# Supplementary material for: Conservation of copy number profiles during engraftment and passaging of patient-derived cancer xenografts
Source: Nat Genet. 2021 Jan 7;53(1):86–99. doi: 10.1038/s41588-020-00750-6 (PMC7808565; doi:10.1038/s41588-020-00750-6)
Supplement: Supplementary file 3 — Supplementary Tables 5–9 [file 41588_2020_750_MOESM3_ESM.xlsx]

## Sheet: supp table 5
Supplementary Table 5: Association between copy number status of cell lines (n=668) and drug response (n=545) from CCLE database for recurrent genes in Supplementary Table 4
gene	drug	gene_symbol_of_protein_target	tumor_type	Q_value	p_value	correlation_r
RBFOX1	SKI-II	SPHK1	PanCancer	1.75263	0.000535973	-0.167637
TPTE	CAY10576	IKBKE	PanCancer	1.95423	0.000597625	0.167614
RBFOX1	fluorouracil	TYMS	PanCancer	2.37305	0.000725704	-0.16035
RBFOX1	piperlongumine		PanCancer	5.95266	0.00182038	-0.148584
RBFOX1	BMS-345541	IKBKB	PanCancer	8.13288	0.00248712	-0.146541
RBFOX1	BRD-K07442505	BAX	PanCancer	8.25312	0.00252389	-0.143332
RBFOX1	serdemetan	MDM2	PanCancer	10.9839	0.00335898	-0.14263
HLA-DQB1	BMS-754807	IGF1R	PanCancer	11.2917	0.00345313	0.138654
TPTE	AA-COCF3	FAAH;PLA2G4A;PLA2G4B;PLA2G4C;PLA2G4D	PanCancer	11.4191	0.00349207	0.140235
HLA-DQA1	KU-55933	ATM	PanCancer	23.0121	0.00703735	-0.129049
RBFOX1	BRD1835	EZH2	PanCancer	23.0673	0.00705422	-0.130364
RBFOX1	vorinostat	HDAC1;HDAC2;HDAC3;HDAC6;HDAC8	PanCancer	23.2963	0.00712425	-0.130053
RBFOX1	sirolimus:bortezomib (250:1 mol/mol)	MTOR;PSMB1;PSMB2;PSMB5;PSMD1;PSMD2	PanCancer	24.7686	0.00757451	-0.126582
TPTE	YM-155	BIRC5	PanCancer	26.0905	0.00797876	0.132643
RBFOX1	CD-1530	RARG	PanCancer	26.3161	0.00804775	-0.130083
RBFOX1	ML006	S1PR3	PanCancer	26.6975	0.00816437	-0.127266
HLA-DRB5	SKI-II	SPHK1	PanCancer	28.1149	0.00859782	0.127615
HLA-DRB5	MI-1	MEN1	PanCancer	29.184	0.00892477	0.13175
HLA-DQA1	BMS-754807	IGF1R	PanCancer	31.2987	0.00957148	0.122979
RBFOX1	RITA	MDM2;TP53	PanCancer	32.1291	0.00982542	-0.124245
HLA-DRB1	MI-1	MEN1	PanCancer	34.6644	0.0106007	0.128786
HLA-DRB1	SID 26681509	CTSL1	PanCancer	34.9471	0.0106872	0.127041
HLA-DRB1	SKI-II	SPHK1	PanCancer	35.8666	0.0109684	0.12357
RBFOX1	SB-743921	KIF11	PanCancer	36.4456	0.0111454	-0.120899
RBFOX1	BRD-K37390332		PanCancer	41.2577	0.012617	-0.121769
RBFOX1	austocystin D		PanCancer	42.5124	0.0130007	-0.125513
HLA-DRB5	SID 26681509	CTSL1	PanCancer	43.8012	0.0133949	0.123107
HLA-DRB1	ABT-737	BCL2;BCL2L1;BCL2L2	PanCancer	44.8417	0.0137131	0.121346
HLA-DRB1	ML083	PKM	PanCancer	48.1869	0.0147361	-0.117272
RBFOX1	BRD-K03536150	BAX	PanCancer	50.7395	0.0155167	-0.116378
RBFOX1	ISOX:bortezomib (250:1 mol/mol)	HDAC6;PSMB1;PSMB2;PSMB5;PSMD1;PSMD2	PanCancer	51.113	0.0156309	-0.117203
RBFOX1	ISOX	HDAC6	PanCancer	51.5042	0.0157505	-0.115585
HLA-DRB5	ML083	PKM	PanCancer	51.7653	0.0158304	-0.11603
RBFOX1	BRD-K24690302	HDAC1	PanCancer	53.5559	0.016378	-0.113867
RBFOX1	SMER-3	CUL1;SKP1	PanCancer	53.8615	0.0164714	-0.122646
RBFOX1	vorinostat:carboplatin (1:1 mol/mol)	HDAC1;HDAC2;HDAC3;HDAC6;HDAC8	PanCancer	53.9052	0.0164848	-0.116131
HLA-DRB5	VER-155008	HSPA1A;HSPA1B;HSPA1L	PanCancer	54.2081	0.0165774	0.113531
RBFOX1	fingolimod	S1PR1	PanCancer	55.394	0.01694	-0.114845
RBFOX1	PRIMA-1-Met	TP53	PanCancer	55.4327	0.0169519	-0.158006
RBFOX1	VU0155056	PLD1;PLD2	PanCancer	56.1763	0.0171793	-0.114072
HLA-DQB1	ML258	BCL2L10	PanCancer	56.3109	0.0172205	0.113511
RBFOX1	LBH-589	HDAC1;HDAC2;HDAC3;HDAC6;HDAC8	PanCancer	56.4443	0.0172613	-0.113213
RBFOX1	ETP-46464	ATM;ATR	PanCancer	60.0554	0.0183656	-0.136083
HLA-DQA1	avrainvillamide	NPM1	PanCancer	60.2773	0.0184334	-0.134886
RBFOX1	BRD-A94377914	HDAC1;HDAC2;HDAC3;HDAC6;HDAC8	PanCancer	60.8555	0.0186103	-0.152448
RBFOX1	tretinoin:carboplatin (2:1 mol/mol)	RARA;RARB;RARG	PanCancer	61.9157	0.0189345	-0.113937
RBFOX1	serdemetan:SCH-529074 (1:1 mol/mol)	MDM2;TP53	PanCancer	62.0717	0.0189822	-0.112572
RBFOX1	CHM-1		PanCancer	62.3071	0.0190541	-0.112765
HLA-DRB1	PDMP	UGCG	PanCancer	62.4768	0.0191061	0.115001
HLA-DQA1	bafilomycin A1	ATP6V0A1	PanCancer	62.6445	0.0191573	-0.3336
HLA-DQB1	bafilomycin A1	ATP6V0A1	PanCancer	62.6531	0.01916	-0.333593
HLA-DRB5	PDMP	UGCG	PanCancer	62.8548	0.0192217	0.114891
RBFOX1	PIK-93	PIK3CG	PanCancer	63.177	0.0193202	-0.114249
HLA-DRB5	LBH-589	HDAC1;HDAC2;HDAC3;HDAC6;HDAC8	PanCancer	66.0199	0.0201896	0.110459
HLA-DRB5	Compound 7d-cis	XPO1	PanCancer	68.5156	0.0209528	0.117339
RBFOX1	ceranib-2	ACER1;ACER2;ACER3;ASAH1;ASAH2;ASAH2B	PanCancer	69.7327	0.021325	-0.109484
RBFOX1	BRD-K44224150		PanCancer	70.1619	0.0214562	-0.199299
HLA-DRB1	GSK4112	NR1D1	PanCancer	70.3351	0.0215092	0.109084
RBFOX1	tosedostat	ANPEP;LAP3;NPEPPS	PanCancer	71.9742	0.0220105	-0.111866
RBFOX1	entinostat	HDAC1;HDAC2;HDAC3;HDAC6;HDAC8	PanCancer	73.7914	0.0225662	-0.110228
HLA-DRB5	LY-2157299	TGFBR1	PanCancer	74.2215	0.0226977	0.2013
HLA-DRB5	ABT-737	BCL2;BCL2L1;BCL2L2	PanCancer	75.432	0.0230679	0.111937
RBFOX1	BRD-K80183349	HDAC1;HDAC2	PanCancer	76.9414	0.0235295	-0.108577
RBFOX1	importazole	KPNB1	PanCancer	77.1338	0.0235883	-0.109543
HLA-DQB1	KU-55933	ATM	PanCancer	81.2196	0.0248378	-0.107585
HLA-DRB5	selumetinib:GDC-0941 (4:1 mol/mol)	MAP2K1;MAP2K2;PIK3CA;PIK3CB;PIK3CD;PIK3CG	PanCancer	82.4265	0.0252069	0.106702
HLA-DQB1	SCH-529074	TP53	PanCancer	82.5843	0.0252551	0.109832
HLA-DRB5	BMS-754807	IGF1R	PanCancer	83.2795	0.0254677	0.106151
RBFOX1	ELCPK		PanCancer	85.5857	0.026173	-0.144752
RBFOX1	leptomycin B	XPO1	PanCancer	86.1159	0.0263351	-0.104366
RBFOX1	sirolimus	MTOR	PanCancer	86.8867	0.0265709	-0.105136
HLA-DRB5	PHA-793887	CDK1;CDK2;CDK4;CDK5;CDK7;CDK9	PanCancer	87.0658	0.0266256	0.105455
HLA-DRB1	LY-2157299	TGFBR1	PanCancer	87.7249	0.0268272	0.195717
RBFOX1	ML029		PanCancer	90.9639	0.0278177	-0.10852
RBFOX1	GSK4112	NR1D1	PanCancer	95.9572	0.0293447	-0.103417
HLA-DRB5	Ko-143	ABCG2	PanCancer	96.0591	0.0293759	0.104103
HLA-DRB1	JQ-1:vorinostat (2:1 mol/mol)	BRDT;HDAC1;HDAC2;HDAC3;HDAC6;HDAC8	PanCancer	97.8385	0.02992	0.105333
HLA-DRB1	BMS-754807	IGF1R	PanCancer	99.3667	0.0303874	0.10288
RBFOX1	FQI-2		PanCancer	99.701	0.0304896	-0.102933
HLA-DRB1	selumetinib:GDC-0941 (4:1 mol/mol)	MAP2K1;MAP2K2;PIK3CA;PIK3CB;PIK3CD;PIK3CG	PanCancer	100.96	0.0308747	0.102931
RBFOX1	N9-isopropylolomoucine	CCNB1;CDK1;CDK5;CDK5R1	PanCancer	101.171	0.0309392	-0.104446
HLA-DRB1	RITA	MDM2;TP53	PanCancer	102.338	0.0312959	0.103742
HLA-DRB5	alisertib	AURKA;AURKB	PanCancer	103.126	0.0315371	0.102763
RBFOX1	WP1130	UCHL5;USP14;USP5;USP9X	PanCancer	104.658	0.0320055	-0.103918
HLA-DRB1	BRD-K34485477		PanCancer	107.072	0.0327437	-0.1867
HLA-DRB1	cerulenin	FASN;HMGCS1	PanCancer	110.509	0.0337949	0.10203
HLA-DQB1	cyanoquinoline 11	MAP3K8	PanCancer	111.394	0.0340653	0.13832
RBFOX1	BRD-K86535717		PanCancer	111.497	0.0340969	-0.184596
HLA-DRB1	BRD-K52037352		PanCancer	112.412	0.0343766	0.10814
HLA-DRB1	LBH-589	HDAC1;HDAC2;HDAC3;HDAC6;HDAC8	PanCancer	112.548	0.0344184	0.100636
RBFOX1	AZD7545	PDK2	PanCancer	114.737	0.0350876	0.100955
RBFOX1	JQ-1:vorinostat (2:1 mol/mol)	BRDT;HDAC1;HDAC2;HDAC3;HDAC6;HDAC8	PanCancer	115.427	0.0352989	-0.102137
RBFOX1	methotrexate	DHFR	PanCancer	115.435	0.0353013	-0.103988
HLA-DRB5	RITA	MDM2;TP53	PanCancer	116.98	0.0357739	0.101163
RBFOX1	BRD-K34222889		PanCancer	117.196	0.0358399	-0.10101
HLA-DRB1	Compound 7d-cis	XPO1	PanCancer	118.962	0.03638	0.106418
HLA-DRB5	JQ-1:vorinostat (2:1 mol/mol)	BRDT;HDAC1;HDAC2;HDAC3;HDAC6;HDAC8	PanCancer	121.221	0.0370707	0.101175
HLA-DQB1	PDMP	UGCG	PanCancer	121.455	0.0371422	0.102349
HLA-DRB1	VER-155008	HSPA1A;HSPA1B;HSPA1L	PanCancer	121.529	0.0371647	0.0988247
HLA-DRB5	UNC0321	EHMT2	PanCancer	121.578	0.03718	0.0987059
RBFOX1	SZ4TA2	BCL2L1	PanCancer	121.685	0.0372125	-0.147438
RBFOX1	thalidomide	CRBN	PanCancer	122.511	0.0374651	-0.147245
HLA-DRB1	UNC0321	EHMT2	PanCancer	122.84	0.0375657	0.098507
HLA-DRB5	BRD-K41334119		PanCancer	123.195	0.0376743	0.18044
RBFOX1	triptolide		PanCancer	123.442	0.0377498	-0.0989694
TPTE	VER-155008	HSPA1A;HSPA1B;HSPA1L	PanCancer	125.249	0.0383025	0.098242
TPTE	BRD-A05715709	IDH1	PanCancer	125.762	0.0384592	-0.151916
RBFOX1	3-Cl-AHPC	NR0B2	PanCancer	128.041	0.0391561	-0.0982574
HLA-DRB1	BRD-K41334119		PanCancer	128.983	0.0394445	0.178829
RBFOX1	SNS-032	CDK16;CDK17;CDK2;CDK7;CDK9;CDKL5	PanCancer	130.046	0.0397695	-0.102092
TPTE	BRD-K20514654		PanCancer	131.735	0.040286	-0.131937
HLA-DRB1	TW-37	BCL2;BCL2L1	PanCancer	132.462	0.0405083	0.100244
TPTE	IPR-456	PLAUR	PanCancer	134.142	0.0410219	0.0972352
HLA-DRB1	PHA-793887	CDK1;CDK2;CDK4;CDK5;CDK7;CDK9	PanCancer	134.314	0.0410747	0.09721
HLA-DRB1	tretinoin:navitoclax (4:1 mol/mol)	RARA;RARB;RARG;BCL2;BCL2L1;BCL2L2	PanCancer	136.059	0.0416083	0.0977339
RBFOX1	navitoclax:pluripotin (1:1 mol/mol)	BCL2;BCL2L1;BCL2L2;MAPK1;RASAL1	PanCancer	136.979	0.0418896	-0.0979388
RBFOX1	WZ8040	EGFR	PanCancer	137.478	0.0420423	-0.10133
HLA-DRB5	BRD-K20514654		PanCancer	137.765	0.0421298	0.130753
RBFOX1	BRD-K61166597		PanCancer	140.638	0.0430087	-0.0990319
RBFOX1	NVP-ADW742	IGF1R	PanCancer	142.026	0.0434331	-0.0976694
HLA-DQB1	Repligen 136	HDAC3	PanCancer	142.541	0.0435905	-0.100333
RBFOX1	FQI-1		PanCancer	143.121	0.0437678	-0.128676
HLA-DRB1	Ko-143	ABCG2	PanCancer	144.809	0.044284	0.09616
RBFOX1	BRD-K29313308	HDAC3	PanCancer	144.859	0.0442995	-0.0969316
HLA-DQB1	NVP-TAE684	ALK	PanCancer	148.029	0.0452688	0.0961607
HLA-DRB1	GANT-61		PanCancer	148.05	0.0452753	-0.0962689
HLA-DRB1	vorinostat:navitoclax (4:1 mol/mol)	HDAC1;HDAC2;HDAC3;HDAC6;HDAC8;BCL2;BCL2L1;BCL2L2	PanCancer	150.654	0.0460716	0.0963637
RBFOX1	parbendazole		PanCancer	150.779	0.0461098	-0.0948105
RBFOX1	NSC632839	USP13;USP5	PanCancer	150.942	0.0461595	-0.0956576
RBFOX1	BRD8958	EP300	PanCancer	152.779	0.0467213	-0.0975706
RBFOX1	CD-437	RARG	PanCancer	153.817	0.047039	-0.0953863
RBFOX1	CIL55		PanCancer	154.308	0.047189	-0.139817
RBFOX1	HLI 373	MDM2	PanCancer	154.899	0.0473697	-0.0955756
RBFOX1	Merck60	HDAC1;HDAC2	PanCancer	155.91	0.0476788	-0.0945685
HLA-DRB1	alisertib	AURKA;AURKB	PanCancer	157.027	0.0480204	0.0945322
HLA-DQB1	HLI 373	MDM2	PanCancer	157.111	0.0480463	0.0952867
HLA-DRB5	TW-37	BCL2;BCL2L1	PanCancer	158.051	0.0483338	0.0966354
HLA-DQB1	afatinib	EGFR;ERBB2	PanCancer	163.073	0.0498694	0.0989958
TPTE	A-804598	P2RX7	PanCancer	163.111	0.0498811	0.11487
RBFOX1	BRD-K26531177		PanCancer	163.692	0.0500587	-0.0969575
HLA-DRB5	ELCPK		PanCancer	164.539	0.0503177	0.127563
RBFOX1	MK-0752	APH1A;NCSTN;PSEN1;PSENEN	PanCancer	165.533	0.0506217	-0.094327
HLA-DRB5	selumetinib:navitoclax (8:1 mol/mol)	MAP2K1;MAP2K2;BCL2;BCL2L1;BCL2L2	PanCancer	166.14	0.0508072	0.0952552
HLA-DRB1	ELCPK		PanCancer	167.091	0.0510981	0.127136
RBFOX1	carboplatin:UNC0638 (2:1 mol/mol)	EHMT1;EHMT2	PanCancer	167.857	0.0513324	-0.0959582
HLA-DRB1	BRD-K88742110	HDAC8	PanCancer	169.304	0.0517749	0.0935361
HLA-DQA1	ML258	BCL2L10	PanCancer	175.923	0.0537991	0.0920019
HLA-DRB1	selumetinib:navitoclax (8:1 mol/mol)	MAP2K1;MAP2K2;BCL2;BCL2L1;BCL2L2	PanCancer	177.162	0.054178	0.0939105
RBFOX1	linsitinib	IGF1R;INSR	PanCancer	177.387	0.0542467	-0.0922523
RBFOX1	topotecan	TOP1	PanCancer	178.006	0.0544359	-0.0910373
HLA-DQB1	L-685458	APH1A;NCSTN;PSEN1;PSENEN	PanCancer	179.262	0.0548201	0.0908934
HLA-DQB1	bardoxolone methyl		PanCancer	180.14	0.0550885	0.0956292
HLA-DRB5	selumetinib:vorinostat (8:1 mol/mol)	MAP2K1;MAP2K2;HDAC1;HDAC2;HDAC3;HDAC6;HDAC8	PanCancer	180.785	0.055286	0.0962725
RBFOX1	JW-74		PanCancer	183.04	0.0559754	0.111592
RBFOX1	navitoclax:sorafenib (1:1 mol/mol)	BCL2;BCL2L1;BCL2L2;BRAF;FLT3;KDR;RAF1	PanCancer	184.734	0.0564935	-0.0918327
RBFOX1	BRD-K02251932		PanCancer	185.273	0.0566583	-0.0937488
HLA-DRB1	BRD-K27224038		PanCancer	186.686	0.0570905	0.165401
RBFOX1	pitstop2	CLTA;CLTB;CLTC;CLTCL1	PanCancer	187.365	0.0572981	-0.110624
HLA-DRB5	BRD-K27224038		PanCancer	188.83	0.0577461	0.164973
HLA-DQA1	cyanoquinoline 11	MAP3K8	PanCancer	190.82	0.0583548	0.123672
HLA-DQA1	BRD-A05715709	IDH1	PanCancer	191.316	0.0585064	-0.138983
HLA-DRB1	navitoclax	BCL2;BCL2L1;BCL2L2	PanCancer	192.358	0.0588252	0.0899467
HLA-DRB5	cerulenin	FASN;HMGCS1	PanCancer	194.337	0.0594302	0.0906626
RBFOX1	cucurbitacin I		PanCancer	194.397	0.0594487	-0.0908665
HLA-DRB5	SB-525334	TGFBR1	PanCancer	194.479	0.0594738	0.0903342
HLA-DQB1	VER-155008	HSPA1A;HSPA1B;HSPA1L	PanCancer	194.838	0.0595834	0.0893763
RBFOX1	RO4929097	APH1A;NCSTN;PSEN1;PSENEN	PanCancer	196.771	0.0601745	0.135195
HLA-DQA1	BRD-K51831558	EZH2	PanCancer	197.278	0.0603296	-0.134766
RBFOX1	isonicotinohydroxamic acid	HDAC6	PanCancer	199.938	0.061143	-0.112251
HLA-DRB5	BRD-K34485477		PanCancer	200.388	0.0612808	-0.163974
TPTE	bleomycin A2		PanCancer	203.59	0.0622598	0.0907336
HLA-DRB5	nakiterpiosin		PanCancer	205.394	0.0628117	0.0893869
RBFOX1	CIL55A		PanCancer	208.496	0.0637601	-0.11961
HLA-DRB5	GSK4112	NR1D1	PanCancer	209.158	0.0639628	0.0879903
RBFOX1	gemcitabine	CMPK1;RRM1;TYMS	PanCancer	210.855	0.0644815	-0.0939558
HLA-DRB5	NVP-TAE684	ALK	PanCancer	211.061	0.0645447	0.0888067
HLA-DRB1	docetaxel		PanCancer	212.465	0.0649739	-0.130424
RBFOX1	KU 0060648	PRKDC	PanCancer	215.544	0.0659157	-0.0880524
HLA-DRB5	vorinostat:navitoclax (4:1 mol/mol)	HDAC1;HDAC2;HDAC3;HDAC6;HDAC8;BCL2;BCL2L1;BCL2L2	PanCancer	217.144	0.0664048	0.0887116
HLA-DRB1	nakiterpiosin		PanCancer	218.586	0.0668458	0.0880559
HLA-DQA1	CAY10576	IKBKE	PanCancer	219.246	0.0670478	-0.0898781
HLA-DRB5	lomeguatrib	MGMT	PanCancer	221.445	0.0677203	0.0869766
HLA-DRB5	VU0155056	PLD1;PLD2	PanCancer	224.459	0.068642	0.0872831
HLA-DRB5	NSC95397	CDC25A;CDC25B;CDC25C	PanCancer	225.78	0.0690458	0.0910021
HLA-DQB1	avrainvillamide	NPM1	PanCancer	228.013	0.0697288	-0.103996
RBFOX1	MK-2206	AKT1	PanCancer	229.212	0.0700955	-0.0892205
RBFOX1	SN-38	TOP1	PanCancer	229.542	0.0701964	-0.0937336
RBFOX1	selumetinib:tretinoin (2:1 mol/mol)	MAP2K1;MAP2K2;RARA;RARB;RARG	PanCancer	229.595	0.0702125	-0.0881208
HLA-DRB5	BRD-K78574327		PanCancer	229.802	0.0702758	0.158669
HLA-DQA1	PDMP	UGCG	PanCancer	230.018	0.0703418	0.088927
RBFOX1	pluripotin	MAPK1;RASAL1	PanCancer	230.361	0.0704467	-0.085936
HLA-DRB5	sirolimus:bortezomib (250:1 mol/mol)	MTOR;PSMB1;PSMB2;PSMB5;PSMD1;PSMD2	PanCancer	232.156	0.0709956	0.0857693
HLA-DQB1	BRD-A05715709	IDH1	PanCancer	232.448	0.071085	-0.132653
HLA-DQA1	Ki8751	KDR;KIT;PDGFRA	PanCancer	233.371	0.0713674	-0.0878659
HLA-DRB5	SR-II-138A	EIF4A2;EIF4E;EIF4G1	PanCancer	236.048	0.072186	0.0851238
HLA-DRB5	vorinostat	HDAC1;HDAC2;HDAC3;HDAC6;HDAC8	PanCancer	237.499	0.0726297	0.0869637
HLA-DQB1	NVP-ADW742	IGF1R	PanCancer	239.048	0.0731033	0.0867189
HLA-DRB5	narciclasine	RHOA	PanCancer	239.536	0.0732526	0.0883445
HLA-DQA1	ruxolitinib	JAK1;JAK2	PanCancer	240.468	0.0735375	-0.0855923
HLA-DRB1	BRD-K78574327		PanCancer	240.598	0.0735773	0.15686
HLA-DRB1	tanespimycin:bortezomib (250:1 mol/mol)	HSP90AA1;PSMB1;PSMB2;PSMB5;PSMD1;PSMD2	PanCancer	241.776	0.0739377	0.0870827
HLA-DRB1	selumetinib:vorinostat (8:1 mol/mol)	MAP2K1;MAP2K2;HDAC1;HDAC2;HDAC3;HDAC6;HDAC8	PanCancer	242.359	0.074116	0.0897336
RBFOX1	JQ-1:MK-0752 (1:1 mol/mol)	BRDT;APH1A;NCSTN;PSEN1;PSENEN	PanCancer	242.546	0.0741731	-0.0868062
HLA-DQB1	Ko-143	ABCG2	PanCancer	242.983	0.0743069	0.0853654
HLA-DRB5	docetaxel		PanCancer	244.926	0.074901	-0.125912
HLA-DRB1	vorinostat	HDAC1;HDAC2;HDAC3;HDAC6;HDAC8	PanCancer	245.108	0.0749566	0.0862677
HLA-DRB5	tanespimycin:bortezomib (250:1 mol/mol)	HSP90AA1;PSMB1;PSMB2;PSMB5;PSMD1;PSMD2	PanCancer	245.696	0.0751363	0.086725
HLA-DQB1	CAY10576	IKBKE	PanCancer	248.184	0.0758971	-0.0871234
HLA-DQA1	Repligen 136	HDAC3	PanCancer	248.265	0.075922	-0.0882938
HLA-DQB1	tanespimycin:gemcitabine (1:1 mol/mol)	HSP90AA1;CMPK1;RRM1;TYMS	PanCancer	248.298	0.075932	0.0853821
HLA-DRB1	avrainvillamide	NPM1	PanCancer	248.389	0.0759599	-0.101769
HLA-DRB5	BRD-K52037352		PanCancer	249.778	0.0763847	0.0906578
HLA-DQB1	HBX-41108	USP7	PanCancer	249.883	0.0764167	-0.101114
HLA-DRB5	GANT-61		PanCancer	251.63	0.0769512	-0.085088
RBFOX1	BRD1812		PanCancer	252.317	0.0771612	-0.085524
HLA-DQA1	BRD-K27188169		PanCancer	252.693	0.077276	0.114025
HLA-DRB1	KU-55933	ATM	PanCancer	254.201	0.0777374	-0.0846675
HLA-DQB1	obatoclax	BCL2;BCL2L1;MCL1	PanCancer	255.087	0.0780084	0.0839167
TPTE	bendamustine		PanCancer	256.828	0.0785408	0.086144
HLA-DQA1	afatinib	EGFR;ERBB2	PanCancer	261.274	0.0799003	0.0884482
HLA-DQA1	HLI 373	MDM2	PanCancer	262.215	0.0801882	0.0843697
HLA-DRB5	alisertib:navitoclax (2:1 mol/mol)	AURKA;AURKB;BCL2;BCL2L1;BCL2L2	PanCancer	262.728	0.080345	0.0871049
HLA-DRB5	tipifarnib-P2	FNTA	PanCancer	264.171	0.0807863	0.110874
TPTE	CBB-1007	KDM1A	PanCancer	265.12	0.0810764	0.123038
HLA-DRB5	PD318088	MAP2K1;MAP2K2	PanCancer	266.071	0.0813671	0.0825224
RBFOX1	UNC0638	EHMT1;EHMT2	PanCancer	267.204	0.0817136	-0.0837539
HLA-DQA1	SR1001	RORA;RORC	PanCancer	267.847	0.0819104	-0.0836035
TPTE	EX-527	SIRT1	PanCancer	269.13	0.0823027	0.0850835
HLA-DRB5	BRD-K88742110	HDAC8	PanCancer	269.432	0.0823952	0.0835682
RBFOX1	I-BET151	BRD2;BRD3;BRD4	PanCancer	271.381	0.082991	-0.0821796
HLA-DRB5	tretinoin:navitoclax (4:1 mol/mol)	RARA;RARB;RARG;BCL2;BCL2L1;BCL2L2	PanCancer	273.872	0.083753	0.0830099
HLA-DRB1	alisertib:navitoclax (2:1 mol/mol)	AURKA;AURKB;BCL2;BCL2L1;BCL2L2	PanCancer	275.614	0.0842855	0.0859961
HLA-DRB5	selumetinib:MK-2206 (8:1 mol/mol)	MAP2K1;MAP2K2;AKT1	PanCancer	276.987	0.0847056	0.0824718
RBFOX1	GDC-0941	PIK3CA;PIK3CB;PIK3CD;PIK3CG	PanCancer	278.475	0.0851606	-0.0811536
HLA-DQB1	austocystin D		PanCancer	279.005	0.0853227	0.0871281
RBFOX1	BIRB-796	MAPK11;MAPK11;MAPK14	PanCancer	280.321	0.0857251	-0.0861375
HLA-DRB1	tipifarnib-P2	FNTA	PanCancer	281.434	0.0860655	0.109005
RBFOX1	BRD-K70511574	PLK1	PanCancer	282.26	0.0863181	-0.0828107
HLA-DRB5	pluripotin	MAPK1;RASAL1	PanCancer	284.294	0.0869401	0.0813314
HLA-DRB5	FQI-1		PanCancer	284.464	0.0869919	0.10935
HLA-DRB1	imatinib	ABL1;BCR;KIT	PanCancer	284.468	0.0869932	-0.0822515
RBFOX1	salermide:PLX-4032 (12:1 mol/mol)	SIRT1;SIRT2;BRAF	PanCancer	285.468	0.087299	-0.0863629
HLA-DRB5	navitoclax:pluripotin (1:1 mol/mol)	BCL2;BCL2L1;BCL2L2;MAPK1;RASAL1	PanCancer	286.212	0.0875266	0.0823036
HLA-DRB1	navitoclax:pluripotin (1:1 mol/mol)	BCL2;BCL2L1;BCL2L2;MAPK1;RASAL1	PanCancer	286.303	0.0875545	0.0822964
RBFOX1	fulvestrant	ESR1;GPER1	PanCancer	286.498	0.0876142	-0.154667
HLA-DRB1	narciclasine	RHOA	PanCancer	289.242	0.0884533	0.0840378
HLA-DQA1	BRD-A86708339		PanCancer	289.383	0.0884964	-0.12231
HLA-DQB1	PI-103	MTOR;PIK3CA;PIK3CB;PIK3CD;PIK3CG;PRKDC	PanCancer	289.473	0.0885239	0.0812954
HLA-DRB1	IU1	USP14	PanCancer	290.159	0.0887335	0.0826669
TPTE	CIL70		PanCancer	290.48	0.0888317	-0.108944
HLA-DRB5	bardoxolone methyl		PanCancer	290.734	0.0889096	0.0848524
HLA-DQB1	MI-1	MEN1	PanCancer	291.707	0.0892071	0.0858484
TPTE	triptolide		PanCancer	292.087	0.0893232	0.0810007
RBFOX1	docetaxel		PanCancer	294.043	0.0899215	0.119929
RBFOX1	ABT-199	BCL2	PanCancer	294.194	0.0899677	0.104565
HLA-DRB1	MK-2206	AKT1	PanCancer	297.452	0.0909638	0.0832838
HLA-DRB1	BRD-K27188169		PanCancer	299.301	0.0915293	0.108937
RBFOX1	Compound 7d-cis	XPO1	PanCancer	300.501	0.0918964	-0.0857972
HLA-DRB1	brefeldin A	ARF1	PanCancer	300.731	0.0919667	0.0827267
HLA-DRB1	BRD-K20514654		PanCancer	301.701	0.0922633	0.108467
HLA-DQA1	BRD-K88742110	HDAC8	PanCancer	303.42	0.0927889	0.0808787
RBFOX1	apicidin	HDAC1;HDAC2;HDAC3;HDAC6;HDAC8	PanCancer	304.2	0.0930276	-0.079541
RBFOX1	XL765	MTOR;PIK3CA;PIK3CB;PIK3CD;PIK3CG;PRKDC	PanCancer	304.326	0.093066	-0.0812822
HLA-DRB1	dinaciclib	CDK1;CDK2;CDK5;CDK9	PanCancer	304.449	0.0931038	-0.117596
RBFOX1	BRD-K66532283	HDAC1;HDAC2	PanCancer	305.227	0.0933416	-0.0819858
RBFOX1	erastin	SLC7A11;VDAC1;VDAC2	PanCancer	305.259	0.0933513	-0.0797313
HLA-DRB5	crizotinib	ALK;MET	PanCancer	306.261	0.0936578	0.0808524
HLA-DRB5	oligomycin A	ATP5L2	PanCancer	306.916	0.093858	0.0802453
HLA-DQA1	BRD-K96970199		PanCancer	309.437	0.0946289	0.14722
HLA-DRB1	sirolimus:bortezomib (250:1 mol/mol)	MTOR;PSMB1;PSMB2;PSMB5;PSMD1;PSMD2	PanCancer	310.981	0.0951013	0.0793098
HLA-DRB5	navitoclax:gemcitabine (1:1 mol/mol)	BCL2;BCL2L1;BCL2L2;CMPK1;RRM1;TYMS	PanCancer	311.887	0.0953784	0.0804329
HLA-DQA1	NVP-TAE684	ALK	PanCancer	312.547	0.0955801	0.0801051
HLA-DRB1	selumetinib:MK-2206 (8:1 mol/mol)	MAP2K1;MAP2K2;AKT1	PanCancer	312.789	0.0956541	0.0797199
RBFOX1	IPR-456	PLAUR	PanCancer	314.18	0.0960796	-0.0792561
HLA-DRB5	Ch-55	RARA;RARB;RARG	PanCancer	315.528	0.0964918	0.0788904
HLA-DRB1	BRD-K34099515		PanCancer	317.339	0.0970457	-0.147311
HLA-DQB1	BRD-K96970199		PanCancer	317.85	0.0972018	0.146096
RBFOX1	Ch-55	RARA;RARB;RARG	PanCancer	318.557	0.0974181	-0.0786726
HLA-DRB1	afatinib	EGFR;ERBB2	PanCancer	320.653	0.098059	0.0835704
HLA-DQA1	BRD-K09587429		PanCancer	321.275	0.0982493	0.0841702
HLA-DQA1	Ko-143	ABCG2	PanCancer	321.666	0.0983688	0.0790767
HLA-DRB5	brefeldin A	ARF1	PanCancer	321.727	0.0983874	0.0811419
HLA-DRB1	Ch-55	RARA;RARB;RARG	PanCancer	322.156	0.0985186	0.0784159
HLA-DRB1	brivanib	FLT1;KDR	PanCancer	324.022	0.0990892	-0.0798274
RBFOX1	AM-580	RARA	PanCancer	326.424	0.0998238	-0.0801255
RBFOX1	LY-2183240	FAAH	PanCancer	328.001	0.100306	-0.079172
HLA-DRB1	oligomycin A	ATP5L2	PanCancer	329.96	0.100905	0.0785785
HLA-DQA1	HBX-41108	USP7	PanCancer	330.557	0.101088	-0.0936004
RBFOX1	BRD-K33514849		PanCancer	332.173	0.101582	-0.23423
TPTE	sitagliptin	DPP4	PanCancer	333.042	0.101848	-0.149439
HLA-DRB5	MK-2206	AKT1	PanCancer	333.414	0.101961	0.080587
HLA-DRB5	AM-580	RARA	PanCancer	333.469	0.101978	0.0796222
HLA-DRB5	KU-55933	ATM	PanCancer	333.929	0.102119	-0.0784811
HLA-DQA1	tacedinaline	HDAC1;HDAC2;HDAC3;HDAC6;HDAC8	PanCancer	334.091	0.102169	-0.0943893
RBFOX1	BRD-K48477130		PanCancer	335.037	0.102458	-0.118214
RBFOX1	BRD-K01737880		PanCancer	337.133	0.103099	0.243401
HLA-DQA1	IC-87114	PIK3CD	PanCancer	337.174	0.103111	-0.0774563
HLA-DRB1	lomeguatrib	MGMT	PanCancer	337.216	0.103124	0.0776289
RBFOX1	PHA-793887	CDK1;CDK2;CDK4;CDK5;CDK7;CDK9	PanCancer	339.992	0.103973	-0.0774388
HLA-DQA1	LY-2157299	TGFBR1	PanCancer	340.737	0.104201	0.144278
HLA-DQA1	SCH-529074	TP53	PanCancer	340.777	0.104213	0.0798699
HLA-DQB1	LY-2157299	TGFBR1	PanCancer	342.572	0.104762	0.144047
HLA-DQB1	IC-87114	PIK3CD	PanCancer	342.971	0.104884	-0.0770616
HLA-DRB5	BRD-K34099515		PanCancer	343.34	0.104997	-0.143951
HLA-DRB5	dinaciclib	CDK1;CDK2;CDK5;CDK9	PanCancer	345.418	0.105632	-0.113344
HLA-DRB1	SR-II-138A	EIF4A2;EIF4E;EIF4G1	PanCancer	347.229	0.106186	0.0765163
HLA-DQB1	alisertib	AURKA;AURKB	PanCancer	349.761	0.106961	0.0771302
HLA-DRB1	NVP-TAE684	ALK	PanCancer	349.926	0.107011	0.0774748
HLA-DRB5	tanespimycin:gemcitabine (1:1 mol/mol)	HSP90AA1;CMPK1;RRM1;TYMS	PanCancer	350.913	0.107313	0.077498
HLA-DRB5	SNX-2112:bortezomib (250:1 mol/mol)	HSP90AA1;HSP90B1;PSMB1;PSMB2;PSMB5;PSMD1;PSMD2	PanCancer	351.19	0.107398	0.0771229
HLA-DQA1	JW-74		PanCancer	351.976	0.107638	-0.0940256
RBFOX1	VAF-347	AHR	PanCancer	352.998	0.10795	-0.0966195
HLA-DQA1	austocystin D		PanCancer	356.499	0.109021	0.0811735
RBFOX1	RAF265	BRAF;KDR	PanCancer	357.702	0.109389	-0.0878919
HLA-DRB1	VU0155056	PLD1;PLD2	PanCancer	360.252	0.110169	0.0766107
RBFOX1	JQ-1:UNC0638 (2:1 mol/mol)	BRDT;EHMT1;EHMT2	PanCancer	361.209	0.110461	-0.0791387
RBFOX1	MLN2238	PSMB5	PanCancer	361.94	0.110685	-0.0759776
HLA-DRB1	alvocidib	CDK1;CDK2;CDK4;CDK6	PanCancer	362.705	0.110919	-0.112782
RBFOX1	ML210		PanCancer	363.373	0.111123	-0.0770291
HLA-DQB1	sotrastaurin	PRKCB	PanCancer	363.893	0.111282	-0.0929102
HLA-DRB5	avrainvillamide	NPM1	PanCancer	364.238	0.111388	-0.0913413
HLA-DQB1	VU0155056	PLD1;PLD2	PanCancer	366.197	0.111987	0.0762229
RBFOX1	BRD-K51831558	EZH2	PanCancer	367.057	0.11225	0.114092
HLA-DRB1	R428	AXL	PanCancer	367.875	0.1125	-0.0910595
HLA-DRB1	BRD-K34222889		PanCancer	367.967	0.112528	0.076461
RBFOX1	SCH-529074	TP53	PanCancer	368.574	0.112714	-0.0779758
RBFOX1	SR-II-138A	EIF4A2;EIF4E;EIF4G1	PanCancer	368.598	0.112721	-0.0751233
HLA-DRB1	SB-525334	TGFBR1	PanCancer	368.62	0.112728	0.0760663
HLA-DQB1	LBH-589	HDAC1;HDAC2;HDAC3;HDAC6;HDAC8	PanCancer	369.83	0.113098	0.0754695
HLA-DQA1	pifithrin-mu	HSPA1A;HSPA1B;HSPA1L;TP53	PanCancer	370.21	0.113214	-0.0755309
RBFOX1	erismodegib		PanCancer	370.402	0.113273	0.0763922
HLA-DRB5	BRD-K26531177		PanCancer	370.404	0.113273	0.0784258
RBFOX1	1S,3R-RSL-3	GPX4	PanCancer	373.379	0.114183	-0.0749888
TPTE	temozolomide		PanCancer	373.445	0.114203	0.0759317
HLA-DRB5	SCH-79797	F2R	PanCancer	373.669	0.114272	0.0749705
HLA-DQB1	BRD-K19103580		PanCancer	375.581	0.114857	0.0760595
RBFOX1	BRD-K94991378		PanCancer	376.204	0.115047	-0.0784292
HLA-DQA1	MI-1	MEN1	PanCancer	378.384	0.115714	0.079476
TPTE	selumetinib:decitabine (4:1 mol/mol)	MAP2K1;MAP2K2;DNMT1	PanCancer	378.576	0.115772	0.0793621
RBFOX1	KX2-391	SRC	PanCancer	378.738	0.115822	-0.0761246
RBFOX1	tanespimycin:gemcitabine (1:1 mol/mol)	HSP90AA1;CMPK1;RRM1;TYMS	PanCancer	379.484	0.11605	-0.0756353
RBFOX1	BRD-K17060750		PanCancer	379.49	0.116052	-0.0747739
HLA-DQB1	brivanib	FLT1;KDR	PanCancer	380.597	0.116391	-0.0760064
HLA-DQA1	1S,3R-RSL-3	GPX4	PanCancer	381.951	0.116804	-0.0744521
HLA-DRB5	BRD-K34222889		PanCancer	381.969	0.11681	0.0755661
HLA-DQA1	FGIN-1-27	TSPO	PanCancer	382.663	0.117022	0.13761
TPTE	BRD-K48477130		PanCancer	384.238	0.117504	-0.113344
HLA-DQB1	FGIN-1-27	TSPO	PanCancer	387.235	0.11842	0.137092
HLA-DRB1	ML006	S1PR3	PanCancer	387.263	0.118429	0.0753219
HLA-DQA1	carboplatin		PanCancer	387.888	0.11862	-0.0745068
RBFOX1	PF-184	IKBKB	PanCancer	388.593	0.118836	-0.0758594
TPTE	BRD-K37390332		PanCancer	390.635	0.11946	0.0761835
HLA-DRB5	BMS-536924	IGF1R;INSR	PanCancer	390.665	0.119469	0.0757298
HLA-DQB1	ruxolitinib	JAK1;JAK2	PanCancer	392.122	0.119915	-0.0744166
RBFOX1	selumetinib:vorinostat (8:1 mol/mol)	MAP2K1;MAP2K2;HDAC1;HDAC2;HDAC3;HDAC6;HDAC8	PanCancer	392.213	0.119943	-0.0781709
HLA-DRB1	BRD-K29313308	HDAC3	PanCancer	392.96	0.120171	0.0749686
HLA-DQA1	sotrastaurin	PRKCB	PanCancer	393.009	0.120186	-0.0906754
HLA-DRB5	navitoclax	BCL2;BCL2L1;BCL2L2	PanCancer	393.445	0.12032	0.0739975
RBFOX1	NSC95397	CDC25A;CDC25B;CDC25C	PanCancer	394.213	0.120554	-0.0777483
RBFOX1	gossypol	BCL2;BCL2L1;LDHA;LDHB;LDHC	PanCancer	394.459	0.12063	-0.075763
HLA-DRB1	BRD-K26531177		PanCancer	394.538	0.120654	0.0768649
RBFOX1	ML334 diastereomer	KEAP1;NFE2L2	PanCancer	394.862	0.120753	-0.0897767
HLA-DRB5	BRD-K03536150	BAX	PanCancer	395.503	0.120949	0.0747252
RBFOX1	triazolothiadiazine	PDE4A;PDE4B;PDE4D	PanCancer	396.531	0.121263	-0.0731493
HLA-DRB5	docetaxel:tanespimycin (2:1 mol/mol)	HSP90AA1	PanCancer	396.557	0.121271	0.0740613
HLA-DQA1	tivozanib	FLT1;FLT3;KDR	PanCancer	397.492	0.121557	-0.0751286
HLA-DRB1	PD318088	MAP2K1;MAP2K2	PanCancer	398.075	0.121735	0.0733024
RBFOX1	rigosertib	PIK3CA;PIK3CB;PLK1	PanCancer	398.428	0.121843	-0.0756071
HLA-DQA1	brivanib	FLT1;KDR	PanCancer	398.605	0.121898	-0.0748842
HLA-DRB5	alvocidib	CDK1;CDK2;CDK4;CDK6	PanCancer	401.709	0.122847	-0.109185
RBFOX1	SB-225002	CXCR2	PanCancer	401.951	0.122921	-0.0727452
RBFOX1	methylstat	KDM3A;KDM4A;KDM4B;KDM4C;KDM4D	PanCancer	402.908	0.123214	-0.088892
RBFOX1	quizartinib	FLT3	PanCancer	405.153	0.1239	-0.0742254
RBFOX1	nakiterpiosin		PanCancer	406.356	0.124268	-0.0738956
HLA-DRB5	OSI-027	MTOR	PanCancer	406.5	0.124312	0.0728832
RBFOX1	Bax channel blocker	BAX	PanCancer	406.745	0.124387	-0.0765746
HLA-DQA1	R428	AXL	PanCancer	406.76	0.124391	-0.0881761
RBFOX1	vincristine		PanCancer	407.53	0.124627	-0.072336
HLA-DQA1	chlorambucil		PanCancer	407.541	0.12463	-0.0747814
HLA-DQB1	pifithrin-mu	HSPA1A;HSPA1B;HSPA1L;TP53	PanCancer	407.757	0.124696	-0.0732218
TPTE	BRD-K26531177		PanCancer	407.758	0.124697	0.0760412
HLA-DRB5	imatinib	ABL1;BCR;KIT	PanCancer	408.389	0.124889	-0.0737741
HLA-DRB1	SNX-2112:bortezomib (250:1 mol/mol)	HSP90AA1;HSP90B1;PSMB1;PSMB2;PSMB5;PSMD1;PSMD2	PanCancer	409.486	0.125225	0.0734545
TPTE	selumetinib:piperlongumine (8:1 mol/mol)	MAP2K1;MAP2K2	PanCancer	410.232	0.125453	0.0743549
RBFOX1	BRD-A86708339		PanCancer	410.656	0.125583	-0.110065
RBFOX1	PI-103	MTOR;PIK3CA;PIK3CB;PIK3CD;PIK3CG;PRKDC	PanCancer	411.252	0.125765	-0.0730986
HLA-DRB5	fluorouracil	TYMS	PanCancer	413.013	0.126304	0.072912
HLA-DQA1	necrostatin-1	RIPK1	PanCancer	413.166	0.126351	-0.0741793
RBFOX1	NVP-BEZ235	MTOR;PIK3CA;PIK3CB;PIK3CD;PIK3CG	PanCancer	414.055	0.126622	-0.0868058
HLA-DQA1	IPR-456	PLAUR	PanCancer	414.079	0.12663	0.0727668
HLA-DRB1	FQI-1		PanCancer	414.521	0.126765	0.0976215
RBFOX1	YK 4-279	DHX9;ERG;ETV1	PanCancer	414.699	0.126819	-0.0728962
HLA-DRB1	NSC95397	CDC25A;CDC25B;CDC25C	PanCancer	415.715	0.12713	0.0764035
RBFOX1	MI-1	MEN1	PanCancer	415.753	0.127142	-0.0770809
HLA-DRB5	sitagliptin	DPP4	PanCancer	416.103	0.127249	-0.139409
HLA-DQB1	JW-74		PanCancer	418.388	0.127948	-0.088982
HLA-DQB1	BRD-K27188169		PanCancer	420.313	0.128536	0.0981792
RBFOX1	AGK-2	SIRT2	PanCancer	422.134	0.129093	-0.0725467
RBFOX1	BRD-K30019337		PanCancer	425.727	0.130192	-0.131397
RBFOX1	PX-12	TXN	PanCancer	431.718	0.132024	-0.0729197
HLA-DQB1	BRD-K51831558	EZH2	PanCancer	431.747	0.132033	-0.108235
HLA-DQB1	IPR-456	PLAUR	PanCancer	433.374	0.13253	0.0716584
HLA-DQA1	pyrazolanthrone	MAPK10;MAPK8;MAPK9	PanCancer	434.358	0.132831	-0.0713603
HLA-DQB1	BMS-536924	IGF1R;INSR	PanCancer	434.533	0.132885	0.0731017
RBFOX1	GSK2636771	PIK3CB	PanCancer	435.106	0.13306	-0.0852294
HLA-DRB5	BIBR-1532	TERT	PanCancer	435.222	0.133095	0.0714731
HLA-DRB1	pluripotin	MAPK1;RASAL1	PanCancer	435.925	0.133311	0.0713529
HLA-DRB5	sirolimus	MTOR	PanCancer	436.129	0.133373	0.071261
RBFOX1	BRD-K28456706	HNF4A	PanCancer	436.347	0.133439	-0.0726545
RBFOX1	paclitaxel		PanCancer	437.303	0.133732	-0.0730292
HLA-DRB5	cytochalasin B		PanCancer	437.981	0.133939	0.0715619
TPTE	GSK-J4	KDM6A;KDM6B	PanCancer	438.419	0.134073	-0.212659
HLA-DRB5	IPR-456	PLAUR	PanCancer	438.567	0.134118	0.0713665
RBFOX1	BRD-K51490254	HDAC6;HDAC8	PanCancer	440.227	0.134626	-0.0727758
HLA-DRB5	BRD-K49290616		PanCancer	441.959	0.135156	0.132255
RBFOX1	tretinoin	RARA;RARB;RARG	PanCancer	443.234	0.135546	-0.0716782
HLA-DQB1	docetaxel:tanespimycin (2:1 mol/mol)	HSP90AA1	PanCancer	445.211	0.13615	0.07124
HLA-DQB1	selumetinib:GDC-0941 (4:1 mol/mol)	MAP2K1;MAP2K2;PIK3CA;PIK3CB;PIK3CD;PIK3CG	PanCancer	445.556	0.136256	0.0711396
HLA-DRB1	tanespimycin:gemcitabine (1:1 mol/mol)	HSP90AA1;CMPK1;RRM1;TYMS	PanCancer	445.568	0.136259	0.0717135
RBFOX1	BRD-K27224038		PanCancer	445.779	0.136324	-0.129845
HLA-DRB5	IU1	USP14	PanCancer	446.016	0.136396	0.0723623
HLA-DQB1	carboplatin		PanCancer	446.425	0.136521	-0.0710915
RBFOX1	BRD-K75293299		PanCancer	446.968	0.136688	-0.131743
TPTE	erlotinib:PLX-4032 (2:1 mol/mol)	EGFR;ERBB2;BRAF	PanCancer	447.591	0.136878	-0.0737691
TPTE	nakiterpiosin		PanCancer	449.215	0.137375	0.0714278
RBFOX1	azacitidine	DNMT1	PanCancer	449.848	0.137568	-0.0722325
HLA-DRB1	JQ-1:MK-0752 (1:1 mol/mol)	BRDT;APH1A;NCSTN;PSEN1;PSENEN	PanCancer	449.969	0.137605	0.0722258
HLA-DRB5	serdemetan	MDM2	PanCancer	451.842	0.138178	0.0723784
RBFOX1	selumetinib:piperlongumine (8:1 mol/mol)	MAP2K1;MAP2K2	PanCancer	451.886	0.138191	-0.0719485
TPTE	tivantinib	MET	PanCancer	452.751	0.138456	0.104606
HLA-DRB5	BRD-K71935468		PanCancer	455.153	0.13919	-0.072022
TPTE	FGIN-1-27	TSPO	PanCancer	456.109	0.139483	0.129806
HLA-DRB5	FGIN-1-27	TSPO	PanCancer	456.741	0.139676	0.129743
RBFOX1	narciclasine	RHOA	PanCancer	457.059	0.139774	-0.0728732
HLA-DRB1	navitoclax:PLX-4032 (1:1 mol/mol)	BCL2;BCL2L1;BCL2L2;BRAF	PanCancer	457.885	0.140026	0.0708691
RBFOX1	SCH-79797	F2R	PanCancer	460.249	0.140749	-0.0699385
HLA-DRB1	SCH-79797	F2R	PanCancer	460.876	0.140941	0.0699048
HLA-DRB1	navitoclax:gemcitabine (1:1 mol/mol)	BCL2;BCL2L1;BCL2L2;CMPK1;RRM1;TYMS	PanCancer	462.508	0.14144	0.0709459
HLA-DQB1	leptomycin B	XPO1	PanCancer	463.316	0.141687	0.0691533
RBFOX1	NVP-TAE684	ALK	PanCancer	464.134	0.141937	-0.0706114
HLA-DQA1	myricetin		PanCancer	464.181	0.141951	0.0711037
HLA-DQB1	RG-108	DNMT1	PanCancer	464.453	0.142035	0.0699503
HLA-DQA1	BRD-K19103580		PanCancer	464.751	0.142126	0.0708241
HLA-DRB5	BRD-K97651142		PanCancer	465.805	0.142448	0.0715202
HLA-DQA1	BRD-K52037352		PanCancer	466.383	0.142625	0.0750532
HLA-DRB1	crizotinib	ALK;MET	PanCancer	469.004	0.143426	0.0705945
HLA-DRB5	BRD-K27188169		PanCancer	469.264	0.143506	0.0945114
HLA-DRB1	RG-108	DNMT1	PanCancer	469.996	0.14373	0.069655
HLA-DQA1	bardoxolone methyl		PanCancer	470.858	0.143993	0.0729112
HLA-DRB5	BRD-K29313308	HDAC3	PanCancer	471.259	0.144116	0.0704734
TPTE	selumetinib:navitoclax (8:1 mol/mol)	MAP2K1;MAP2K2;BCL2;BCL2L1;BCL2L2	PanCancer	471.5	0.144189	0.0712953
HLA-DRB5	HLI 373	MDM2	PanCancer	474.443	0.14509	0.0703032
RBFOX1	PRIMA-1	TP53	PanCancer	474.536	0.145118	-0.071732
RBFOX1	MK-1775	WEE1	PanCancer	474.549	0.145122	-0.0707937
RBFOX1	betulinic acid		PanCancer	474.57	0.145128	-0.070626
RBFOX1	ZSTK474	PIK3CB;PIK3CD;PIK3CG	PanCancer	474.903	0.14523	-0.0706082
RBFOX1	parthenolide		PanCancer	476.956	0.145858	-0.0716006
TPTE	dacarbazine		PanCancer	478.037	0.146189	-0.0696275
HLA-DQB1	Compound 7d-cis	XPO1	PanCancer	478.867	0.146442	0.0739582
RBFOX1	BRD-K11533227	HDAC1;HDAC2	PanCancer	479.092	0.146511	-0.0716589
HLA-DRB1	BRD-K97651142		PanCancer	479.312	0.146579	0.0707901
TPTE	BRD-K58730230		PanCancer	479.812	0.146731	0.126521
HLA-DRB5	selumetinib:decitabine (4:1 mol/mol)	MAP2K1;MAP2K2;DNMT1	PanCancer	482.203	0.147463	0.0731116
TPTE	docetaxel		PanCancer	482.618	0.147589	0.102511
HLA-DRB1	docetaxel:tanespimycin (2:1 mol/mol)	HSP90AA1	PanCancer	486.012	0.148628	0.0690518
TPTE	gemcitabine	CMPK1;RRM1;TYMS	PanCancer	486.947	0.148914	0.0734145
HLA-DRB5	RG-108	DNMT1	PanCancer	487.011	0.148933	0.0687647
TPTE	GW-843682X	PLK1;PLK3	PanCancer	487.503	0.149084	0.0709478
HLA-DRB1	BRD-K13185470	MCL1	PanCancer	487.924	0.149212	-0.126236
TPTE	blebbistatin	MYH1;MYH2	PanCancer	487.957	0.149222	0.128212
HLA-DRB1	serdemetan	MDM2	PanCancer	488.381	0.149352	0.0703923
RBFOX1	SID 26681509	CTSL1	PanCancer	488.894	0.149509	-0.0719251
HLA-DQA1	KU-60019	ATM	PanCancer	489.009	0.149544	-0.0685839
RBFOX1	necrosulfonamide		PanCancer	491.669	0.150357	-0.0846721
RBFOX1	isoevodiamine		PanCancer	493.053	0.150781	-0.0686886
RBFOX1	GSK525762A	BRD2;BRD3;BRD4	PanCancer	495.227	0.151446	-0.0683433
HLA-DRB5	bortezomib	PSMB1;PSMB2;PSMB5;PSMD1;PSMD2	PanCancer	495.462	0.151517	0.0692007
TPTE	triazolothiadiazine	PDE4A;PDE4B;PDE4D	PanCancer	498.441	0.152428	0.0675691
HLA-DQA1	PLX-4032	BRAF	PanCancer	500.06	0.152923	-0.0688043
HLA-DRB5	BI-2536	PLK1	PanCancer	501.733	0.153435	0.0678594
TPTE	LE-135	RARB	PanCancer	501.869	0.153477	0.0684744
HLA-DQA1	selumetinib:GDC-0941 (4:1 mol/mol)	MAP2K1;MAP2K2;PIK3CA;PIK3CB;PIK3CD;PIK3CG	PanCancer	502.035	0.153528	0.0681529
HLA-DQB1	Ki8751	KDR;KIT;PDGFRA	PanCancer	502.477	0.153663	-0.0695735
RBFOX1	16-beta-bromoandrosterone		PanCancer	503.323	0.153921	-0.0694473
RBFOX1	BRD-K45681478		PanCancer	504.898	0.154403	-0.0684786
HLA-DRB5	isonicotinohydroxamic acid	HDAC6	PanCancer	506.261	0.15482	0.0854032
TPTE	paclitaxel		PanCancer	508.401	0.155474	0.069187
TPTE	trametinib	MAP2K1;MAP2K2	PanCancer	508.453	0.15549	0.10006
HLA-DQB1	SID 26681509	CTSL1	PanCancer	509.948	0.155947	0.0708084
HLA-DQB1	ABT-737	BCL2;BCL2L1;BCL2L2	PanCancer	512.262	0.156655	0.0699086
RBFOX1	L-685458	APH1A;NCSTN;PSEN1;PSENEN	PanCancer	514.273	0.15727	-0.0670071
HLA-DQB1	BRD-A71883111	IDH1	PanCancer	515.262	0.157573	0.067185
HLA-DQB1	MG-132	PSMB1;PSMB2;PSMB5;PSMD1;PSMD2	PanCancer	515.697	0.157706	0.115938
RBFOX1	BRD-K14844214		PanCancer	516.147	0.157843	-0.0688754
TPTE	parbendazole		PanCancer	516.683	0.158007	0.067191
HLA-DRB1	navitoclax:sorafenib (1:1 mol/mol)	BCL2;BCL2L1;BCL2L2;BRAF;FLT3;KDR;RAF1	PanCancer	518.005	0.158411	0.067978
HLA-DRB5	SCH-529074	TP53	PanCancer	518.563	0.158582	0.0693329
HLA-DQB1	quizartinib	FLT3	PanCancer	518.635	0.158604	-0.0680257
RBFOX1	afatinib	EGFR;ERBB2	PanCancer	519.258	0.158794	-0.0712182
TPTE	tanespimycin:bortezomib (250:1 mol/mol)	HSP90AA1;PSMB1;PSMB2;PSMB5;PSMD1;PSMD2	PanCancer	520.043	0.159035	0.068679
HLA-DRB1	cyanoquinoline 11	MAP3K8	PanCancer	520.2	0.159083	0.0921543
RBFOX1	BRD9876		PanCancer	521.011	0.159331	-0.0690421
HLA-DRB5	tanespimycin	HSP90AA1	PanCancer	521.918	0.159608	0.0668582
HLA-DRB5	afatinib	EGFR;ERBB2	PanCancer	523.353	0.160047	0.0710053
HLA-DQB1	crizotinib:PLX-4032 (2:1 mol/mol)	ALK;MET;BRAF	PanCancer	523.443	0.160074	0.0677869
TPTE	CID-5951923	KLF5	PanCancer	523.654	0.160139	0.0678555
HLA-DRB5	JQ-1:MK-0752 (1:1 mol/mol)	BRDT;APH1A;NCSTN;PSEN1;PSENEN	PanCancer	527.154	0.161209	0.0681614
HLA-DQA1	NVP-ADW742	IGF1R	PanCancer	527.885	0.161433	0.0678049
HLA-DQB1	BRD-K92856060		PanCancer	528.761	0.161701	-0.0681625
HLA-DQB1	myricetin		PanCancer	531.303	0.162478	0.0676366
RBFOX1	NVP-BSK805	JAK2	PanCancer	531.917	0.162666	-0.0671359
RBFOX1	BMS-270394	RARG	PanCancer	532.049	0.162706	-0.0665927
RBFOX1	BRD-K66453893		PanCancer	533.529	0.163159	-0.0674485
HLA-DRB1	WP1130	UCHL5;USP14;USP5;USP9X	PanCancer	533.764	0.16323	0.0676749
TPTE	Compound 7d-cis	XPO1	PanCancer	535.041	0.163621	-0.0709502
HLA-DQB1	regorafenib	BRAF;KDR;KIT;RET	PanCancer	537.717	0.164439	-0.0679635
HLA-DRB1	sitagliptin	DPP4	PanCancer	539.207	0.164895	-0.127061
HLA-DRB1	CIL70		PanCancer	539.888	0.165103	-0.0889622
HLA-DQB1	ML083	PKM	PanCancer	540.853	0.165398	-0.0668579
HLA-DRB1	IPR-456	PLAUR	PanCancer	542.354	0.165857	0.0660231
HLA-DRB5	JW-480	NCEH1	PanCancer	545.617	0.166855	0.0666289
RBFOX1	BRD-K88742110	HDAC8	PanCancer	546.632	0.167166	-0.0665031
HLA-DQA1	BRD-K86535717		PanCancer	546.677	0.167179	0.120937
RBFOX1	AZ-3146	TTK	PanCancer	548.393	0.167704	-0.066729
HLA-DRB5	WP1130	UCHL5;USP14;USP5;USP9X	PanCancer	549.564	0.168062	0.0669082
HLA-DQA1	CIL70		PanCancer	549.675	0.168096	-0.0883389
HLA-DQA1	ML083	PKM	PanCancer	549.677	0.168097	-0.0664348
HLA-DQB1	BRD-K86535717		PanCancer	554.095	0.169448	0.120299
RBFOX1	tigecycline		PanCancer	554.815	0.169668	-0.0885622
HLA-DRB1	isonicotinohydroxamic acid	HDAC6	PanCancer	554.967	0.169715	0.0824367
TPTE	SGX-523	MET	PanCancer	555.212	0.16979	0.0657156
HLA-DQB1	QW-BI-011	EHMT2	PanCancer	555.276	0.169809	-0.120661
HLA-DQB1	chlorambucil		PanCancer	555.409	0.16985	-0.0668654
HLA-DQA1	ABT-737	BCL2;BCL2L1;BCL2L2	PanCancer	556.586	0.17021	0.0676986
HLA-DQA1	VER-155008	HSPA1A;HSPA1B;HSPA1L	PanCancer	556.735	0.170255	0.065124
HLA-DRB1	sirolimus	MTOR	PanCancer	557.157	0.170384	0.0651044
HLA-DRB5	ML006	S1PR3	PanCancer	557.729	0.170559	0.06613
HLA-DRB1	BRD-K03536150	BAX	PanCancer	558.521	0.170802	0.0660159
HLA-DQB1	R428	AXL	PanCancer	559.661	0.17115	-0.0785625
HLA-DQA1	nakiterpiosin		PanCancer	560.066	0.171274	0.0657905
TPTE	SR8278	NR1D1	PanCancer	561.344	0.171665	-0.196384
HLA-DQA1	BRD-K92856060		PanCancer	561.829	0.171813	-0.0665599
TPTE	fluvastatin	HMGCR	PanCancer	562.497	0.172017	0.0662148
HLA-DRB5	selumetinib:UNC0638 (4:1 mol/mol)	MAP2K1;MAP2K2;EHMT1;EHMT2	PanCancer	563.408	0.172296	0.0656342
HLA-DQA1	BRD-K04800985		PanCancer	563.708	0.172388	-0.0660028
HLA-DRB1	purmorphamine	SMO	PanCancer	566.351	0.173196	0.0669851
HLA-DQB1	linsitinib	IGF1R;INSR	PanCancer	567.058	0.173412	0.0653133
HLA-DRB1	SCH-529074	TP53	PanCancer	567.081	0.173419	0.0669505
HLA-DQA1	QW-BI-011	EHMT2	PanCancer	568.92	0.173982	-0.119501
TPTE	IC-87114	PIK3CD	PanCancer	569.497	0.174158	-0.0646083
RBFOX1	docetaxel:tanespimycin (2:1 mol/mol)	HSP90AA1	PanCancer	572.429	0.175055	-0.0648418
HLA-DQB1	NSC48300	TASP1	PanCancer	574.861	0.175798	-0.0645829
HLA-DRB1	KU-0063794	MTOR	PanCancer	575.264	0.175922	0.065085
HLA-DQA1	linifanib	FLT1;FLT3;KDR	PanCancer	575.851	0.176101	-0.0644645
RBFOX1	AZD8055	MTOR	PanCancer	577.756	0.176684	-0.0641597
HLA-DRB1	selumetinib:piperlongumine (8:1 mol/mol)	MAP2K1;MAP2K2	PanCancer	578.449	0.176896	0.0655481
RBFOX1	avrainvillamide	NPM1	PanCancer	578.898	0.177033	0.0774996
HLA-DRB1	JQ-1:navitoclax (2:1 mol/mol)	BRDT;BCL2;BCL2L1;BCL2L2	PanCancer	579.063	0.177083	0.0646868
HLA-DRB1	ZSTK474	PIK3CB;PIK3CD;PIK3CG	PanCancer	579.776	0.177302	0.0654098
HLA-DRB5	SB-743921	KIF11	PanCancer	579.931	0.177349	0.0644257
TPTE	doxorubicin:navitoclax (2:1 mol/mol)	TOP2A;BCL2;BCL2L1;BCL2L2	PanCancer	583.272	0.178371	0.0647938
TPTE	KX2-391	SRC	PanCancer	583.669	0.178492	0.0651544
HLA-DQB1	TW-37	BCL2;BCL2L1	PanCancer	584.858	0.178856	0.065877
RBFOX1	GMX-1778	NAMPT	PanCancer	585.291	0.178988	-0.0638925
HLA-DQB1	BRD-K52037352		PanCancer	588.699	0.18003	0.0686482
TPTE	tanespimycin:gemcitabine (1:1 mol/mol)	HSP90AA1;CMPK1;RRM1;TYMS	PanCancer	589.893	0.180395	0.0644935
RBFOX1	AT-406	XIAP	PanCancer	590.855	0.18069	0.0823253
HLA-DRB5	ZSTK474	PIK3CB;PIK3CD;PIK3CG	PanCancer	592.342	0.181144	0.0648355
HLA-DRB5	BRD-K30019337		PanCancer	592.623	0.18123	0.116194
HLA-DQB1	AT-406	XIAP	PanCancer	592.927	0.181323	-0.0822062
HLA-DQA1	Compound 7d-cis	XPO1	PanCancer	593.571	0.18152	0.0680586
HLA-DRB5	BRD-K33199242		PanCancer	594.651	0.18185	-0.063764
RBFOX1	neuronal differentiation inducer III		PanCancer	595.248	0.182033	-0.0637374
RBFOX1	BRD-K85133207	HDAC1	PanCancer	596.551	0.182431	-0.0644938
RBFOX1	vandetanib	EGFR;KDR	PanCancer	597.969	0.182865	-0.0648871
HLA-DRB1	fulvestrant	ESR1;GPER1	PanCancer	598.081	0.182899	0.120885
HLA-DRB1	nilotinib	ABL1;BCR;KIT	PanCancer	600.535	0.18365	-0.0640161
HLA-DRB5	KU-60019	ATM	PanCancer	601.273	0.183876	-0.0632542
HLA-DRB5	cyclophosphamide		PanCancer	602.919	0.184379	-0.0852606
HLA-DQA1	PI-103	MTOR;PIK3CA;PIK3CB;PIK3CD;PIK3CG;PRKDC	PanCancer	603.44	0.184538	0.0633747
HLA-DQA1	hyperforin	TRPC6	PanCancer	603.48	0.18455	0.0653401
HLA-DRB1	BRD-K49290616		PanCancer	604.386	0.184827	0.11749
HLA-DRB5	R428	AXL	PanCancer	605.101	0.185046	-0.0760933
RBFOX1	RG-108	DNMT1	PanCancer	606.381	0.185438	-0.0631015
HLA-DQB1	nakiterpiosin		PanCancer	606.759	0.185553	0.0636659
HLA-DQB1	tanespimycin	HSP90AA1	PanCancer	607.999	0.185932	0.0628881
TPTE	PYR-41	UBA1	PanCancer	609.151	0.186285	0.063634
HLA-DRB1	BRD-A02303741	DOT1L	PanCancer	610.495	0.186696	-0.0659901
RBFOX1	WAY-362450	NR1H4	PanCancer	610.667	0.186748	-0.0627011
HLA-DRB1	selumetinib:decitabine (4:1 mol/mol)	MAP2K1;MAP2K2;DNMT1	PanCancer	611.004	0.186851	0.0666359
HLA-DQB1	paclitaxel		PanCancer	611.109	0.186883	0.0642974
HLA-DRB1	ruxolitinib	JAK1;JAK2	PanCancer	611.823	0.187102	-0.0631514
HLA-DQB1	BRD-A86708339		PanCancer	611.936	0.187136	-0.0948593
HLA-DQA1	NSC48300	TASP1	PanCancer	612.21	0.18722	-0.0629186
HLA-DQB1	sildenafil	PDE5A	PanCancer	612.978	0.187455	0.0636874
HLA-DQB1	lapatinib	EGFR;ERBB2	PanCancer	615.291	0.188163	0.0648075
HLA-DRB1	BMS-536924	IGF1R;INSR	PanCancer	617.514	0.188842	0.0639375
HLA-DRB1	CI-976	ACAT1	PanCancer	618.16	0.18904	-0.0637582
HLA-DQA1	AZD6482	PIK3CB;PIK3CD	PanCancer	618.176	0.189045	-0.0624469
HLA-DRB1	navitoclax:MST-312 (1:1 mol/mol)	BCL2;BCL2L1;BCL2L2;TERT	PanCancer	618.737	0.189216	0.0635088
TPTE	bafilomycin A1	ATP6V0A1	PanCancer	619.19	0.189355	-0.190695
HLA-DRB5	crizotinib:PLX-4032 (2:1 mol/mol)	ALK;MET;BRAF	PanCancer	619.843	0.189554	0.0633124
RBFOX1	cerulenin	FASN;HMGCS1	PanCancer	620.886	0.189873	-0.0631201
HLA-DQA1	regorafenib	BRAF;KDR;KIT;RET	PanCancer	620.97	0.189899	-0.0640895
HLA-DRB5	selumetinib:tretinoin (2:1 mol/mol)	MAP2K1;MAP2K2;RARA;RARB;RARG	PanCancer	621.268	0.18999	0.0638478
HLA-DRB1	tanespimycin	HSP90AA1	PanCancer	621.76	0.190141	0.0622928
HLA-DRB5	cyanoquinoline 11	MAP3K8	PanCancer	624.415	0.190953	0.0856091
HLA-DQA1	Mdivi-1	DNM1	PanCancer	624.697	0.191039	-0.0627369
HLA-DRB1	AZD7762	CHEK1;CHEK2	PanCancer	625.895	0.191405	-0.0623986
RBFOX1	spautin-1	USP10;USP13	PanCancer	627.176	0.191797	0.0623436
TPTE	KU-55933	ATM	PanCancer	627.179	0.191798	-0.0627021
HLA-DQB1	BI-2536	PLK1	PanCancer	628.726	0.192271	0.0619951
HLA-DQB1	isonicotinohydroxamic acid	HDAC6	PanCancer	630.92	0.192942	0.0781759
HLA-DRB1	cytochalasin B		PanCancer	631.53	0.193128	0.0621577
HLA-DRB5	linsitinib	IGF1R;INSR	PanCancer	631.821	0.193217	0.0624308
HLA-DRB5	bafilomycin A1	ATP6V0A1	PanCancer	632.809	0.19352	-0.188948
HLA-DRB1	bafilomycin A1	ATP6V0A1	PanCancer	632.988	0.193574	-0.188925
HLA-DRB5	selumetinib:piperlongumine (8:1 mol/mol)	MAP2K1;MAP2K2	PanCancer	634	0.193884	0.0630679
HLA-DQB1	BRD-K78574327		PanCancer	634.458	0.194024	0.114197
TPTE	selumetinib:GDC-0941 (4:1 mol/mol)	MAP2K1;MAP2K2;PIK3CA;PIK3CB;PIK3CD;PIK3CG	PanCancer	635.391	0.194309	0.0619935
HLA-DRB5	ISOX	HDAC6	PanCancer	635.459	0.19433	0.0622754
HLA-DQA1	AT13387	HSP90AA1	PanCancer	635.476	0.194335	-0.0919234
RBFOX1	TW-37	BCL2;BCL2L1	PanCancer	635.697	0.194403	-0.063597
RBFOX1	tubastatin A	HDAC6	PanCancer	636.236	0.194568	-0.0849189
HLA-DRB5	indisulam	CA9	PanCancer	636.339	0.194599	0.0635691
TPTE	TPCA-1	IKBKB	PanCancer	636.688	0.194706	-0.061868
HLA-DQA1	GANT-61		PanCancer	638.06	0.195125	-0.0623805
HLA-DRB1	ISOX	HDAC6	PanCancer	639.286	0.1955	0.0621127
RBFOX1	nintedanib	FGFR1;FGFR2;FGFR3;FLT1;FLT3;KDR;PDGFRA;PDGFRB	PanCancer	639.494	0.195564	-0.0631296
HLA-DQA1	tanespimycin:gemcitabine (1:1 mol/mol)	HSP90AA1;CMPK1;RRM1;TYMS	PanCancer	639.747	0.195641	0.0623087
RBFOX1	ML162		PanCancer	639.889	0.195685	-0.0614537
RBFOX1	MLN2480	ARAF;BRAF;RAF1	PanCancer	641.638	0.196219	-0.0915381
TPTE	etomoxir	CPT1A	PanCancer	644.501	0.197095	0.061469
HLA-DQA1	BRD-K78574327		PanCancer	644.863	0.197206	0.113392
HLA-DRB1	MGCD-265	FLT1;FLT3;KDR;MET	PanCancer	645.33	0.197349	-0.0617861
HLA-DRB1	teniposide	TOP2A;TOP2B	PanCancer	645.758	0.19748	0.0826179
TPTE	navitoclax:birinapant (1:1 mol/mol)	BCL2;BCL2L1;BCL2L2;DIABLO;XIAP	PanCancer	645.864	0.197512	0.0614818
HLA-DRB1	navitoclax:piperlongumine (1:1 mol/mol)	BCL2;BCL2L1;BCL2L2	PanCancer	648.349	0.198272	0.0635098
HLA-DQB1	SKI-II	SPHK1	PanCancer	650.197	0.198837	0.0625966
HLA-DQB1	BRD-K20514654		PanCancer	650.415	0.198904	0.0828694
HLA-DQA1	isonicotinohydroxamic acid	HDAC6	PanCancer	650.92	0.199058	0.0771171
HLA-DQA1	trametinib	MAP2K1;MAP2K2	PanCancer	652.196	0.199448	-0.0904315
HLA-DQB1	tanespimycin:bortezomib (250:1 mol/mol)	HSP90AA1;PSMB1;PSMB2;PSMB5;PSMD1;PSMD2	PanCancer	652.718	0.199608	0.0625638
RBFOX1	BMS-536924	IGF1R;INSR	PanCancer	655.503	0.20046	-0.0622976
HLA-DQB1	1S,3R-RSL-3	GPX4	PanCancer	656.187	0.200669	-0.060776
HLA-DRB1	FGIN-1-27	TSPO	PanCancer	658.475	0.201368	0.112353
HLA-DRB5	nilotinib	ABL1;BCR;KIT	PanCancer	658.644	0.20142	-0.0615131
HLA-DQB1	FSC231	PICK1	PanCancer	658.701	0.201438	0.111904
HLA-DQA1	AT-406	XIAP	PanCancer	664.318	0.203155	-0.0782778
RBFOX1	skepinone-L	MAPK14	PanCancer	665.094	0.203393	-0.0900954
RBFOX1	neopeltolide		PanCancer	665.416	0.203491	0.117409
HLA-DQB1	blebbistatin	MYH1;MYH2	PanCancer	666.568	0.203843	0.113062
RBFOX1	tipifarnib-P2	FNTA	PanCancer	666.89	0.203942	-0.0807832
HLA-DQA1	NVP-231	CERK	PanCancer	667.381	0.204092	-0.0609394
HLA-DQA1	BRD-K99006945		PanCancer	667.842	0.204233	0.0892596
TPTE	KH-CB19	CLK1;CLK4	PanCancer	668.231	0.204352	0.0742382
HLA-DRB5	ML258	BCL2L10	PanCancer	669.379	0.204703	0.060579
HLA-DQB1	BRD-K35604418	MCL1	PanCancer	669.948	0.204877	0.0606249
HLA-DQA1	BRD-K71935468		PanCancer	670.003	0.204894	-0.0617631
HLA-DQA1	BRD8958	EP300	PanCancer	670.545	0.205059	0.06226
HLA-DQB1	BRD-K79669418	MDM2;MDM4	PanCancer	672.92	0.205786	0.0817898
HLA-DQA1	FSC231	PICK1	PanCancer	674.228	0.206186	0.110742
HLA-DRB5	GSK525762A	BRD2;BRD3;BRD4	PanCancer	675.806	0.206669	0.0601802
HLA-DRB5	AT-406	XIAP	PanCancer	676.575	0.206904	-0.0776347
HLA-DQA1	VU0155056	PLD1;PLD2	PanCancer	677.529	0.207195	0.0605244
HLA-DRB1	BRD-K71935468		PanCancer	677.858	0.207296	-0.0614375
HLA-DRB1	GSK2636771	PIK3CB	PanCancer	677.874	0.207301	0.071587
RBFOX1	AT7867	AKT1;AKT2;AKT3;RPS6KB2	PanCancer	678.608	0.207525	-0.0614066
HLA-DRB1	olaparib	PARP1;PARP2	PanCancer	678.949	0.20763	0.0599852
HLA-DRB1	valdecoxib	PTGS2	PanCancer	679.665	0.207849	0.0610738
HLA-DQA1	blebbistatin	MYH1;MYH2	PanCancer	679.679	0.207853	0.112073
RBFOX1	BRD-K92856060		PanCancer	679.862	0.207909	-0.0613549
HLA-DRB1	indisulam	CA9	PanCancer	683.706	0.209084	0.0615633
HLA-DQB1	BRD-K41597374		PanCancer	685.238	0.209553	0.0596651
HLA-DRB1	PF-750	FAAH	PanCancer	685.718	0.2097	0.0626189
HLA-DRB5	PIK-93	PIK3CG	PanCancer	686.133	0.209827	0.0613896
HLA-DRB5	JQ-1:navitoclax (2:1 mol/mol)	BRDT;BCL2;BCL2L1;BCL2L2	PanCancer	686.67	0.209991	0.0600853
TPTE	phloretin	SLC5A1	PanCancer	688.393	0.210518	-0.060434
HLA-DQA1	alvocidib	CDK1;CDK2;CDK4;CDK6	PanCancer	688.401	0.21052	-0.0886979
HLA-DRB5	BRD-K13999467		PanCancer	688.871	0.210664	0.059928
HLA-DRB1	AM-580	RARA	PanCancer	689.873	0.21097	0.0609447
RBFOX1	Platin		PanCancer	690.265	0.21109	0.0593307
RBFOX1	JQ-1	BRDT	PanCancer	692.431	0.211753	-0.0595811
HLA-DQA1	BRD-A02303741	DOT1L	PanCancer	692.589	0.211801	-0.0624095
HLA-DQA1	SID 26681509	CTSL1	PanCancer	695.998	0.212844	0.06219
TPTE	ML203	PKM	PanCancer	696.279	0.212929	0.0596322
HLA-DQA1	NSC19630	WRN	PanCancer	696.512	0.213001	-0.0719875
HLA-DRB1	GSK525762A	BRD2;BRD3;BRD4	PanCancer	697.976	0.213448	0.0592935
HLA-DRB5	GDC-0941	PIK3CA;PIK3CB;PIK3CD;PIK3CG	PanCancer	699.794	0.214004	0.0586255
TPTE	itraconazole		PanCancer	700.418	0.214195	-0.0605892
RBFOX1	neratinib	EGFR;ERBB2	PanCancer	701.265	0.214454	-0.0588967
RBFOX1	PL-DI		PanCancer	701.418	0.214501	-0.0600509
HLA-DRB1	vorapaxar	F2R	PanCancer	701.468	0.214516	0.0597006
HLA-DQB1	vorapaxar	F2R	PanCancer	702.749	0.214908	0.0596497
TPTE	SB-431542	TGFBR1	PanCancer	702.936	0.214965	0.0597114
HLA-DRB5	MGCD-265	FLT1;FLT3;KDR;MET	PanCancer	703	0.214985	-0.0594338
RBFOX1	tanespimycin:bortezomib (250:1 mol/mol)	HSP90AA1;PSMB1;PSMB2;PSMB5;PSMD1;PSMD2	PanCancer	704.941	0.215578	-0.0604071
HLA-DQB1	BRD-K04800985		PanCancer	705.566	0.21577	-0.0598853
HLA-DQA1	procarbazine		PanCancer	705.61	0.215783	-0.0609633
HLA-DRB5	birinapant	DIABLO;XIAP	PanCancer	705.811	0.215844	-0.0591194
RBFOX1	BRD-K64610608		PanCancer	706.213	0.215967	-0.0601418
RBFOX1	CID-5951923	KLF5	PanCancer	706.34	0.216006	-0.0597846
HLA-DRB5	valdecoxib	PTGS2	PanCancer	707.746	0.216436	0.0599391
HLA-DRB1	SGX-523	MET	PanCancer	708.721	0.216734	-0.0591403
RBFOX1	BRD-A05715709	IDH1	PanCancer	711.147	0.217476	-0.0908529
HLA-DRB5	austocystin D		PanCancer	711.816	0.217681	0.0624804
HLA-DRB1	Platin		PanCancer	713.81	0.218291	-0.0584078
RBFOX1	sotrastaurin	PRKCB	PanCancer	717.89	0.219538	0.0716951
TPTE	hyperforin	TRPC6	PanCancer	718.451	0.21971	0.0604461
HLA-DQA1	BRD-K20514654		PanCancer	719.457	0.220017	0.0791272
TPTE	SZ4TA2	BCL2L1	PanCancer	723.547	0.221268	0.0868716
TPTE	BRD-K66453893		PanCancer	723.693	0.221313	0.0591701
HLA-DRB1	BRD-A71883111	IDH1	PanCancer	724.053	0.221423	0.0581441
RBFOX1	BRD-K09344309		PanCancer	725.603	0.221897	-0.119065
HLA-DQA1	dinaciclib	CDK1;CDK2;CDK5;CDK9	PanCancer	726.534	0.222182	-0.0856276
TPTE	JQ-1:MK-0752 (1:1 mol/mol)	BRDT;APH1A;NCSTN;PSEN1;PSENEN	PanCancer	726.964	0.222313	0.0593909
RBFOX1	BCL-LZH-4		PanCancer	727.363	0.222435	-0.0860051
HLA-DQB1	tamoxifen	ESR1;ESR2	PanCancer	728.345	0.222735	0.0591967
HLA-DRB5	navitoclax:sorafenib (1:1 mol/mol)	BCL2;BCL2L1;BCL2L2;BRAF;FLT3;KDR;RAF1	PanCancer	729.05	0.222951	0.0587552
HLA-DRB1	SZ4TA2	BCL2L1	PanCancer	729.121	0.222973	0.0865531
RBFOX1	trifluoperazine	DRD2	PanCancer	729.19	0.222994	-0.059946
HLA-DRB5	STF-31	NAMPT	PanCancer	732.058	0.223871	0.0589133
TPTE	JQ-1:UNC0638 (2:1 mol/mol)	BRDT;EHMT1;EHMT2	PanCancer	732.607	0.224039	0.0603242
RBFOX1	tipifarnib-P1	FNTA	PanCancer	732.667	0.224057	-0.0582776
HLA-DRB5	SU11274	MET	PanCancer	732.801	0.224098	0.0585421
RBFOX1	MST-312	TERT	PanCancer	733.469	0.224302	-0.0586525
HLA-DQB1	purmorphamine	SMO	PanCancer	734.705	0.224681	0.0597285
RBFOX1	navitoclax:gemcitabine (1:1 mol/mol)	BCL2;BCL2L1;BCL2L2;CMPK1;RRM1;TYMS	PanCancer	735.249	0.224847	-0.0585837
HLA-DRB5	BRD-K13185470	MCL1	PanCancer	735.771	0.225006	-0.106318
HLA-DRB5	GW-843682X	PLK1;PLK3	PanCancer	736.312	0.225172	0.0596654
TPTE	lomeguatrib	MGMT	PanCancer	737.026	0.22539	-0.0577796
HLA-DRB1	omacetaxine mepesuccinate		PanCancer	737.238	0.225455	-0.0688193
HLA-DRB1	HLI 373	MDM2	PanCancer	738.312	0.225783	0.0584658
HLA-DQB1	CIL70		PanCancer	739.514	0.226151	-0.0776055
HLA-DRB5	teniposide	TOP2A;TOP2B	PanCancer	742.286	0.226999	0.0774645
HLA-DRB1	crizotinib:PLX-4032 (2:1 mol/mol)	ALK;MET;BRAF	PanCancer	742.401	0.227034	0.0583088
HLA-DRB1	PIK-93	PIK3CG	PanCancer	743.147	0.227262	0.0591124
HLA-DRB1	SB-743921	KIF11	PanCancer	743.431	0.227349	0.0576679
HLA-DQB1	BCL-LZH-4		PanCancer	744.177	0.227577	0.0850601
HLA-DRB1	OSI-027	MTOR	PanCancer	745.969	0.228125	0.0571818
HLA-DRB1	BRD-A02303741:navitoclax (2:1 mol/mol)	DOT1L;BCL2;BCL2L1;BCL2L2	PanCancer	746.883	0.228404	0.0588971
RBFOX1	SB-431542	TGFBR1	PanCancer	747.547	0.228608	-0.0579772
RBFOX1	WZ4002	EGFR	PanCancer	748.326	0.228846	-0.0691042
HLA-DQA1	nelarabine	POLA1	PanCancer	750.009	0.22936	0.0593468
HLA-DQA1	etomoxir	CPT1A	PanCancer	750.101	0.229389	0.0572855
TPTE	pifithrin-alpha		PanCancer	750.441	0.229493	0.0577336
HLA-DRB5	navitoclax:MST-312 (1:1 mol/mol)	BCL2;BCL2L1;BCL2L2;TERT	PanCancer	750.885	0.229628	0.0581207
HLA-DQB1	GDC-0941	PIK3CA;PIK3CB;PIK3CD;PIK3CG	PanCancer	751.259	0.229743	0.0566657
HLA-DRB1	Repligen 136	HDAC3	PanCancer	751.395	0.229784	-0.0598053
HLA-DRB1	marinopyrrole A	MCL1	PanCancer	751.531	0.229826	0.0735954
HLA-DRB5	BRD-K99584050		PanCancer	754.914	0.230861	-0.0769848
RBFOX1	JQ-1:navitoclax (2:1 mol/mol)	BRDT;BCL2;BCL2L1;BCL2L2	PanCancer	756.711	0.23141	-0.0573647
HLA-DRB5	BRD-A71883111	IDH1	PanCancer	758.275	0.231888	0.0568507
HLA-DRB5	omacetaxine mepesuccinate		PanCancer	759.583	0.232288	-0.0678187
HLA-DQB1	gossypol	BCL2;BCL2L1;LDHA;LDHB;LDHC	PanCancer	759.888	0.232382	0.0583279
HLA-DQB1	BRD-K45681478		PanCancer	761.459	0.232862	-0.057385
TPTE	SB-743921	KIF11	PanCancer	762.174	0.233081	0.0569642
RBFOX1	pyrazolanthrone	MAPK10;MAPK8;MAPK9	PanCancer	762.347	0.233134	-0.0566356
RBFOX1	FGIN-1-27	TSPO	PanCancer	763.035	0.233344	-0.104845
HLA-DQB1	necrostatin-7		PanCancer	763.437	0.233467	0.056468
HLA-DRB5	temozolomide		PanCancer	763.461	0.233474	-0.05731
HLA-DQA1	MGCD-265	FLT1;FLT3;KDR;MET	PanCancer	764.151	0.233685	-0.0570864
HLA-DQA1	pazopanib	FLT1;FLT3;KDR;KIT;PDGFRB	PanCancer	764.356	0.233748	-0.0572765
HLA-DQA1	alisertib	AURKA;AURKB	PanCancer	767.86	0.234819	0.0568831
HLA-DQA1	RAF265	BRAF;KDR	PanCancer	767.863	0.23482	-0.0652798
HLA-DRB5	vorapaxar	F2R	PanCancer	769.812	0.235416	0.057073
HLA-DQB1	abiraterone	CYP17A1	PanCancer	772.094	0.236114	0.118949
HLA-DRB1	ML258	BCL2L10	PanCancer	772.815	0.236335	0.0565701
RBFOX1	IC-87114	PIK3CD	PanCancer	773.667	0.236595	-0.0562824
TPTE	tamoxifen	ESR1;ESR2	PanCancer	773.857	0.236654	0.057457
HLA-DRB5	azacitidine	DNMT1	PanCancer	773.948	0.236681	-0.0575895
TPTE	tacrolimus	PPP3CA;PPP3CB;PPP3CC;PPP3R1;PPP3R2	PanCancer	778.809	0.238168	-0.0577506
HLA-DRB5	SZ4TA2	BCL2L1	PanCancer	779.298	0.238317	0.0837606
HLA-DRB1	selumetinib:tretinoin (2:1 mol/mol)	MAP2K1;MAP2K2;RARA;RARB;RARG	PanCancer	779.487	0.238375	0.0574504
TPTE	skepinone-L	MAPK14	PanCancer	780.098	0.238562	0.0835068
HLA-DRB1	cyclophosphamide		PanCancer	780.736	0.238757	-0.0757005
HLA-DQA1	vorapaxar	F2R	PanCancer	780.86	0.238795	0.056664
HLA-DRB1	BRD-K99584050		PanCancer	782.513	0.239301	-0.0756132
HLA-DQB1	BRD-K88742110	HDAC8	PanCancer	782.743	0.239371	0.0566602
HLA-DRB5	PF-543	SPHK1	PanCancer	782.833	0.239398	0.0569216
RBFOX1	Ko-143	ABCG2	PanCancer	783.124	0.239488	-0.0563206
HLA-DQB1	istradefylline	ADORA2A	PanCancer	783.381	0.239566	0.083539
TPTE	necrostatin-1	RIPK1	PanCancer	784.869	0.240021	0.057047
HLA-DRB5	Repligen 136	HDAC3	PanCancer	785.079	0.240085	-0.0585058
RBFOX1	ouabain	ATP1A1;ATP1A2;ATP1A3;ATP1A4;ATP1B1;ATP1B2;ATP1B3;ATP1B4	PanCancer	786.876	0.240635	-0.0556127
HLA-DRB1	BRD-K33199242		PanCancer	789.376	0.241399	-0.0559643
HLA-DQA1	vandetanib	EGFR;KDR	PanCancer	789.664	0.241488	0.0570719
HLA-DRB5	BRD-K96431673		PanCancer	790.686	0.2418	0.102194
HLA-DRB1	GDC-0941	PIK3CA;PIK3CB;PIK3CD;PIK3CG	PanCancer	791.065	0.241916	0.0552143
HLA-DRB5	selumetinib	MAP2K1;MAP2K2	PanCancer	791.466	0.242038	0.0564715
HLA-DRB1	ciclosporin	PPID	PanCancer	793.834	0.242763	0.0571216
HLA-DRB5	L-685458	APH1A;NCSTN;PSEN1;PSENEN	PanCancer	794.526	0.242974	0.0553375
HLA-DQB1	cediranib	FLT1;FLT4;KDR	PanCancer	797.315	0.243827	-0.0825807
RBFOX1	brefeldin A	ARF1	PanCancer	798.144	0.244081	-0.0572367
RBFOX1	BI-2536	PLK1	PanCancer	799.137	0.244384	-0.0553593
HLA-DQB1	TG-100-115	PIK3CD;PIK3CG	PanCancer	799.42	0.244471	-0.0557926
RBFOX1	cytarabine hydrochloride		PanCancer	799.731	0.244566	-0.0554007
HLA-DQA1	cediranib	FLT1;FLT4;KDR	PanCancer	799.968	0.244639	-0.0824393
RBFOX1	cytochalasin B		PanCancer	800.123	0.244686	-0.055576
HLA-DQA1	RO4929097	APH1A;NCSTN;PSEN1;PSENEN	PanCancer	800.204	0.244711	-0.0839145
HLA-DQB1	tretinoin:navitoclax (4:1 mol/mol)	RARA;RARB;RARG;BCL2;BCL2L1;BCL2L2	PanCancer	801.919	0.245235	0.0558309
HLA-DQB1	hyperforin	TRPC6	PanCancer	802.1	0.24529	0.0572288
HLA-DRB5	SNX-2112	HSP90AA1;HSP90B1	PanCancer	803.797	0.245809	0.0548832
RBFOX1	selumetinib:MK-2206 (8:1 mol/mol)	MAP2K1;MAP2K2;AKT1	PanCancer	804.532	0.246034	-0.0555446
HLA-DQB1	AT13387	HSP90AA1	PanCancer	805.208	0.246241	-0.0821609
HLA-DRB1	navitoclax:birinapant (1:1 mol/mol)	BCL2;BCL2L1;BCL2L2;DIABLO;XIAP	PanCancer	805.294	0.246267	0.0553273
HLA-DQA1	staurosporine		PanCancer	805.985	0.246479	-0.101971
HLA-DRB1	UNC0638:navitoclax (1:1 mol/mol)	EHMT1;EHMT2;BCL2;BCL2L1;BCL2L2	PanCancer	806.089	0.24651	0.0570122
HLA-DRB5	AZD8055	MTOR	PanCancer	806.774	0.24672	0.0550244
HLA-DQB1	YK 4-279	DHX9;ERG;ETV1	PanCancer	807.577	0.246965	0.0553087
HLA-DQB1	vandetanib	EGFR;KDR	PanCancer	808.375	0.24721	0.0563848
TPTE	tanespimycin	HSP90AA1	PanCancer	810.545	0.247873	0.0549525
TPTE	HBX-41108	USP7	PanCancer	812.054	0.248335	0.0659748
RBFOX1	gefitinib	AKT1;EGFR	PanCancer	812.708	0.248535	-0.0555071
HLA-DQB1	staurosporine		PanCancer	813.333	0.248726	-0.10149
HLA-DRB5	purmorphamine	SMO	PanCancer	815.358	0.249345	0.0566721
HLA-DRB1	austocystin D		PanCancer	815.854	0.249497	0.0583748
HLA-DRB5	olaparib	PARP1;PARP2	PanCancer	815.921	0.249517	0.0548243
HLA-DRB1	bardoxolone methyl		PanCancer	817.15	0.249893	0.057447
HLA-DRB5	BRD-K75293299		PanCancer	818.348	0.250259	0.101956
RBFOX1	navitoclax	BCL2;BCL2L1;BCL2L2	PanCancer	819.321	0.250557	-0.0547663
HLA-DRB5	vandetanib	EGFR;KDR	PanCancer	821.151	0.251117	0.055922
HLA-DRB1	BI-2536	PLK1	PanCancer	822.483	0.251524	0.0545311
RBFOX1	PF-750	FAAH	PanCancer	823.033	0.251692	-0.0572297
HLA-DRB1	GW-843682X	PLK1;PLK3	PanCancer	823.04	0.251694	0.0563922
RBFOX1	SU11274	MET	PanCancer	823.185	0.251739	-0.0551974
TPTE	ML239		PanCancer	823.771	0.251918	-0.0549224
HLA-DQB1	NSC19630	WRN	PanCancer	823.974	0.25198	-0.0662317
RBFOX1	salermide	SIRT1;SIRT2	PanCancer	824.24	0.252061	-0.0672395
RBFOX1	manumycin A	FNTA;FNTB	PanCancer	824.732	0.252212	-0.0547627
HLA-DQB1	necrostatin-1	RIPK1	PanCancer	824.834	0.252243	-0.0555919
HLA-DRB5	ML334 diastereomer	KEAP1;NFE2L2	PanCancer	825.52	0.252452	0.0662767
HLA-DRB5	selumetinib:JQ-1 (4:1 mol/mol)	MAP2K1;MAP2K2;BRDT	PanCancer	826.29	0.252688	0.0552798
HLA-DRB5	JQ-1	BRDT	PanCancer	826.904	0.252876	0.0545615
HLA-DRB5	ibrutinib	BTK	PanCancer	827.504	0.253059	-0.0661922
HLA-DQB1	nelarabine	POLA1	PanCancer	828.929	0.253495	0.056384
HLA-DRB5	MST-312	TERT	PanCancer	830.285	0.25391	0.0550736
TPTE	etoposide	TOP2A	PanCancer	830.919	0.254104	0.0550512
HLA-DQB1	MGCD-265	FLT1;FLT3;KDR;MET	PanCancer	831.543	0.254294	-0.0546484
HLA-DRB1	bortezomib	PSMB1;PSMB2;PSMB5;PSMD1;PSMD2	PanCancer	831.606	0.254314	0.0550269
HLA-DQA1	quizartinib	FLT3	PanCancer	831.741	0.254355	-0.0550221
HLA-DRB1	temozolomide		PanCancer	832.528	0.254596	-0.0548031
HLA-DQA1	ML320	GSK3B	PanCancer	833.283	0.254827	-0.0552256
RBFOX1	purmorphamine	SMO	PanCancer	834.695	0.255258	-0.0559711
RBFOX1	PF-4800567 hydrochloride	CSNK1D;CSNK1E	PanCancer	835.111	0.255386	-0.0812096
HLA-DQB1	BRD-K99006945		PanCancer	836.893	0.255931	0.079904
HLA-DQA1	tretinoin:navitoclax (4:1 mol/mol)	RARA;RARB;RARG;BCL2;BCL2L1;BCL2L2	PanCancer	838.58	0.256447	0.0545273
RBFOX1	VX-680	AURKA;AURKB;AURKC	PanCancer	839.592	0.256756	0.158573
RBFOX1	alvocidib	CDK1;CDK2;CDK4;CDK6	PanCancer	840.725	0.257102	0.0803061
HLA-DQB1	SU11274	MET	PanCancer	842.653	0.257692	0.054511
HLA-DRB1	PF-543	SPHK1	PanCancer	842.721	0.257713	0.0547633
TPTE	PRL-3 inhibitor I	PTP4A3	PanCancer	844.199	0.258165	0.0548399
HLA-DQB1	SNX-2112:bortezomib (250:1 mol/mol)	HSP90AA1;HSP90B1;PSMB1;PSMB2;PSMB5;PSMD1;PSMD2	PanCancer	844.922	0.258386	0.0541809
HLA-DRB1	BRD-K30019337		PanCancer	845.1	0.25844	0.0983088
HLA-DRB5	selumetinib:BRD-A02303741 (4:1 mol/mol)	MAP2K1;MAP2K2;DOT1L	PanCancer	846.482	0.258863	0.0541268
RBFOX1	sitagliptin	DPP4	PanCancer	847.425	0.259151	-0.10338
HLA-DRB1	EX-527	SIRT1	PanCancer	847.726	0.259243	-0.0553045
HLA-DQB1	gefitinib	AKT1;EGFR	PanCancer	847.836	0.259277	0.0542672
HLA-DQA1	BRD-K34485477		PanCancer	849.417	0.259761	-0.0991702
HLA-DQA1	tamoxifen	ESR1;ESR2	PanCancer	850.408	0.260064	0.0546864
HLA-DQB1	BRD-M00053801	BCL2	PanCancer	852	0.260551	0.0673413
RBFOX1	Compound 1541A	CASP3;CASP6;CASP7	PanCancer	853.011	0.26086	-0.0551839
HLA-DQB1	NVP-231	CERK	PanCancer	853.962	0.26115	-0.05393
HLA-DQB1	BRD9876		PanCancer	856.539	0.261938	0.0550594
HLA-DQB1	BRD-K34485477		PanCancer	857.447	0.262216	-0.0986633
HLA-DRB1	BRD-K96431673		PanCancer	857.834	0.262335	0.0978839
HLA-DQB1	selumetinib:decitabine (4:1 mol/mol)	MAP2K1;MAP2K2;DNMT1	PanCancer	858.509	0.262541	0.0565797
RBFOX1	selumetinib:GDC-0941 (4:1 mol/mol)	MAP2K1;MAP2K2;PIK3CA;PIK3CB;PIK3CD;PIK3CG	PanCancer	859.843	0.262949	-0.0534815
RBFOX1	CAY10594	PLD2	PanCancer	861.456	0.263442	-0.0541734
HLA-DQB1	tivozanib	FLT1;FLT3;KDR	PanCancer	861.941	0.26359	-0.0542842
HLA-DQA1	L-685458	APH1A;NCSTN;PSEN1;PSENEN	PanCancer	864.104	0.264252	0.052915
TPTE	BRD-K45681478		PanCancer	867.352	0.265245	0.0535936
HLA-DQA1	EX-527	SIRT1	PanCancer	868.13	0.265483	0.0545871
HLA-DRB5	clofarabine		PanCancer	869.633	0.265943	0.0527876
HLA-DRB1	CAY10576	IKBKE	PanCancer	869.726	0.265971	-0.054663
TPTE	carboplatin:etoposide (40:17 mol/mol)	TOP2A	PanCancer	870.929	0.266339	0.0532867
HLA-DRB1	SU11274	MET	PanCancer	872.408	0.266791	0.0534828
HLA-DRB5	CIL70		PanCancer	873.652	0.267172	-0.0711637
HLA-DQA1	docetaxel:tanespimycin (2:1 mol/mol)	HSP90AA1	PanCancer	874.924	0.267561	0.0530292
RBFOX1	crizotinib:PLX-4032 (2:1 mol/mol)	ALK;MET;BRAF	PanCancer	875.197	0.267644	-0.0535119
RBFOX1	NSC 74859	STAT3	PanCancer	875.689	0.267795	-0.0540651
RBFOX1	CR-1-31B	EIF4A2;EIF4E;EIF4G1	PanCancer	876.167	0.267941	-0.0525088
HLA-DRB5	BRD-K84807411		PanCancer	876.436	0.268023	0.0967311
HLA-DQB1	BRD-A02303741	DOT1L	PanCancer	877.323	0.268294	-0.0553421
TPTE	obatoclax	BCL2;BCL2L1;MCL1	PanCancer	877.706	0.268412	0.0527544
RBFOX1	epigallocatechin-3-monogallate		PanCancer	878.149	0.268547	0.0553822
TPTE	foretinib	KDR;MET	PanCancer	878.509	0.268657	0.0533368
HLA-DQB1	HC-067047	TRPV4	PanCancer	879.034	0.268818	0.0542085
RBFOX1	KU-60019	ATM	PanCancer	880.069	0.269134	-0.0526152
TPTE	tipifarnib-P2	FNTA	PanCancer	880.7	0.269327	-0.070269
TPTE	vincristine		PanCancer	881.186	0.269476	0.0520494
HLA-DRB5	SR8278	NR1D1	PanCancer	881.414	0.269546	0.159173
HLA-DRB1	GSK1059615	MTOR;PIK3CA;PIK3CB;PIK3CD;PIK3CG	PanCancer	881.983	0.26972	-0.0650242
HLA-DRB1	linsitinib	IGF1R;INSR	PanCancer	882.089	0.269752	0.0529694
RBFOX1	pandacostat	HDAC1;HDAC2;HDAC3;HDAC6;HDAC8	PanCancer	882.283	0.269811	-0.0530853
TPTE	CD-1530	RARG	PanCancer	882.37	0.269838	0.0543552
HLA-DRB1	SR8278	NR1D1	PanCancer	883.537	0.270195	0.15896
HLA-DRB5	KU 0060648	PRKDC	PanCancer	884.079	0.27036	0.0528415
HLA-DQB1	BRD-K71935468		PanCancer	884.113	0.270371	-0.0537115
HLA-DQB1	16-beta-bromoandrosterone		PanCancer	884.674	0.270542	-0.0536923
HLA-DRB5	gemcitabine	CMPK1;RRM1;TYMS	PanCancer	885.617	0.270831	0.0560393
HLA-DRB5	CHM-1		PanCancer	886.156	0.270996	0.0530774
TPTE	SB-225002	CXCR2	PanCancer	887.906	0.271531	0.0518846
HLA-DQB1	ML320	GSK3B	PanCancer	888.774	0.271796	-0.0532997
HLA-DQA1	BMS-536924	IGF1R;INSR	PanCancer	889.057	0.271883	0.0534791
RBFOX1	NSC30930	SRD5A2	PanCancer	889.64	0.272061	-0.052236
HLA-DRB1	importazole	KPNB1	PanCancer	890.273	0.272255	0.0532488
TPTE	ML029		PanCancer	891.337	0.27258	-0.0542433
HLA-DQB1	BMS-345541	IKBKB	PanCancer	891.55	0.272645	0.0533942
RBFOX1	BRD-K19103580		PanCancer	891.629	0.272669	-0.0529542
HLA-DRB5	KU-0063794	MTOR	PanCancer	891.64	0.272673	0.0527697
RBFOX1	oligomycin A	ATP5L2	PanCancer	893.251	0.273165	-0.0525336
HLA-DQA1	BRD4132		PanCancer	894.505	0.273549	-0.0528574
HLA-DQB1	BRD8958	EP300	PanCancer	894.766	0.273629	0.0537972
HLA-DQB1	narciclasine	RHOA	PanCancer	899.111	0.274958	0.0539097
TPTE	methylstat	KDM3A;KDM4A;KDM4B;KDM4C;KDM4D	PanCancer	901.141	0.275578	-0.0629388
HLA-DQB1	importazole	KPNB1	PanCancer	902.409	0.275966	0.0528391
HLA-DQB1	etomoxir	CPT1A	PanCancer	904.582	0.276631	0.0518591
RBFOX1	PLX-4720	BRAF	PanCancer	905.984	0.277059	-0.0522299
HLA-DQA1	TW-37	BCL2;BCL2L1	PanCancer	909.329	0.278082	0.053173
RBFOX1	BRD-K90370028		PanCancer	909.651	0.278181	-0.0772438
TPTE	ML050	GPER1	PanCancer	912.242	0.278973	0.0518434
HLA-DQB1	BRD-K66453893		PanCancer	912.913	0.279178	0.0523645
HLA-DQA1	SKI-II	SPHK1	PanCancer	913.882	0.279475	0.0527037
HLA-DQA1	RG-108	DNMT1	PanCancer	914.781	0.27975	0.0515241
HLA-DQB1	crizotinib	ALK;MET	PanCancer	915.358	0.279926	0.0521612
HLA-DRB5	entinostat	HDAC1;HDAC2;HDAC3;HDAC6;HDAC8	PanCancer	916.477	0.280268	0.0523073
HLA-DQB1	SB-225002	CXCR2	PanCancer	916.52	0.280281	0.0509489
HLA-DRB5	ruxolitinib	JAK1;JAK2	PanCancer	916.732	0.280346	-0.0516957
HLA-DRB5	navitoclax:piperlongumine (1:1 mol/mol)	BCL2;BCL2L1;BCL2L2	PanCancer	917.333	0.28053	0.053289
HLA-DRB1	selumetinib:UNC0638 (4:1 mol/mol)	MAP2K1;MAP2K2;EHMT1;EHMT2	PanCancer	918.264	0.280815	0.051884
HLA-DRB5	PL-DI		PanCancer	918.653	0.280934	0.0521739
TPTE	BRD-K55473186	NOTCH1	PanCancer	919.422	0.281169	-0.0645106
HLA-DRB5	PF-750	FAAH	PanCancer	920.75	0.281575	0.0537669
HLA-DRB5	navitoclax:PLX-4032 (1:1 mol/mol)	BCL2;BCL2L1;BCL2L2;BRAF	PanCancer	920.855	0.281607	0.0517389
RBFOX1	temozolomide		PanCancer	921.295	0.281741	0.0517843
HLA-DQB1	oligomycin A	ATP5L2	PanCancer	921.507	0.281806	0.0515985
HLA-DRB5	serdemetan:SCH-529074 (1:1 mol/mol)	MDM2;TP53	PanCancer	922.319	0.282055	0.0517506
HLA-DRB1	AZD8055	MTOR	PanCancer	922.947	0.282247	0.0510838
HLA-DQA1	nilotinib	ABL1;BCR;KIT	PanCancer	924.292	0.282658	-0.0517458
HLA-DQB1	SR1001	RORA;RORC	PanCancer	926.49	0.28333	-0.0516138
HLA-DRB1	veliparib	PARP1;PARP2	PanCancer	926.71	0.283397	0.0507335
HLA-DQA1	BRD-K41597374		PanCancer	926.937	0.283467	0.0510123
HLA-DQA1	OSI-930	KDR;KIT	PanCancer	928.646	0.28399	-0.0557692
HLA-DRB1	leptomycin B	XPO1	PanCancer	928.731	0.284016	0.0504434
TPTE	doxorubicin	TOP2A	PanCancer	928.752	0.284022	0.0506113
HLA-DRB5	marinopyrrole A	MCL1	PanCancer	929.133	0.284138	0.0656622
HLA-DRB1	compound 1B		PanCancer	929.156	0.284146	-0.0518882
HLA-DQB1	procarbazine		PanCancer	929.199	0.284159	-0.0527608
HLA-DRB1	NVP-231	CERK	PanCancer	929.65	0.284297	-0.0513917
HLA-DRB5	PI-103	MTOR;PIK3CA;PIK3CB;PIK3CD;PIK3CG;PRKDC	PanCancer	930.267	0.284485	0.0511365
HLA-DQB1	selumetinib:vorinostat (8:1 mol/mol)	MAP2K1;MAP2K2;HDAC1;HDAC2;HDAC3;HDAC6;HDAC8	PanCancer	930.572	0.284579	0.0538371
HLA-DQB1	cytarabine hydrochloride		PanCancer	931.227	0.284779	0.0509313
HLA-DRB5	brivanib	FLT1;KDR	PanCancer	931.31	0.284804	-0.0518173
HLA-DRB1	SNS-032	CDK16;CDK17;CDK2;CDK7;CDK9;CDKL5	PanCancer	932.529	0.285177	0.0531682
HLA-DRB1	PRIMA-1-Met	TP53	PanCancer	935.249	0.286009	0.0709593
HLA-DQB1	BRD1812		PanCancer	936.917	0.286519	0.0516335
HLA-DRB5	ciclosporin	PPID	PanCancer	936.971	0.286535	0.0521234
HLA-DRB1	CBB-1007	KDM1A	PanCancer	938.83	0.287104	0.0752585
TPTE	NVP-231	CERK	PanCancer	939.605	0.287341	0.0510684
TPTE	PD318088	MAP2K1;MAP2K2	PanCancer	940.4	0.287584	0.050408
TPTE	WP1130	UCHL5;USP14;USP5;USP9X	PanCancer	941.787	0.288008	0.0515956
HLA-DQA1	BCL-LZH-4		PanCancer	942.2	0.288135	0.0749112
TPTE	NSC48300	TASP1	PanCancer	942.733	0.288298	0.0506763
HLA-DRB1	linifanib	FLT1;FLT3;KDR	PanCancer	943.887	0.288651	-0.0505817
HLA-DRB5	WZ8040	EGFR	PanCancer	945.3	0.289083	0.0529366
HLA-DRB5	AZD7762	CHEK1;CHEK2	PanCancer	945.321	0.289089	-0.050651
HLA-DRB1	MST-312	TERT	PanCancer	946.107	0.289329	0.051154
HLA-DRB1	BRD-K13999467		PanCancer	946.202	0.289358	0.0507387
HLA-DQA1	BRD-K29086754		PanCancer	949.587	0.290394	-0.0941652
HLA-DQB1	tacedinaline	HDAC1;HDAC2;HDAC3;HDAC6;HDAC8	PanCancer	951.131	0.290866	-0.061077
HLA-DQB1	BRD-K29086754		PanCancer	951.707	0.291042	-0.0940393
TPTE	lovastatin	HMGCR	PanCancer	953.915	0.291717	0.0502045
HLA-DQB1	BRD-K09587429		PanCancer	953.937	0.291724	0.0537306
HLA-DQB1	selumetinib:UNC0638 (4:1 mol/mol)	MAP2K1;MAP2K2;EHMT1;EHMT2	PanCancer	953.942	0.291725	0.0507238
RBFOX1	Compound 23 citrate		PanCancer	955.374	0.292163	-0.0512141
HLA-DQA1	ibrutinib	BTK	PanCancer	956.617	0.292543	-0.0609675
HLA-DRB1	BRD-K75293299		PanCancer	958.081	0.292991	0.0932926
RBFOX1	GSK461364	PLK1	PanCancer	958.613	0.293154	-0.0508693
HLA-DRB5	etomoxir	CPT1A	PanCancer	962.362	0.2943	0.0499936
HLA-DRB5	leptomycin B	XPO1	PanCancer	962.527	0.294351	0.049375
HLA-DRB1	selumetinib:JQ-1 (4:1 mol/mol)	MAP2K1;MAP2K2;BRDT	PanCancer	963.062	0.294514	0.0506671
HLA-DQB1	STF-31	NAMPT	PanCancer	963.297	0.294586	0.0507783
HLA-DRB5	selumetinib:PLX-4032 (8:1 mol/mol)	MAP2K1;MAP2K2;BRAF	PanCancer	964.143	0.294845	0.0504559
HLA-DQA1	lapatinib	EGFR;ERBB2	PanCancer	966.484	0.295561	0.0515298
HLA-DRB1	temsirolimus	MTOR	PanCancer	967.031	0.295728	0.0669336
HLA-DQA1	ML239		PanCancer	967.536	0.295883	-0.0501158
HLA-DRB5	EX-527	SIRT1	PanCancer	967.895	0.295992	-0.0512357
HLA-DRB5	blebbistatin	MYH1;MYH2	PanCancer	968.347	0.29613	0.0930576
TPTE	B02	RAD51	PanCancer	968.359	0.296134	0.0502633
HLA-DQB1	PHA-793887	CDK1;CDK2;CDK4;CDK5;CDK7;CDK9	PanCancer	968.821	0.296276	0.0497898
HLA-DQB1	CAY10594	PLD2	PanCancer	969.704	0.296546	0.050573
RBFOX1	canertinib	EGFR;ERBB2	PanCancer	970.061	0.296655	-0.0504433
HLA-DRB5	betulinic acid		PanCancer	972.005	0.297249	0.0505588
HLA-DQA1	MLN2480	ARAF;BRAF;RAF1	PanCancer	972.539	0.297413	-0.0738571
TPTE	brefeldin A	ARF1	PanCancer	972.54	0.297413	0.0512087
HLA-DQB1	BRD4132		PanCancer	973.65	0.297752	-0.0502703
HLA-DQA1	B02	RAD51	PanCancer	973.69	0.297765	0.0500942
TPTE	BRD-A94377914	HDAC1;HDAC2;HDAC3;HDAC6;HDAC8	PanCancer	975.488	0.298314	-0.0676958
HLA-DRB5	SNS-032	CDK16;CDK17;CDK2;CDK7;CDK9;CDKL5	PanCancer	975.532	0.298328	0.0517406
RBFOX1	BRD-K41334119		PanCancer	975.781	0.298404	-0.0908384
RBFOX1	BRD-K49290616		PanCancer	978.843	0.29934	-0.0920794
HLA-DRB1	vandetanib	EGFR;KDR	PanCancer	980.267	0.299776	0.0505338
TPTE	CI-976	ACAT1	PanCancer	983.631	0.300805	0.0502478
HLA-DRB1	SNX-2112	HSP90AA1;HSP90B1	PanCancer	983.946	0.300901	0.0489284
HLA-DQB1	PRL-3 inhibitor I	PTP4A3	PanCancer	985.916	0.301503	0.0501163
RBFOX1	BMS-754807	IGF1R	PanCancer	987.595	0.302017	-0.0491466
HLA-DRB5	GDC-0879	BRAF	PanCancer	987.631	0.302028	0.0496548
HLA-DRB5	MI-2	MEN1	PanCancer	987.925	0.302118	0.0733279
HLA-DQA1	tamatinib	SYK	PanCancer	989.413	0.302573	-0.0495416
TPTE	docetaxel:tanespimycin (2:1 mol/mol)	HSP90AA1	PanCancer	989.603	0.302631	0.0493084
HLA-DRB5	niclosamide	STAT3	PanCancer	989.893	0.30272	0.049699
TPTE	COL-3		PanCancer	990.296	0.302843	0.0588985
RBFOX1	bendamustine		PanCancer	991.025	0.303066	-0.0504922
RBFOX1	FSC231	PICK1	PanCancer	991.999	0.303364	-0.0902599
HLA-DRB1	MI-2	MEN1	PanCancer	992.04	0.303376	0.0731378
HLA-DQB1	3-Cl-AHPC	NR0B2	PanCancer	992.336	0.303467	0.0491111
HLA-DQB1	linifanib	FLT1;FLT3;KDR	PanCancer	992.999	0.30367	-0.0490347
RBFOX1	CIL56		PanCancer	993.747	0.303898	-0.0662223
RBFOX1	SNX-2112:bortezomib (250:1 mol/mol)	HSP90AA1;HSP90B1;PSMB1;PSMB2;PSMB5;PSMD1;PSMD2	PanCancer	993.778	0.303908	-0.0492915
HLA-DRB1	clofarabine		PanCancer	994.411	0.304101	0.0487699
HLA-DRB1	ibrutinib	BTK	PanCancer	995.643	0.304478	-0.0594826
HLA-DRB5	BRD-K17060750		PanCancer	995.788	0.304522	0.0488929
HLA-DRB1	masitinib	KIT;PDGFRA;PDGFRB	PanCancer	999.428	0.305635	-0.0497489
HLA-DRB1	JQ-1:carboplatin (1:1 mol/mol)	BRDT	PanCancer	999.776	0.305742	0.0499742
RBFOX1	temsirolimus	MTOR	PanCancer	1000.75	0.30604	-0.0655239
TPTE	Ch-55	RARA;RARB;RARG	PanCancer	1001.95	0.306407	0.048593
TPTE	pazopanib	FLT1;FLT3;KDR;KIT;PDGFRB	PanCancer	1003.25	0.306805	-0.0491672
HLA-DRB1	PL-DI		PanCancer	1003.36	0.306838	0.0494509
HLA-DQA1	tanespimycin:bortezomib (250:1 mol/mol)	HSP90AA1;PSMB1;PSMB2;PSMB5;PSMD1;PSMD2	PanCancer	1004.79	0.307276	0.0498161
HLA-DRB5	importazole	KPNB1	PanCancer	1004.88	0.307302	0.0495196
RBFOX1	SR8278	NR1D1	PanCancer	1006.22	0.307712	-0.14719
HLA-DQB1	MK-2206	AKT1	PanCancer	1006.87	0.307911	0.0502927
RBFOX1	prochlorperazine	DRD2	PanCancer	1007.72	0.308172	-0.0493149
HLA-DQB1	pandacostat	HDAC1;HDAC2;HDAC3;HDAC6;HDAC8	PanCancer	1008.28	0.308343	0.0490114
HLA-DQA1	HC-067047	TRPV4	PanCancer	1012.16	0.309529	0.0498228
HLA-DQA1	LBH-589	HDAC1;HDAC2;HDAC3;HDAC6;HDAC8	PanCancer	1015.58	0.310574	0.0483406
HLA-DRB1	lovastatin	HMGCR	PanCancer	1015.82	0.310648	0.0482784
HLA-DQA1	sildenafil	PDE5A	PanCancer	1016.19	0.310761	0.0489947
HLA-DQA1	BMS-345541	IKBKB	PanCancer	1018.38	0.311433	0.0492734
HLA-DQA1	istradefylline	ADORA2A	PanCancer	1019.89	0.311892	0.0718649
HLA-DRB5	SGX-523	MET	PanCancer	1019.95	0.31191	-0.0484281
TPTE	SKI-II	SPHK1	PanCancer	1020.19	0.311984	0.0492758
HLA-DQA1	importazole	KPNB1	PanCancer	1021.27	0.312314	0.0490099
HLA-DQA1	BRD-M00053801	BCL2	PanCancer	1021.9	0.312506	0.0604645
RBFOX1	vorinostat:navitoclax (4:1 mol/mol)	HDAC1;HDAC2;HDAC3;HDAC6;HDAC8;BCL2;BCL2L1;BCL2L2	PanCancer	1022.11	0.312572	-0.048869
RBFOX1	palmostatin B	LYPLA1	PanCancer	1022.2	0.3126	-0.058991
TPTE	BRD-K86535717		PanCancer	1022.23	0.312607	0.0885583
RBFOX1	BRD-K42260513	EZH2	PanCancer	1022.85	0.312797	-0.072843
HLA-DRB5	gossypol	BCL2;BCL2L1;LDHA;LDHB;LDHC	PanCancer	1024.07	0.313173	0.0492722
RBFOX1	ML203	PKM	PanCancer	1024.76	0.313382	-0.0482811
RBFOX1	masitinib	KIT;PDGFRA;PDGFRB	PanCancer	1026.21	0.313824	-0.048915
TPTE	avicin D		PanCancer	1027.83	0.314323	-0.0720536
TPTE	erismodegib		PanCancer	1028.64	0.314568	0.0485544
HLA-DRB1	BRD-K17060750		PanCancer	1031.49	0.315439	0.0478033
TPTE	BRD-K61166597		PanCancer	1031.92	0.31557	0.0492054
HLA-DRB5	GSK1059615	MTOR;PIK3CA;PIK3CB;PIK3CD;PIK3CG	PanCancer	1032.14	0.315638	-0.0591291
RBFOX1	selumetinib:decitabine (4:1 mol/mol)	MAP2K1;MAP2K2;DNMT1	PanCancer	1033.37	0.316016	-0.0506427
HLA-DRB5	lapatinib	EGFR;ERBB2	PanCancer	1034.47	0.316351	0.049364
RBFOX1	omacetaxine mepesuccinate		PanCancer	1036.04	0.316831	0.0568523
RBFOX1	BRD-K96431673		PanCancer	1036.92	0.317102	-0.0874073
HLA-DRB1	BRD-K63431240		PanCancer	1037.12	0.317163	0.0475796
RBFOX1	cyanoquinoline 11	MAP3K8	PanCancer	1037.3	0.317218	-0.0655246
TPTE	YL54		PanCancer	1037.52	0.317284	-0.0505103
HLA-DRB1	selumetinib	MAP2K1;MAP2K2	PanCancer	1038.66	0.317634	0.0482482
HLA-DQB1	CHM-1		PanCancer	1040.8	0.318288	0.048127
HLA-DRB5	YK 4-279	DHX9;ERG;ETV1	PanCancer	1041.15	0.318396	0.0476749
HLA-DQB1	indisulam	CA9	PanCancer	1041.46	0.31849	0.0489098
HLA-DRB1	gemcitabine	CMPK1;RRM1;TYMS	PanCancer	1043.19	0.319018	0.0507196
HLA-DRB1	pyrazolanthrone	MAPK10;MAPK8;MAPK9	PanCancer	1043.99	0.319263	-0.0473203
HLA-DRB1	entinostat	HDAC1;HDAC2;HDAC3;HDAC6;HDAC8	PanCancer	1046.52	0.320037	0.0481782
RBFOX1	C6-ceramide	MAPK1;PPP2CA;UGCG	PanCancer	1049.82	0.321045	-0.0472534
HLA-DRB1	BRD-K01737880		PanCancer	1051.17	0.321458	0.149474
HLA-DRB5	ISOX:bortezomib (250:1 mol/mol)	HDAC6;PSMB1;PSMB2;PSMB5;PSMD1;PSMD2	PanCancer	1051.44	0.321542	0.0481988
TPTE	BRD-K42260513	EZH2	PanCancer	1051.49	0.321557	-0.0715397
HLA-DRB5	BRD-K01737880		PanCancer	1052.43	0.321844	0.149356
TPTE	JW-480	NCEH1	PanCancer	1052.52	0.321873	-0.0477723
RBFOX1	BYL-719	PIK3CA	PanCancer	1054.57	0.322497	-0.0573118
TPTE	BRD-K44224150		PanCancer	1054.93	0.322608	-0.0864221
TPTE	TGX-221	PIK3CB	PanCancer	1055.92	0.32291	-0.0473953
HLA-DRB1	JQ-1	BRDT	PanCancer	1057.79	0.323484	0.047123
HLA-DRB5	BRD-A02303741:carboplatin (1:1 mol/mol)	DOT1L	PanCancer	1058.48	0.323693	0.0477042
HLA-DQB1	KU-60019	ATM	PanCancer	1058.9	0.323821	-0.0469833
RBFOX1	clofarabine		PanCancer	1063.28	0.325162	-0.0466949
HLA-DRB5	GSK2636771	PIK3CB	PanCancer	1065.05	0.325703	0.0558211
RBFOX1	blebbistatin	MYH1;MYH2	PanCancer	1067.75	0.326529	-0.0874117
TPTE	ML312	SCARB1	PanCancer	1067.76	0.326531	0.0874114
RBFOX1	BRD-K71935468		PanCancer	1068.47	0.32675	-0.0477966
HLA-DRB1	JW-55	TNKS	PanCancer	1070.24	0.327291	0.0934075
HLA-DRB5	BRD-K63431240		PanCancer	1070.62	0.327406	0.0465841
HLA-DRB5	KHS101	TACC3	PanCancer	1071.05	0.327537	0.0474938
TPTE	ZSTK474	PIK3CB;PIK3CD;PIK3CG	PanCancer	1071.36	0.327632	0.0474845
HLA-DRB5	zebularine	DNMT1	PanCancer	1071.51	0.327678	-0.0464529
HLA-DQA1	TG-100-115	PIK3CD;PIK3CG	PanCancer	1071.79	0.327766	-0.0469225
RBFOX1	UNC0638:navitoclax (1:1 mol/mol)	EHMT1;EHMT2;BCL2;BCL2L1;BCL2L2	PanCancer	1073.75	0.328364	-0.0480967
HLA-DQA1	BRD-K45681478		PanCancer	1073.9	0.328409	-0.0470227
HLA-DRB1	betulinic acid		PanCancer	1074.34	0.328545	0.0473951
HLA-DRB1	BRD-A02303741:carboplatin (1:1 mol/mol)	DOT1L	PanCancer	1074.78	0.328678	0.0472157
HLA-DRB1	AT-406	XIAP	PanCancer	1076.19	0.32911	-0.0600656
HLA-DQA1	etoposide	TOP2A	PanCancer	1076.4	0.329175	-0.0471122
HLA-DRB5	CAY10576	IKBKE	PanCancer	1078.81	0.329912	-0.0478852
HLA-DRB5	BRD-K04800985		PanCancer	1082.78	0.331124	-0.0470327
HLA-DRB1	ML334 diastereomer	KEAP1;NFE2L2	PanCancer	1083.14	0.331236	0.0562874
RBFOX1	PDMP	UGCG	PanCancer	1084.98	0.3318	-0.0477566
HLA-DQB1	B02	RAD51	PanCancer	1086.11	0.332142	0.0466615
TPTE	TG-100-115	PIK3CD;PIK3CG	PanCancer	1088.57	0.332896	-0.046428
RBFOX1	KH-CB19	CLK1;CLK4	PanCancer	1090.38	0.333449	-0.0566036
HLA-DRB5	temsirolimus	MTOR	PanCancer	1091.07	0.33366	0.061895
TPTE	NVP-ADW742	IGF1R	PanCancer	1091.64	0.333834	0.046825
HLA-DQB1	SB-743921	KIF11	PanCancer	1092.46	0.334085	0.0461551
HLA-DQB1	cerulenin	FASN;HMGCS1	PanCancer	1093.37	0.334364	0.0465016
HLA-DQA1	GSK1059615	MTOR;PIK3CA;PIK3CB;PIK3CD;PIK3CG	PanCancer	1093.66	0.334454	-0.0568772
HLA-DQA1	BRD-K66453893		PanCancer	1094.33	0.334656	0.0466907
TPTE	cytarabine hydrochloride		PanCancer	1095.06	0.334879	0.0459224
HLA-DQB1	SCH-79797	F2R	PanCancer	1095.1	0.334893	0.0458173
HLA-DQB1	palmostatin B	LYPLA1	PanCancer	1095.3	0.334955	-0.0563314
HLA-DQB1	pazopanib	FLT1;FLT3;KDR;KIT;PDGFRB	PanCancer	1095.3	0.334955	-0.046391
HLA-DRB5	CBB-1007	KDM1A	PanCancer	1097.39	0.335593	0.0680939
HLA-DRB5	sildenafil	PDE5A	PanCancer	1098.06	0.335799	0.0465261
HLA-DRB1	serdemetan:SCH-529074 (1:1 mol/mol)	MDM2;TP53	PanCancer	1099.08	0.336109	0.0462805
HLA-DQA1	dasatinib	EPHA2;KIT;LCK;SRC;YES1	PanCancer	1099.15	0.33613	-0.0458038
HLA-DRB5	Compound 1541A	CASP3;CASP6;CASP7	PanCancer	1099.34	0.336188	0.0472113
HLA-DRB5	BMS-195614	RARA;RARB;RARG	PanCancer	1099.93	0.33637	0.046363
HLA-DRB1	KU 0060648	PRKDC	PanCancer	1100.89	0.336664	0.0460678
HLA-DRB1	selumetinib:BRD-A02303741 (4:1 mol/mol)	MAP2K1;MAP2K2;DOT1L	PanCancer	1104.24	0.337689	0.0459702
HLA-DRB1	sotrastaurin	PRKCB	PanCancer	1105.44	0.338054	-0.0559718
HLA-DRB5	CR-1-31B	EIF4A2;EIF4E;EIF4G1	PanCancer	1107.84	0.338788	0.0453476
HLA-DRB1	KU-60019	ATM	PanCancer	1110.32	0.339548	-0.0454812
HLA-DRB1	BRD-K84807411		PanCancer	1111.08	0.339778	0.0834176
RBFOX1	PF-573228	PTK2	PanCancer	1111.38	0.339871	-0.0456062
RBFOX1	ML239		PanCancer	1115.08	0.341003	0.0456562
HLA-DQA1	leptomycin B	XPO1	PanCancer	1115.85	0.341238	0.0448171
HLA-DQB1	PF-543	SPHK1	PanCancer	1116.23	0.341355	0.0460484
HLA-DRB5	sotrastaurin	PRKCB	PanCancer	1117.8	0.341834	-0.0555361
RBFOX1	sunitinib	FLT1;FLT3;KDR;KIT;PDGFRA;PDGFRB	PanCancer	1118.54	0.342061	-0.0458205
HLA-DQB1	PIK-93	PIK3CG	PanCancer	1118.63	0.342089	0.0465266
RBFOX1	LE-135	RARB	PanCancer	1122.83	0.343373	-0.0454852
HLA-DRB1	Ki8751	KDR;KIT;PDGFRA	PanCancer	1123.18	0.34348	-0.0462268
HLA-DRB1	CIL41		PanCancer	1123.29	0.343514	0.0612786
HLA-DQB1	necrosulfonamide		PanCancer	1123.33	0.343526	-0.0558204
HLA-DRB1	blebbistatin	MYH1;MYH2	PanCancer	1125.49	0.344186	0.0842868
RBFOX1	cediranib	FLT1;FLT4;KDR	PanCancer	1125.72	0.344258	-0.0670537
TPTE	mitomycin		PanCancer	1125.74	0.344264	0.045559
HLA-DQB1	NSC95397	CDC25A;CDC25B;CDC25C	PanCancer	1126.41	0.344469	-0.0473904
HLA-DQA1	cabozantinib	FLT3;KDR;MET;RET	PanCancer	1126.45	0.344481	-0.0454858
HLA-DQB1	pluripotin	MAPK1;RASAL1	PanCancer	1126.91	0.34462	0.0449554
HLA-DQB1	PLX-4032	BRAF	PanCancer	1129.21	0.345326	-0.045459
TPTE	OSI-930	KDR;KIT	PanCancer	1130.14	0.345607	-0.0491017
HLA-DRB5	BRD-A02303741	DOT1L	PanCancer	1131.97	0.346168	-0.0471057
TPTE	brivanib	FLT1;KDR	PanCancer	1132.23	0.346247	-0.0456379
TPTE	R428	AXL	PanCancer	1133.63	0.346675	-0.0540675
HLA-DQB1	skepinone-L	MAPK14	PanCancer	1134.27	0.346871	0.0666923
HLA-DQB1	GSK4112	NR1D1	PanCancer	1134.57	0.346963	0.0447378
HLA-DRB1	L-685458	APH1A;NCSTN;PSEN1;PSENEN	PanCancer	1134.59	0.346969	0.0445861
HLA-DRB5	BRD-K41597374		PanCancer	1135.68	0.347303	0.0447063
RBFOX1	veliparib	PARP1;PARP2	PanCancer	1136.3	0.347494	-0.0444379
HLA-DRB5	fulvestrant	ESR1;GPER1	PanCancer	1137.77	0.347943	0.0853464
HLA-DRB1	quizartinib	FLT3	PanCancer	1138.76	0.348244	-0.0452903
HLA-DQA1	linsitinib	IGF1R;INSR	PanCancer	1140.92	0.348906	0.0449669
HLA-DQA1	necrostatin-7		PanCancer	1143.18	0.349595	0.0443441
HLA-DQA1	birinapant	DIABLO;XIAP	PanCancer	1143.27	0.349625	-0.0446943
HLA-DRB1	tivantinib	MET	PanCancer	1143.58	0.349717	-0.0661344
TPTE	TG-101348	JAK2	PanCancer	1144.71	0.350066	-0.0448073
RBFOX1	AZD7762	CHEK1;CHEK2	PanCancer	1145.89	0.350425	-0.0446202
TPTE	parthenolide		PanCancer	1147.98	0.351064	0.045946
HLA-DQA1	AZD7545	PDK2	PanCancer	1149.42	0.351504	-0.0447252
RBFOX1	TG-101348	JAK2	PanCancer	1149.75	0.351607	-0.0446643
RBFOX1	DBeQ	VCP	PanCancer	1150.77	0.351919	-0.0446868
HLA-DRB5	SB-225002	CXCR2	PanCancer	1151.6	0.35217	0.043911
RBFOX1	PLX-4032	BRAF	PanCancer	1155.08	0.353237	-0.0447196
TPTE	BRD-K27986637		PanCancer	1155.34	0.353314	-0.082062
HLA-DQA1	CAY10594	PLD2	PanCancer	1155.52	0.353369	0.044969
HLA-DQA1	CBB-1007	KDM1A	PanCancer	1155.97	0.353507	0.0656172
TPTE	BI-2536	PLK1	PanCancer	1157.53	0.353985	0.044091
HLA-DQA1	obatoclax	BCL2;BCL2L1;MCL1	PanCancer	1157.59	0.354004	0.0441894
TPTE	alisertib:navitoclax (2:1 mol/mol)	AURKA;AURKB;BCL2;BCL2L1;BCL2L2	PanCancer	1159.95	0.354724	0.0461621
HLA-DRB5	veliparib	PARP1;PARP2	PanCancer	1161.08	0.355069	0.0437451
HLA-DQA1	ML334 diastereomer	KEAP1;NFE2L2	PanCancer	1161.56	0.355217	0.0535623
HLA-DQA1	YK 4-279	DHX9;ERG;ETV1	PanCancer	1162.67	0.355556	0.0441477
HLA-DQA1	purmorphamine	SMO	PanCancer	1164.2	0.356023	0.0454204
HLA-DQB1	SR-II-138A	EIF4A2;EIF4E;EIF4G1	PanCancer	1165.8	0.356515	0.0437119
TPTE	KU 0060648	PRKDC	PanCancer	1166.45	0.356712	-0.0441935
HLA-DRB5	BRD-A02303741:navitoclax (2:1 mol/mol)	DOT1L;BCL2;BCL2L1;BCL2L2	PanCancer	1167.77	0.357116	0.0450455
RBFOX1	BRD-K55473186	NOTCH1	PanCancer	1168.68	0.357394	-0.0551069
HLA-DQB1	Ch-55	RARA;RARB;RARG	PanCancer	1168.91	0.357466	0.043724
TPTE	BRD-K55116708		PanCancer	1169.32	0.357591	-0.0455493
TPTE	BRD-K24690302	HDAC1	PanCancer	1172.22	0.358477	0.0436816
TPTE	BRD-K51490254	HDAC6;HDAC8	PanCancer	1173.02	0.358721	0.0446822
HLA-DRB1	WZ8040	EGFR	PanCancer	1174.5	0.359174	0.0457943
HLA-DQA1	cytarabine hydrochloride		PanCancer	1175.38	0.359445	0.0436432
RBFOX1	GW-405833	CNR2	PanCancer	1175.45	0.359466	-0.0437904
HLA-DQA1	crizotinib:PLX-4032 (2:1 mol/mol)	ALK;MET;BRAF	PanCancer	1177.95	0.36023	0.0441773
HLA-DRB5	TPCA-1	IKBKB	PanCancer	1177.96	0.360233	0.0436708
HLA-DRB5	CI-976	ACAT1	PanCancer	1181.86	0.361425	-0.0443267
TPTE	pandacostat	HDAC1;HDAC2;HDAC3;HDAC6;HDAC8	PanCancer	1182.47	0.361611	-0.0438973
HLA-DRB1	PI-103	MTOR;PIK3CA;PIK3CB;PIK3CD;PIK3CG;PRKDC	PanCancer	1183.62	0.361963	0.0435636
HLA-DQB1	OSI-027	MTOR	PanCancer	1184.66	0.36228	0.0432396
HLA-DQB1	NSC30930	SRD5A2	PanCancer	1184.8	0.362323	0.0433335
HLA-DQB1	ML210		PanCancer	1185.52	0.362544	-0.0440679
HLA-DQA1	tosedostat	ANPEP;LAP3;NPEPPS	PanCancer	1187.06	0.363015	-0.0445496
TPTE	BMS-270394	RARG	PanCancer	1188.87	0.36357	0.0433686
TPTE	masitinib	KIT;PDGFRA;PDGFRB	PanCancer	1189.05	0.363624	-0.0441242
RBFOX1	trametinib	MAP2K1;MAP2K2	PanCancer	1191.91	0.364498	0.0639766
TPTE	alisertib	AURKA;AURKB	PanCancer	1192.9	0.364803	0.043406
HLA-DQB1	etoposide	TOP2A	PanCancer	1193.04	0.364845	-0.0437549
HLA-DRB5	NVP-231	CERK	PanCancer	1193.78	0.36507	-0.0434817
HLA-DRB1	COL-3		PanCancer	1194.51	0.365294	0.0517615
RBFOX1	nutlin-3	MDM2	PanCancer	1196.21	0.365812	-0.0435149
HLA-DRB1	BRD-K71781559		PanCancer	1197.77	0.366289	0.0443
HLA-DQA1	ML210		PanCancer	1200.73	0.367195	-0.043643
TPTE	PF-750	FAAH	PanCancer	1201.96	0.367573	0.0450005
TPTE	isoevodiamine		PanCancer	1202.12	0.36762	0.0431024
HLA-DRB5	cytarabine hydrochloride		PanCancer	1204.34	0.368298	0.0428458
TPTE	VX-680	AURKA;AURKB;AURKC	PanCancer	1205.41	0.368628	-0.126005
HLA-DRB5	NSC48300	TASP1	PanCancer	1206.56	0.368979	-0.0428824
HLA-DRB1	gossypol	BCL2;BCL2L1;LDHA;LDHB;LDHC	PanCancer	1206.62	0.368998	0.0438924
TPTE	BMS-536924	IGF1R;INSR	PanCancer	1207.04	0.369125	0.0437244
RBFOX1	carboplatin:etoposide (40:17 mol/mol)	TOP2A	PanCancer	1212.2	0.370704	-0.0429243
HLA-DRB5	lovastatin	HMGCR	PanCancer	1212.84	0.370899	0.0426139
TPTE	belinostat	HDAC1;HDAC2;HDAC3;HDAC6;HDAC8	PanCancer	1213.05	0.370962	0.0631208
HLA-DRB1	CHM-1		PanCancer	1214.15	0.3713	0.0431195
HLA-DQB1	ML239		PanCancer	1214.22	0.371321	-0.042869
TPTE	PF-3758309	PAK4	PanCancer	1214.71	0.371472	0.0628974
HLA-DQB1	968	GLS	PanCancer	1215.71	0.371777	0.0786678
HLA-DQA1	imatinib	ABL1;BCR;KIT	PanCancer	1217.16	0.372221	-0.0429369
HLA-DQA1	paclitaxel		PanCancer	1217.49	0.372321	0.0434852
HLA-DQA1	PLX-4720	BRAF	PanCancer	1217.67	0.372377	-0.0428732
HLA-DQA1	PRL-3 inhibitor I	PTP4A3	PanCancer	1218.42	0.372604	0.0432544
HLA-DRB1	erlotinib:PLX-4032 (2:1 mol/mol)	EGFR;ERBB2;BRAF	PanCancer	1218.71	0.372693	0.044247
HLA-DRB1	etomoxir	CPT1A	PanCancer	1218.92	0.37276	0.0424968
TPTE	oligomycin A	ATP5L2	PanCancer	1219.18	0.372837	-0.0427335
TPTE	GANT-61		PanCancer	1219.59	0.372964	-0.0429199
HLA-DQB1	BRD-K27224038		PanCancer	1220.2	0.37315	0.0778413
HLA-DQB1	BRD-K30019337		PanCancer	1221.37	0.373509	0.0774876
HLA-DRB5	CIL55		PanCancer	1221.48	0.373543	0.0629386
HLA-DQB1	AZD6482	PIK3CB;PIK3CD	PanCancer	1221.53	0.373558	-0.0423298
HLA-DQB1	selumetinib:piperlongumine (8:1 mol/mol)	MAP2K1;MAP2K2	PanCancer	1225.15	0.374663	0.0431194
RBFOX1	BRD-K02492147		PanCancer	1225.3	0.374708	-0.0457855
HLA-DRB1	NSC23766	RAC1;TIAM1;TRIO	PanCancer	1227.51	0.375384	-0.0426538
RBFOX1	R428	AXL	PanCancer	1229.13	0.375881	0.0508803
HLA-DQA1	BRD-K27224038		PanCancer	1229.59	0.37602	0.0773764
HLA-DRB5	AT13387	HSP90AA1	PanCancer	1229.6	0.376025	-0.0627702
RBFOX1	GW-843682X	PLK1;PLK3	PanCancer	1230.06	0.376164	-0.043553
RBFOX1	BRD-K97651142		PanCancer	1231.48	0.376601	0.043149
HLA-DQA1	BRD-K30019337		PanCancer	1233.03	0.377073	0.0769132
HLA-DRB5	BRD-K71781559		PanCancer	1234.55	0.377539	0.0432709
HLA-DQA1	968	GLS	PanCancer	1235.25	0.377753	0.0776926
RBFOX1	itraconazole		PanCancer	1235.25	0.377754	0.0430449
HLA-DQA1	Ch-55	RARA;RARB;RARG	PanCancer	1238.57	0.378767	0.0418235
HLA-DRB1	YM-155	BIRC5	PanCancer	1238.6	0.378775	0.04418
HLA-DQA1	SB-225002	CXCR2	PanCancer	1240.07	0.379225	0.0415031
HLA-DQA1	BRD-A71883111	IDH1	PanCancer	1240.73	0.379427	0.0418129
HLA-DQB1	carboplatin:UNC0638 (2:1 mol/mol)	EHMT1;EHMT2	PanCancer	1242.87	0.380082	-0.043302
HLA-DQA1	RITA	MDM2;TP53	PanCancer	1243.2	0.380182	0.0423747
HLA-DQB1	lovastatin	HMGCR	PanCancer	1243.73	0.380347	0.0417796
TPTE	LRRK2-IN-1	DCLK1;LRRK2	PanCancer	1243.89	0.380396	-0.0505687
TPTE	topotecan	TOP1	PanCancer	1245.17	0.380786	0.041553
RBFOX1	O-6-benzylguanine	MGMT	PanCancer	1247.31	0.381439	0.0626965
HLA-DQB1	JQ-1	BRDT	PanCancer	1251.09	0.382596	0.0416775
HLA-DRB1	NSC48300	TASP1	PanCancer	1252	0.382874	-0.0416532
TPTE	temsirolimus	MTOR	PanCancer	1254.24	0.383559	-0.0557966
HLA-DQA1	AZD7762	CHEK1;CHEK2	PanCancer	1255.36	0.383901	-0.0416109
HLA-DQA1	barasertib	AURKB	PanCancer	1256.62	0.384287	-0.0422581
HLA-DQB1	pyrazolanthrone	MAPK10;MAPK8;MAPK9	PanCancer	1258.3	0.384801	-0.0412971
HLA-DRB1	fluorouracil	TYMS	PanCancer	1261.66	0.385828	0.0413954
HLA-DQB1	selumetinib:MK-2206 (8:1 mol/mol)	MAP2K1;MAP2K2;AKT1	PanCancer	1262.53	0.386096	0.0415142
HLA-DRB1	AT13387	HSP90AA1	PanCancer	1262.96	0.386226	-0.0614424
TPTE	NVP-BEZ235	MTOR;PIK3CA;PIK3CB;PIK3CD;PIK3CG	PanCancer	1263.14	0.386282	-0.0492965
HLA-DRB1	regorafenib	BRAF;KDR;KIT;RET	PanCancer	1264.26	0.386623	-0.0423519
RBFOX1	etoposide	TOP2A	PanCancer	1265.46	0.386991	-0.0417729
HLA-DQA1	ML050	GPER1	PanCancer	1266.59	0.387338	-0.0414059
HLA-DRB1	QS-11	ARFGAP1	PanCancer	1266.87	0.387423	-0.0767319
HLA-DQB1	alisertib:navitoclax (2:1 mol/mol)	AURKA;AURKB;BCL2;BCL2L1;BCL2L2	PanCancer	1267.85	0.387721	0.0430871
RBFOX1	tanespimycin	HSP90AA1	PanCancer	1267.85	0.387723	-0.0410905
HLA-DRB1	CR-1-31B	EIF4A2;EIF4E;EIF4G1	PanCancer	1268.63	0.38796	0.0409313
HLA-DRB1	ISOX:bortezomib (250:1 mol/mol)	HDAC6;PSMB1;PSMB2;PSMB5;PSMD1;PSMD2	PanCancer	1269.56	0.388244	0.0419574
HLA-DRB1	BRD4132		PanCancer	1269.97	0.38837	-0.0416518
TPTE	neopeltolide		PanCancer	1272.19	0.389049	-0.0796745
HLA-DRB1	BRD-K03911514		PanCancer	1274.47	0.389745	-0.055649
HLA-DRB1	BRD-K41597374		PanCancer	1278.42	0.390953	0.0408118
HLA-DQA1	pandacostat	HDAC1;HDAC2;HDAC3;HDAC6;HDAC8	PanCancer	1278.89	0.391099	0.0412688
HLA-DRB1	YK 4-279	DHX9;ERG;ETV1	PanCancer	1282.09	0.392075	0.0409008
HLA-DQA1	oligomycin A	ATP5L2	PanCancer	1282.91	0.392326	0.0410199
HLA-DQA1	tanespimycin	HSP90AA1	PanCancer	1283.46	0.392496	0.0406791
RBFOX1	CCT036477		PanCancer	1284.36	0.392771	-0.0407942
HLA-DQA1	tubastatin A	HDAC6	PanCancer	1285.51	0.393122	0.0559616
HLA-DQB1	BRD-K16147474		PanCancer	1287.55	0.393748	0.0430824
HLA-DQA1	BRD-K35604418	MCL1	PanCancer	1287.79	0.393818	0.0407972
HLA-DQA1	SCH-79797	F2R	PanCancer	1288.23	0.393954	0.0405082
HLA-DRB1	parthenolide		PanCancer	1289.17	0.394241	0.0419796
HLA-DRB5	tivantinib	MET	PanCancer	1291.1	0.394831	-0.0601876
HLA-DQA1	lenvatinib	FLT1;FLT3;KDR;KIT;PDGFRA;PDGFRB	PanCancer	1291.99	0.395105	-0.0406864
TPTE	YK 4-279	DHX9;ERG;ETV1	PanCancer	1292.57	0.395281	0.0406248
HLA-DQB1	canertinib	EGFR;ERBB2	PanCancer	1293.13	0.395452	0.0410819
HLA-DRB5	JW-55	TNKS	PanCancer	1294.07	0.395741	0.0810236
RBFOX1	saracatinib	ABL1;SRC	PanCancer	1294.39	0.395838	-0.0406699
HLA-DQA1	axitinib	FLT1;FLT3;KDR;KIT;PDGFRA;PDGFRB	PanCancer	1294.54	0.395885	-0.0410443
HLA-DRB1	sildenafil	PDE5A	PanCancer	1295.07	0.396047	0.0410302
HLA-DRB5	masitinib	KIT;PDGFRA;PDGFRB	PanCancer	1299.82	0.3975	-0.0410969
HLA-DQA1	MG-132	PSMB1;PSMB2;PSMB5;PSMD1;PSMD2	PanCancer	1300.16	0.397604	0.0695664
TPTE	bardoxolone methyl		PanCancer	1301.31	0.397955	0.0422187
HLA-DRB1	ETP-46464	ATM;ATR	PanCancer	1301.64	0.398054	0.0489671
HLA-DRB1	BRD-K16130065		PanCancer	1301.95	0.398149	-0.0741457
HLA-DRB1	BRD-A94377914	HDAC1;HDAC2;HDAC3;HDAC6;HDAC8	PanCancer	1302.2	0.398226	0.055008
HLA-DRB1	BRD-K19103580		PanCancer	1302.31	0.39826	0.0407909
HLA-DQB1	bortezomib	PSMB1;PSMB2;PSMB5;PSMD1;PSMD2	PanCancer	1303.62	0.39866	0.0407564
HLA-DRB1	HC-067047	TRPV4	PanCancer	1307.81	0.399943	0.0412761
TPTE	BRD-K96970199		PanCancer	1309.54	0.400472	0.0743572
HLA-DRB1	selumetinib:PLX-4032 (8:1 mol/mol)	MAP2K1;MAP2K2;BRAF	PanCancer	1309.87	0.400572	0.0404971
HLA-DQB1	alvocidib	CDK1;CDK2;CDK4;CDK6	PanCancer	1310.5	0.400763	-0.0595862
HLA-DRB5	ETP-46464	ATM;ATR	PanCancer	1310.53	0.400773	0.0486859
HLA-DRB5	CIL41		PanCancer	1310.81	0.400861	0.0543572
HLA-DQB1	BRD-K30748066	CDK9	PanCancer	1311.47	0.40106	-0.125379
HLA-DRB5	SB-431542	TGFBR1	PanCancer	1312.08	0.401247	0.0404392
HLA-DRB5	TG-101348	JAK2	PanCancer	1313.06	0.401546	0.0402272
RBFOX1	BRD9647		PanCancer	1313.42	0.401656	-0.0400341
HLA-DQA1	BRD-K30748066	CDK9	PanCancer	1315.39	0.402261	-0.125062
HLA-DRB5	UNC0638:navitoclax (1:1 mol/mol)	EHMT1;EHMT2;BCL2;BCL2L1;BCL2L2	PanCancer	1315.66	0.402342	0.0412154
RBFOX1	NSC48300	TASP1	PanCancer	1316.31	0.402542	-0.0399589
HLA-DRB5	BRD9876		PanCancer	1316.68	0.402655	-0.0410887
HLA-DRB5	oxaliplatin		PanCancer	1316.81	0.402695	0.0400832
HLA-DRB1	nutlin-3	MDM2	PanCancer	1317.28	0.402838	0.0402561
HLA-DQA1	gefitinib	AKT1;EGFR	PanCancer	1317.88	0.403021	0.0402405
HLA-DRB5	ceranib-2	ACER1;ACER2;ACER3;ASAH1;ASAH2;ASAH2B	PanCancer	1319.77	0.403599	0.0398239
HLA-DQA1	gossypol	BCL2;BCL2L1;LDHA;LDHB;LDHC	PanCancer	1321.53	0.404137	0.0407634
RBFOX1	nelarabine	POLA1	PanCancer	1323.84	0.404845	0.0411466
HLA-DQB1	fulvestrant	ESR1;GPER1	PanCancer	1324.15	0.404938	-0.0757598
HLA-DRB5	regorafenib	BRAF;KDR;KIT;RET	PanCancer	1325.57	0.405374	-0.0407049
TPTE	TW-37	BCL2;BCL2L1	PanCancer	1327.44	0.405945	0.0407531
HLA-DRB5	BRD-K37390332		PanCancer	1328.36	0.406227	0.0406798
HLA-DRB5	BRD-A94377914	HDAC1;HDAC2;HDAC3;HDAC6;HDAC8	PanCancer	1328.85	0.406376	0.0540648
TPTE	gefitinib	AKT1;EGFR	PanCancer	1328.86	0.406379	-0.0399542
RBFOX1	KU-0063794	MTOR	PanCancer	1330.57	0.406901	-0.0399097
HLA-DQB1	birinapant	DIABLO;XIAP	PanCancer	1330.75	0.406956	-0.0396307
HLA-DRB5	erlotinib:PLX-4032 (2:1 mol/mol)	EGFR;ERBB2;BRAF	PanCancer	1331.53	0.407195	0.0411425
HLA-DRB1	carboplatin:etoposide (40:17 mol/mol)	TOP2A	PanCancer	1331.56	0.407205	0.0397461
HLA-DRB5	BRD1812		PanCancer	1331.96	0.407327	0.0401535
HLA-DQA1	fulvestrant	ESR1;GPER1	PanCancer	1333.55	0.407813	-0.0752983
RBFOX1	belinostat	HDAC1;HDAC2;HDAC3;HDAC6;HDAC8	PanCancer	1333.96	0.407939	-0.0583919
HLA-DQA1	SU11274	MET	PanCancer	1334.27	0.408033	0.0398598
RBFOX1	dinaciclib	CDK1;CDK2;CDK5;CDK9	PanCancer	1334.38	0.408068	0.0580874
RBFOX1	ML050	GPER1	PanCancer	1334.87	0.408216	-0.0396151
TPTE	nintedanib	FGFR1;FGFR2;FGFR3;FLT1;FLT3;KDR;PDGFRA;PDGFRB	PanCancer	1335.38	0.408372	-0.0403494
HLA-DRB5	BRD-A05715709	IDH1	PanCancer	1336.71	0.408779	-0.0609229
HLA-DRB5	gefitinib	AKT1;EGFR	PanCancer	1338.85	0.409433	0.0396949
HLA-DRB1	tigecycline		PanCancer	1338.86	0.409439	0.0532635
HLA-DQB1	OSI-930	KDR;KIT	PanCancer	1340.02	0.409793	-0.0429184
HLA-DRB1	apicidin	HDAC1;HDAC2;HDAC3;HDAC6;HDAC8	PanCancer	1340.04	0.409797	0.0390803
HLA-DQA1	BRD-K99584050		PanCancer	1340.41	0.40991	-0.0529895
HLA-DQB1	ibrutinib	BTK	PanCancer	1341.74	0.410318	-0.0477073
TPTE	MI-2	MEN1	PanCancer	1342.11	0.410431	0.0585214
TPTE	ibrutinib	BTK	PanCancer	1343.24	0.410776	-0.0476607
HLA-DRB5	YM-155	BIRC5	PanCancer	1343.25	0.41078	0.0412896
HLA-DRB5	JQ-1:carboplatin (1:1 mol/mol)	BRDT	PanCancer	1343.56	0.410876	0.0401344
RBFOX1	lapatinib	EGFR;ERBB2	PanCancer	1343.6	0.410887	-0.0405214
HLA-DRB5	CAL-101	PIK3CD	PanCancer	1345.15	0.411361	0.039305
TPTE	IU1	USP14	PanCancer	1346.24	0.411695	-0.0399219
HLA-DQA1	GDC-0941	PIK3CA;PIK3CB;PIK3CD;PIK3CG	PanCancer	1347.06	0.411945	0.0387277
RBFOX1	sildenafil	PDE5A	PanCancer	1348.07	0.412255	-0.0396405
RBFOX1	oxaliplatin		PanCancer	1348.31	0.412329	-0.0392688
HLA-DRB5	QS-11	ARFGAP1	PanCancer	1348.53	0.412396	-0.0727819
HLA-DRB1	KHS101	TACC3	PanCancer	1348.78	0.41247	0.0397619
HLA-DRB5	apicidin	HDAC1;HDAC2;HDAC3;HDAC6;HDAC8	PanCancer	1349.55	0.412707	0.0388381
HLA-DRB1	VX-680	AURKA;AURKB;AURKC	PanCancer	1350.03	0.412853	0.114848
TPTE	BRD-K99584050		PanCancer	1350.13	0.412884	0.0526541
HLA-DRB5	linifanib	FLT1;FLT3;KDR	PanCancer	1351.27	0.413234	-0.0390142
HLA-DRB5	VX-680	AURKA;AURKB;AURKC	PanCancer	1351.42	0.413277	0.114744
HLA-DQA1	PL-DI		PanCancer	1351.71	0.413368	-0.0395925
RBFOX1	imatinib	ABL1;BCR;KIT	PanCancer	1352.98	0.413754	-0.0393302
HLA-DQA1	tipifarnib-P2	FNTA	PanCancer	1353.22	0.413828	0.052013
HLA-DRB1	JQ-1:UNC0638 (2:1 mol/mol)	BRDT;EHMT1;EHMT2	PanCancer	1354.68	0.414276	0.0405251
TPTE	istradefylline	ADORA2A	PanCancer	1356.22	0.414746	0.0579844
RBFOX1	JW-55	TNKS	PanCancer	1356.64	0.414874	-0.0777988
RBFOX1	daporinad	NAMPT	PanCancer	1356.7	0.414894	0.0418338
HLA-DQB1	dinaciclib	CDK1;CDK2;CDK5;CDK9	PanCancer	1357.52	0.415144	-0.0572165
TPTE	GSK2636771	PIK3CB	PanCancer	1357.78	0.415223	0.0462865
HLA-DQB1	PAC-1	CASP3	PanCancer	1358.81	0.415537	0.0403661
TPTE	crizotinib:PLX-4032 (2:1 mol/mol)	ALK;MET;BRAF	PanCancer	1359.13	0.415637	0.0393086
HLA-DQB1	BRD-K50799972		PanCancer	1363.55	0.416988	-0.0388789
HLA-DQA1	PAC-1	CASP3	PanCancer	1363.55	0.416989	0.0402407
RBFOX1	Mdivi-1	DNM1	PanCancer	1363.7	0.417033	-0.0389647
TPTE	BRD-K97651142		PanCancer	1364.86	0.417389	-0.0395788
HLA-DQA1	PX-12	TXN	PanCancer	1365.58	0.417609	-0.0392804
HLA-DQA1	indisulam	CA9	PanCancer	1366.52	0.417895	0.0397255
HLA-DRB5	BEC	ARG1;ARG2	PanCancer	1367.01	0.418046	0.0716261
RBFOX1	navitoclax:piperlongumine (1:1 mol/mol)	BCL2;BCL2L1;BCL2L2	PanCancer	1367.31	0.418137	-0.0399945
RBFOX1	HBX-41108	USP7	PanCancer	1368.71	0.418566	-0.0462554
HLA-DQB1	BRD-K41334119		PanCancer	1368.91	0.418628	0.0707119
TPTE	sildenafil	PDE5A	PanCancer	1369.2	0.418715	0.0390956
HLA-DQA1	BRD1812		PanCancer	1369.96	0.418948	0.0391676
HLA-DQA1	sitagliptin	DPP4	PanCancer	1372.21	0.419637	-0.074036
RBFOX1	mitomycin		PanCancer	1373.81	0.420126	-0.0388413
RBFOX1	LY-2157299	TGFBR1	PanCancer	1374.36	0.420294	-0.0718458
HLA-DRB1	BRD-A05715709	IDH1	PanCancer	1374.49	0.420333	-0.0594358
HLA-DQB1	RITA	MDM2;TP53	PanCancer	1378.58	0.421585	0.0388097
HLA-DRB5	manumycin A	FNTA;FNTB	PanCancer	1379.5	0.421867	0.0384294
HLA-DQB1	CID-5951923	KLF5	PanCancer	1381.11	0.422358	0.0387905
HLA-DQB1	SNX-2112	HSP90AA1;HSP90B1	PanCancer	1382.4	0.422753	0.0379245
HLA-DQB1	BRD-K49290616		PanCancer	1383.99	0.423239	0.0711106
HLA-DQB1	RAF265	BRAF;KDR	PanCancer	1384.25	0.423317	-0.0440212
HLA-DQA1	BRD-K41334119		PanCancer	1384.95	0.423532	0.0699709
HLA-DRB5	methotrexate	DHFR	PanCancer	1385.01	0.423551	0.0396282
HLA-DRB1	daporinad	NAMPT	PanCancer	1388.49	0.424613	-0.040969
HLA-DQA1	BRD-K49290616		PanCancer	1388.61	0.424651	0.0708949
HLA-DQB1	GANT-61		PanCancer	1389.11	0.424804	-0.0384519
HLA-DRB5	BRD-K29086754		PanCancer	1389.33	0.42487	-0.0711424
HLA-DQA1	GSK4112	NR1D1	PanCancer	1389.45	0.424908	0.0379617
HLA-DRB1	BRD-K35604418	MCL1	PanCancer	1391.38	0.425499	0.0381297
HLA-DQA1	abiraterone	CYP17A1	PanCancer	1393.66	0.426195	0.0800463
HLA-DQB1	fluorouracil	TYMS	PanCancer	1394.32	0.426399	0.0379688
HLA-DQA1	selumetinib:vorinostat (8:1 mol/mol)	MAP2K1;MAP2K2;HDAC1;HDAC2;HDAC3;HDAC6;HDAC8	PanCancer	1394.72	0.42652	0.0400182
HLA-DQA1	CHM-1		PanCancer	1395.46	0.426748	0.0383354
HLA-DQA1	16-beta-bromoandrosterone		PanCancer	1396.09	0.426938	-0.0387272
HLA-DQB1	ML031	S1PR2	PanCancer	1396.14	0.426954	0.0406556
RBFOX1	GANT-61		PanCancer	1396.75	0.427141	-0.0382584
TPTE	NVP-BSK805	JAK2	PanCancer	1397.66	0.42742	-0.038191
RBFOX1	nilotinib	ABL1;BCR;KIT	PanCancer	1398.18	0.427577	-0.0382223
HLA-DRB1	chlorambucil		PanCancer	1398.82	0.427773	-0.0386574
HLA-DQB1	sitagliptin	DPP4	PanCancer	1398.84	0.42778	-0.0727502
HLA-DRB1	tacedinaline	HDAC1;HDAC2;HDAC3;HDAC6;HDAC8	PanCancer	1399.03	0.427838	-0.0458686
HLA-DRB1	mitomycin		PanCancer	1399.7	0.428042	-0.0381839
HLA-DQB1	selumetinib:tretinoin (2:1 mol/mol)	MAP2K1;MAP2K2;RARA;RARB;RARG	PanCancer	1399.87	0.428094	0.0386305
HLA-DQA1	cerulenin	FASN;HMGCS1	PanCancer	1401.04	0.428453	0.0381499
HLA-DRB1	BRD9876		PanCancer	1403.17	0.429105	-0.0388238
TPTE	sotrastaurin	PRKCB	PanCancer	1404.13	0.429398	-0.04618
HLA-DQA1	BRD-K79669418	MDM2;MDM4	PanCancer	1406.62	0.43016	0.051051
HLA-DQA1	BRD-A02303741:carboplatin (1:1 mol/mol)	DOT1L	PanCancer	1407.44	0.43041	0.0381215
HLA-DQA1	palmostatin B	LYPLA1	PanCancer	1408.85	0.430842	-0.0460358
HLA-DRB5	Ki8751	KDR;KIT;PDGFRA	PanCancer	1410.26	0.431271	-0.0384113
HLA-DRB5	BRD-K19103580		PanCancer	1410.36	0.431304	0.0380033
HLA-DRB1	pifithrin-alpha		PanCancer	1411.44	0.431635	0.0378002
HLA-DQB1	UNC0321	EHMT2	PanCancer	1413.11	0.432142	0.0372877
HLA-DRB5	COL-3		PanCancer	1413.26	0.432189	0.0449153
HLA-DQB1	cucurbitacin I		PanCancer	1413.66	0.432312	0.0379203
HLA-DQB1	vincristine		PanCancer	1416.02	0.433034	0.0369665
TPTE	AT7867	AKT1;AKT2;AKT3;RPS6KB2	PanCancer	1416.14	0.43307	-0.0382161
HLA-DQB1	BRD-A02303741:carboplatin (1:1 mol/mol)	DOT1L	PanCancer	1416.7	0.433241	0.037888
HLA-DQA1	alisertib:navitoclax (2:1 mol/mol)	AURKA;AURKB;BCL2;BCL2L1;BCL2L2	PanCancer	1417.12	0.43337	0.0390837
TPTE	pyrazolanthrone	MAPK10;MAPK8;MAPK9	PanCancer	1417.31	0.433428	-0.0372256
RBFOX1	YM-155	BIRC5	PanCancer	1417.94	0.433619	0.0393079
TPTE	axitinib	FLT1;FLT3;KDR;KIT;PDGFRA;PDGFRB	PanCancer	1419.7	0.434158	-0.0378126
HLA-DQA1	selumetinib:decitabine (4:1 mol/mol)	MAP2K1;MAP2K2;DNMT1	PanCancer	1420.08	0.434275	0.0395015
HLA-DRB1	Compound 1541A	CASP3;CASP6;CASP7	PanCancer	1420.15	0.434296	0.0383891
HLA-DQB1	imatinib	ABL1;BCR;KIT	PanCancer	1422.85	0.435121	-0.0375583
HLA-DRB1	BRD1812		PanCancer	1423.22	0.435237	0.0378125
TPTE	FSC231	PICK1	PanCancer	1423.95	0.435459	-0.0684516
HLA-DRB1	tubastatin A	HDAC6	PanCancer	1424.22	0.435542	0.0511041
RBFOX1	ciclosporin	PPID	PanCancer	1424.46	0.435615	-0.0381413
HLA-DQB1	lenvatinib	FLT1;FLT3;KDR;KIT;PDGFRA;PDGFRB	PanCancer	1426.81	0.436333	-0.0372443
HLA-DQA1	CI-976	ACAT1	PanCancer	1428.33	0.436799	-0.0377729
HLA-DRB1	dacarbazine		PanCancer	1428.74	0.436925	-0.0372818
HLA-DRB5	navitoclax:birinapant (1:1 mol/mol)	BCL2;BCL2L1;BCL2L2;DIABLO;XIAP	PanCancer	1432.53	0.438081	0.037018
HLA-DQB1	KU-0063794	MTOR	PanCancer	1433.14	0.438271	0.0373014
HLA-DRB1	BRD-K30748066	CDK9	PanCancer	1433.34	0.438329	-0.115785
HLA-DRB5	BRD-K30748066	CDK9	PanCancer	1434.37	0.438646	-0.115705
HLA-DQA1	StemRegenin 1	AHR	PanCancer	1434.4	0.438655	-0.0371841
RBFOX1	TG-100-115	PIK3CD;PIK3CG	PanCancer	1434.81	0.438779	-0.0371313
HLA-DRB5	piperlongumine		PanCancer	1435.71	0.439056	0.0370662
HLA-DQB1	BRD-K02251932		PanCancer	1435.74	0.439064	0.0381304
HLA-DRB5	BRD-K86535717		PanCancer	1437.24	0.439522	0.0678488
HLA-DRB1	gefitinib	AKT1;EGFR	PanCancer	1437.43	0.439581	0.0371949
HLA-DRB1	cucurbitacin I		PanCancer	1440.23	0.440436	0.0372551
HLA-DRB1	lapatinib	EGFR;ERBB2	PanCancer	1441.08	0.440698	0.0379945
HLA-DQB1	KU 0060648	PRKDC	PanCancer	1442.67	0.441184	0.0369366
HLA-DQB1	JQ-1:vorinostat (2:1 mol/mol)	BRDT;HDAC1;HDAC2;HDAC3;HDAC6;HDAC8	PanCancer	1443.23	0.441354	0.0374432
HLA-DQA1	BIRB-796	MAPK11;MAPK11;MAPK14	PanCancer	1443.24	0.441357	-0.0386502
HLA-DQB1	dacarbazine		PanCancer	1443.46	0.441426	0.0369171
TPTE	SCH-79797	F2R	PanCancer	1445.16	0.441945	-0.0365406
TPTE	O-6-benzylguanine	MGMT	PanCancer	1445.57	0.442071	0.0550766
HLA-DQA1	BI-2536	PLK1	PanCancer	1446.09	0.442228	0.0365592
HLA-DRB1	decitabine:navitoclax (2:1 mol/mol)	DNMT1;BCL2;BCL2L1;BCL2L2	PanCancer	1449.1	0.44315	0.0370344
TPTE	SJ-172550	MDM2;TP53	PanCancer	1449.98	0.443418	-0.0368838
TPTE	NSC23766	RAC1;TIAM1;TRIO	PanCancer	1450.31	0.44352	0.0368756
RBFOX1	myriocin	SPTLC1;SPTLC2;SPTLC3	PanCancer	1452.89	0.444308	-0.071086
TPTE	3-Cl-AHPC	NR0B2	PanCancer	1453.03	0.444353	0.0365135
HLA-DQB1	tamatinib	SYK	PanCancer	1454.78	0.444887	-0.0367227
HLA-DQA1	erismodegib		PanCancer	1456.14	0.445303	0.0368599
HLA-DRB5	chlorambucil		PanCancer	1456.43	0.445391	-0.0372015
HLA-DQB1	PX-12	TXN	PanCancer	1456.98	0.445561	-0.0369686
RBFOX1	AZD1480	JAK1;JAK2	PanCancer	1457.62	0.445757	-0.0556425
RBFOX1	SB-525334	TGFBR1	PanCancer	1459.58	0.446354	-0.0365624
HLA-DQA1	BRD-K16147474		PanCancer	1461.54	0.446955	0.0384215
HLA-DQA1	vorinostat:navitoclax (4:1 mol/mol)	HDAC1;HDAC2;HDAC3;HDAC6;HDAC8;BCL2;BCL2L1;BCL2L2	PanCancer	1461.57	0.446963	0.0368116
TPTE	imatinib	ABL1;BCR;KIT	PanCancer	1463.64	0.447596	-0.036547
RBFOX1	PRL-3 inhibitor I	PTP4A3	PanCancer	1464.83	0.447961	-0.0368173
TPTE	BRD-K50799972		PanCancer	1465.69	0.448224	-0.0363286
TPTE	GSK1059615	MTOR;PIK3CA;PIK3CB;PIK3CD;PIK3CG	PanCancer	1466.03	0.448326	-0.0446944
HLA-DQA1	BRD-K48334597		PanCancer	1467.78	0.448861	-0.0664751
HLA-DQA1	BRD9876:MK-1775 (4:1 mol/mol)	WEE1	PanCancer	1467.87	0.44889	-0.110706
HLA-DRB5	NVP-ADW742	IGF1R	PanCancer	1468.15	0.448974	0.036692
HLA-DQB1	BRD9876:MK-1775 (4:1 mol/mol)	WEE1	PanCancer	1468.5	0.449083	-0.110659
RBFOX1	dasatinib	EPHA2;KIT;LCK;SRC;YES1	PanCancer	1468.67	0.449136	-0.0360495
HLA-DQB1	clofarabine		PanCancer	1471.56	0.450018	0.0358576
TPTE	FQI-2		PanCancer	1472.03	0.450161	0.036009
HLA-DRB5	paclitaxel		PanCancer	1472.55	0.450321	0.0368
RBFOX1	SNX-2112	HSP90AA1;HSP90B1	PanCancer	1472.66	0.450353	-0.0357106
TPTE	cimetidine	HRH2	PanCancer	1476.08	0.451401	-0.0658512
HLA-DQB1	MLN2480	ARAF;BRAF;RAF1	PanCancer	1477.1	0.451714	-0.0533766
HLA-DRB1	oxaliplatin		PanCancer	1480.02	0.452606	0.0359791
HLA-DQA1	salermide	SIRT1;SIRT2	PanCancer	1480.77	0.452836	-0.0440989
RBFOX1	968	GLS	PanCancer	1480.89	0.45287	-0.0661457
HLA-DRB1	cabozantinib	FLT3;KDR;MET;RET	PanCancer	1481.9	0.453182	-0.0360993
HLA-DRB5	compound 1B		PanCancer	1483.4	0.453639	-0.0363161
HLA-DRB5	carboplatin:etoposide (40:17 mol/mol)	TOP2A	PanCancer	1483.91	0.453796	0.0359257
RBFOX1	alisertib	AURKA;AURKB	PanCancer	1488.12	0.455083	-0.0357823
TPTE	PIK-93	PIK3CG	PanCancer	1488.43	0.455177	0.0365812
RBFOX1	valdecoxib	PTGS2	PanCancer	1489.73	0.455574	-0.0362033
HLA-DRB5	parthenolide		PanCancer	1491.59	0.456144	0.0367238
RBFOX1	BRD-K41597374		PanCancer	1493.27	0.456657	-0.0354147
TPTE	PLX-4032	BRAF	PanCancer	1493.8	0.456819	-0.0358511
HLA-DQB1	StemRegenin 1	AHR	PanCancer	1494.33	0.456981	-0.035714
HLA-DQB1	nilotinib	ABL1;BCR;KIT	PanCancer	1494.5	0.457034	-0.0358339
RBFOX1	PD318088	MAP2K1;MAP2K2	PanCancer	1494.82	0.457132	-0.0352578
HLA-DQA1	SNX-2112:bortezomib (250:1 mol/mol)	HSP90AA1;HSP90B1;PSMB1;PSMB2;PSMB5;PSMD1;PSMD2	PanCancer	1495.31	0.45728	0.0356492
HLA-DRB5	cucurbitacin I		PanCancer	1496.12	0.45753	0.0358779
TPTE	austocystin D		PanCancer	1496.26	0.457573	0.0376748
HLA-DQB1	BRD-K48334597		PanCancer	1496.51	0.457648	-0.0651973
HLA-DRB5	BRD4132		PanCancer	1499.1	0.458442	-0.0358052
HLA-DRB5	BRD-K16130065		PanCancer	1499.28	0.458497	-0.0650745
HLA-DQA1	bortezomib	PSMB1;PSMB2;PSMB5;PSMD1;PSMD2	PanCancer	1499.79	0.458652	0.0357885
RBFOX1	zebularine	DNMT1	PanCancer	1500.01	0.45872	-0.0351732
HLA-DQA1	carboplatin:UNC0638 (2:1 mol/mol)	EHMT1;EHMT2	PanCancer	1500.33	0.458818	-0.0365507
HLA-DRB5	CAY10618	NAMPT	PanCancer	1503.18	0.459687	0.0351769
TPTE	BMS-754807	IGF1R	PanCancer	1503.97	0.459931	0.0351976
HLA-DRB1	SB-225002	CXCR2	PanCancer	1503.99	0.459935	0.0348822
RBFOX1	SRT-1720	SIRT1	PanCancer	1504.89	0.46021	-0.0365267
HLA-DQA1	tacrolimus	PPP3CA;PPP3CB;PPP3CC;PPP3R1;PPP3R2	PanCancer	1506	0.460551	-0.0361469
HLA-DQA1	BRD-K37390332		PanCancer	1506.06	0.460568	0.0361455
HLA-DRB5	tipifarnib-P1	FNTA	PanCancer	1507.76	0.461089	0.0353483
HLA-DRB1	BMS-195614	RARA;RARB;RARG	PanCancer	1508.42	0.46129	0.0355375
RBFOX1	BRD-K34485477		PanCancer	1509.5	0.461619	-0.0648746
HLA-DQB1	BRD-K37390332		PanCancer	1511.32	0.462176	0.0360161
TPTE	darinaparsin		PanCancer	1511.46	0.46222	-0.0474794
RBFOX1	BRD4132		PanCancer	1515.31	0.463397	0.0354119
HLA-DRB5	cediranib	FLT1;FLT4;KDR	PanCancer	1515.86	0.463566	-0.0519902
RBFOX1	teniposide	TOP2A;TOP2B	PanCancer	1516.63	0.4638	-0.0470189
HLA-DRB1	CIL55		PanCancer	1516.79	0.46385	0.051827
HLA-DQA1	BRD-K27986637		PanCancer	1517.3	0.464006	-0.0647822
TPTE	GSK461364	PLK1	PanCancer	1517.94	0.464202	0.0354309
TPTE	silmitasertib	CSNK2A1;CSNK2A2	PanCancer	1518.36	0.464332	0.03606
HLA-DQB1	BRD9647		PanCancer	1521.72	0.465357	0.0348528
HLA-DQA1	PF-543	SPHK1	PanCancer	1522.08	0.465468	0.0353307
TPTE	VU0155056	PLD1;PLD2	PanCancer	1522.59	0.465624	0.0350322
TPTE	cyanoquinoline 11	MAP3K8	PanCancer	1525.45	0.466499	-0.0477291
HLA-DQB1	PD318088	MAP2K1;MAP2K2	PanCancer	1526.58	0.466845	0.0345017
TPTE	PHA-793887	CDK1;CDK2;CDK4;CDK5;CDK7;CDK9	PanCancer	1528.86	0.467541	0.0346431
TPTE	simvastatin	HMGCR	PanCancer	1529.51	0.467741	0.0358291
HLA-DRB1	piperlongumine		PanCancer	1530.55	0.468058	0.0347614
HLA-DRB5	PRIMA-1	TP53	PanCancer	1531.01	0.468199	0.0357488
HLA-DQA1	VAF-347	AHR	PanCancer	1531.3	0.468286	0.0436749
RBFOX1	alisertib:navitoclax (2:1 mol/mol)	AURKA;AURKB;BCL2;BCL2L1;BCL2L2	PanCancer	1531.74	0.468422	-0.0361728
HLA-DQB1	BRD-K13999467		PanCancer	1532.86	0.468765	0.0347062
HLA-DQA1	BRD-K61166597		PanCancer	1533.07	0.468828	-0.0355261
TPTE	CD-437	RARG	PanCancer	1533.62	0.468997	-0.0348484
TPTE	CAY10594	PLD2	PanCancer	1533.71	0.469025	0.0350909
HLA-DQA1	I-BET151	BRD2;BRD3;BRD4	PanCancer	1535.1	0.46945	-0.034339
HLA-DRB1	cediranib	FLT1;FLT4;KDR	PanCancer	1535.32	0.469518	-0.0513014
RBFOX1	StemRegenin 1	AHR	PanCancer	1535.43	0.469551	-0.0347247
HLA-DQA1	CID-5951923	KLF5	PanCancer	1536.15	0.469769	0.0349502
HLA-DQA1	TGX-221	PIK3CB	PanCancer	1536.39	0.469843	-0.034662
HLA-DRB1	BRD-K29086754		PanCancer	1538.5	0.470489	-0.0643535
HLA-DQB1	BRD-K33199242		PanCancer	1541.52	0.471414	-0.034421
HLA-DRB5	SMER-3	CUL1;SKP1	PanCancer	1542.87	0.471826	0.0369218
HLA-DQB1	BRD-K27986637		PanCancer	1543.13	0.471905	-0.0636448
TPTE	CAL-101	PIK3CD	PanCancer	1545.25	0.472554	-0.0343719
HLA-DRB5	BRD-K03911514		PanCancer	1545.3	0.472568	-0.0464869
TPTE	XL765	MTOR;PIK3CA;PIK3CB;PIK3CD;PIK3CG;PRKDC	PanCancer	1547.57	0.473262	0.0347575
HLA-DQA1	BRD-K63431240		PanCancer	1548.61	0.473581	0.0340976
TPTE	niclosamide	STAT3	PanCancer	1548.66	0.473595	0.0345693
HLA-DQB1	barasertib	AURKB	PanCancer	1549.15	0.473745	-0.0348014
HLA-DQB1	erlotinib	EGFR;ERBB2	PanCancer	1550.44	0.47414	0.0340161
TPTE	NVP-TAE684	ALK	PanCancer	1550.46	0.474148	0.034446
HLA-DRB5	myricetin		PanCancer	1551.31	0.474405	0.0346678
RBFOX1	QS-11	ARFGAP1	PanCancer	1554.11	0.475262	0.0634132
RBFOX1	MGCD-265	FLT1;FLT3;KDR;MET	PanCancer	1556.95	0.476133	0.0341731
HLA-DQB1	ciclosporin	PPID	PanCancer	1558.27	0.476535	0.0348298
HLA-DQA1	selumetinib:navitoclax (8:1 mol/mol)	MAP2K1;MAP2K2;BCL2;BCL2L1;BCL2L2	PanCancer	1560	0.477065	0.0347464
HLA-DRB5	pyrazolanthrone	MAPK10;MAPK8;MAPK9	PanCancer	1562.7	0.47789	-0.0337283
HLA-DRB1	BRD-K04800985		PanCancer	1564.74	0.478513	-0.0343062
HLA-DQA1	NSC30930	SRD5A2	PanCancer	1565.24	0.478668	0.0337069
RBFOX1	CBB-1007	KDM1A	PanCancer	1566.63	0.479091	-0.0500777
TPTE	piperlongumine:MST-312 (1:1 mol/mol)	TERT	PanCancer	1567.18	0.47926	0.0351231
HLA-DQB1	RO4929097	APH1A;NCSTN;PSEN1;PSENEN	PanCancer	1567.69	0.479417	-0.0510738
TPTE	JQ-1:vorinostat (2:1 mol/mol)	BRDT;HDAC1;HDAC2;HDAC3;HDAC6;HDAC8	PanCancer	1567.87	0.479472	0.0343931
TPTE	BRD-K09344309		PanCancer	1570.26	0.480201	0.0689784
HLA-DRB5	HC-067047	TRPV4	PanCancer	1571.05	0.480445	0.0346047
HLA-DQB1	Compound 1541A	CASP3;CASP6;CASP7	PanCancer	1571.34	0.480531	0.0346396
HLA-DRB1	BEC	ARG1;ARG2	PanCancer	1573.09	0.481068	0.0623381
HLA-DQA1	SGX-523	MET	PanCancer	1576.14	0.482	-0.0336816
HLA-DQB1	KX2-391	SRC	PanCancer	1577.29	0.482351	0.0340476
TPTE	omacetaxine mepesuccinate		PanCancer	1578.3	0.482662	0.0398888
HLA-DRB1	azacitidine	DNMT1	PanCancer	1579.25	0.482952	-0.0341618
HLA-DRB1	SMER-3	CUL1;SKP1	PanCancer	1579.33	0.482976	0.0359994
RBFOX1	obatoclax	BCL2;BCL2L1;MCL1	PanCancer	1581.08	0.483512	-0.0334126
RBFOX1	selumetinib	MAP2K1;MAP2K2	PanCancer	1581.13	0.483526	-0.0338374
HLA-DRB1	BRD-K86535717		PanCancer	1581.22	0.483554	0.0615064
HLA-DRB5	abiraterone	CYP17A1	PanCancer	1582.93	0.484075	0.070419
HLA-DRB1	WAY-362450	NR1H4	PanCancer	1583.66	0.484299	0.0332393
HLA-DRB5	BRD-K35604418	MCL1	PanCancer	1584.3	0.484495	0.0334518
TPTE	BRD-A71883111	IDH1	PanCancer	1584.37	0.484517	-0.0332603
HLA-DQA1	cytochalasin B		PanCancer	1587.46	0.485462	0.0333397
HLA-DQA1	JW-55	TNKS	PanCancer	1588.5	0.485779	0.0665373
RBFOX1	bosutinib	ABL1;SRC	PanCancer	1588.55	0.485796	-0.0334675
HLA-DQA1	BYL-719	PIK3CA	PanCancer	1588.69	0.485838	-0.0403903
HLA-DRB5	PRIMA-1-Met	TP53	PanCancer	1589.14	0.485977	0.0463716
RBFOX1	BRD-K04800985		PanCancer	1589.34	0.486037	-0.0337222
HLA-DQB1	tipifarnib-P2	FNTA	PanCancer	1590.03	0.486248	0.0443269
HLA-DQA1	LRRK2-IN-1	DCLK1;LRRK2	PanCancer	1590.55	0.486407	-0.0401359
RBFOX1	chlorambucil		PanCancer	1593.02	0.487161	-0.0338744
TPTE	BMS-195614	RARA;RARB;RARG	PanCancer	1595.07	0.487788	0.0334696
HLA-DQB1	BRD-K84807411		PanCancer	1598.27	0.488768	0.0605438
HLA-DQA1	BRD-K13999467		PanCancer	1600.04	0.48931	0.0331223
HLA-DRB5	NSC23766	RAC1;TIAM1;TRIO	PanCancer	1600.5	0.489449	-0.0332647
TPTE	selumetinib	MAP2K1;MAP2K2	PanCancer	1600.61	0.489485	0.0333782
HLA-DQB1	KHS101	TACC3	PanCancer	1602.38	0.490024	0.0334933
TPTE	tigecycline		PanCancer	1602.39	0.490027	-0.0445807
TPTE	NSC95397	CDC25A;CDC25B;CDC25C	PanCancer	1605.81	0.491074	-0.0345279
HLA-DRB1	STF-31	NAMPT	PanCancer	1606.19	0.49119	0.0333642
TPTE	BRD-A86708339		PanCancer	1607.03	0.491445	0.0495579
RBFOX1	GSK1059615	MTOR;PIK3CA;PIK3CB;PIK3CD;PIK3CG	PanCancer	1611.08	0.492686	0.040444
HLA-DQA1	cucurbitacin I		PanCancer	1611.17	0.492713	0.0331306
HLA-DQA1	BRD-K84807411		PanCancer	1612.04	0.492977	0.0599599
HLA-DQB1	fingolimod	S1PR1	PanCancer	1612.79	0.493207	0.0330542
HLA-DQA1	elocalcitol	VDR	PanCancer	1612.88	0.493235	-0.0330521
HLA-DQA1	SB-743921	KIF11	PanCancer	1614.85	0.493839	0.032703
HLA-DRB1	AA-COCF3	FAAH;PLA2G4A;PLA2G4B;PLA2G4C;PLA2G4D	PanCancer	1615.1	0.493915	0.0330002
HLA-DQA1	clofarabine		PanCancer	1619.47	0.495252	0.0323751
TPTE	tamatinib	SYK	PanCancer	1621.16	0.495769	-0.0327447
TPTE	BRD9876		PanCancer	1621.92	0.496001	0.0334297
TPTE	fulvestrant	ESR1;GPER1	PanCancer	1624.5	0.496789	-0.0618458
RBFOX1	GSK-3 inhibitor IX		PanCancer	1624.85	0.496897	-0.0332006
HLA-DQB1	methylstat	KDM3A;KDM4A;KDM4B;KDM4C;KDM4D	PanCancer	1626.71	0.497466	-0.0391898
RBFOX1	NPC-26		PanCancer	1627.82	0.497804	-0.0331703
HLA-DQB1	neratinib	EGFR;ERBB2	PanCancer	1628.77	0.498096	0.032162
RBFOX1	BRD-K78574327		PanCancer	1629.46	0.498306	-0.0596828
HLA-DRB1	NSC30930	SRD5A2	PanCancer	1629.76	0.498396	-0.0322122
TPTE	BRD-K09587429		PanCancer	1631.74	0.499004	-0.0344672
RBFOX1	curcumin		PanCancer	1635.01	0.500002	-0.0324992
HLA-DRB5	WAY-362450	NR1H4	PanCancer	1635.23	0.500071	0.0320505
HLA-DQA1	phloretin	SLC5A1	PanCancer	1635.29	0.500089	0.0325682
HLA-DQA1	BRD-K33514849		PanCancer	1636.13	0.500346	-0.0975499
HLA-DQB1	BRD-K48477130		PanCancer	1637.4	0.500735	-0.0488839
HLA-DQB1	selumetinib:navitoclax (8:1 mol/mol)	MAP2K1;MAP2K2;BCL2;BCL2L1;BCL2L2	PanCancer	1638.5	0.50107	0.0328795
HLA-DQB1	erismodegib		PanCancer	1639.01	0.501226	0.032482
HLA-DQB1	brefeldin A	ARF1	PanCancer	1642.27	0.502223	0.0329886
HLA-DRB5	saracatinib	ABL1;SRC	PanCancer	1643.21	0.50251	0.0321234
HLA-DRB1	BIBR-1532	TERT	PanCancer	1644.69	0.502964	0.0319068
TPTE	MST-312	TERT	PanCancer	1644.92	0.503034	0.032345
HLA-DQB1	BRD-K33514849		PanCancer	1645.71	0.503276	-0.0968871
HLA-DQA1	necrosulfonamide		PanCancer	1646.64	0.503561	-0.039434
HLA-DRB1	BRD-K09587429		PanCancer	1646.69	0.503575	0.0341012
HLA-DRB1	CAL-101	PIK3CD	PanCancer	1647.68	0.503877	0.0319841
TPTE	ML210		PanCancer	1647.97	0.503967	0.0323499
RBFOX1	doxorubicin:navitoclax (2:1 mol/mol)	TOP2A;BCL2;BCL2L1;BCL2L2	PanCancer	1648.72	0.504195	0.0321821
HLA-DQB1	navitoclax:piperlongumine (1:1 mol/mol)	BCL2;BCL2L1;BCL2L2	PanCancer	1651.04	0.504904	-0.0329417
HLA-DRB5	cabozantinib	FLT3;KDR;MET;RET	PanCancer	1651.89	0.505164	-0.0320719
HLA-DQB1	C6-ceramide	MAPK1;PPP2CA;UGCG	PanCancer	1654.92	0.506092	0.0316736
RBFOX1	BRD-K27188169:navitoclax (2:1 mol/mol)	BCL2;BCL2L1;BCL2L2	PanCancer	1654.99	0.506114	-0.0445528
RBFOX1	olaparib	PARP1;PARP2	PanCancer	1655.43	0.506249	-0.0316619
HLA-DRB1	BRD-K92856060		PanCancer	1657.03	0.506736	-0.0323687
HLA-DRB5	nutlin-3	MDM2	PanCancer	1657.23	0.506798	0.031949
TPTE	oxaliplatin		PanCancer	1660.06	0.507665	0.0317371
RBFOX1	BRD-K52037352		PanCancer	1661.36	0.508062	-0.0339205
HLA-DQB1	LRRK2-IN-1	DCLK1;LRRK2	PanCancer	1661.41	0.508077	-0.0381653
TPTE	N9-isopropylolomoucine	CCNB1;CDK1;CDK5;CDK5R1	PanCancer	1663.67	0.508767	0.0320621
TPTE	manumycin A	FNTA;FNTB	PanCancer	1665.82	0.509425	0.0315695
TPTE	BCL-LZH-4		PanCancer	1667.64	0.50998	-0.0465056
HLA-DRB1	erastin	SLC7A11;VDAC1;VDAC2	PanCancer	1669.43	0.510528	0.0313086
HLA-DRB1	BRD8899	STK33	PanCancer	1669.46	0.510538	-0.0314506
TPTE	BRD-K33199242		PanCancer	1669.91	0.510677	0.0314403
TPTE	importazole	KPNB1	PanCancer	1669.99	0.5107	0.0319161
RBFOX1	CAY10576	IKBKE	PanCancer	1670.45	0.510842	-0.0323267
RBFOX1	BRD-K27188169		PanCancer	1671.56	0.511179	-0.0425232
HLA-DQB1	bosutinib	ABL1;SRC	PanCancer	1671.79	0.511249	0.0315422
HLA-DRB5	JQ-1:UNC0638 (2:1 mol/mol)	BRDT;EHMT1;EHMT2	PanCancer	1672.67	0.511521	0.0325915
HLA-DQB1	GSK-3 inhibitor IX		PanCancer	1675.49	0.512382	0.0320162
RBFOX1	tivozanib	FLT1;FLT3;KDR	PanCancer	1676.3	0.512629	0.0318081
TPTE	UNC0638:navitoclax (1:1 mol/mol)	EHMT1;EHMT2;BCL2;BCL2L1;BCL2L2	PanCancer	1676.8	0.512783	0.0322175
HLA-DQA1	BRD-K48477130		PanCancer	1677.19	0.512902	-0.0475055
RBFOX1	tandutinib	FLT3;KIT	PanCancer	1677.41	0.512969	-0.031414
RBFOX1	bortezomib	PSMB1;PSMB2;PSMB5;PSMD1;PSMD2	PanCancer	1680.25	0.513838	-0.0315315
HLA-DQA1	BRD9876		PanCancer	1680.8	0.514005	0.0320466
HLA-DRB5	parbendazole		PanCancer	1681.02	0.514073	0.031082
HLA-DRB5	1S,3R-RSL-3	GPX4	PanCancer	1681.03	0.514075	-0.0310115
RBFOX1	BRD-K13185470	MCL1	PanCancer	1681.56	0.514237	0.0572695
HLA-DQA1	nintedanib	FGFR1;FGFR2;FGFR3;FLT1;FLT3;KDR;PDGFRA;PDGFRB	PanCancer	1682.47	0.514517	-0.0318164
TPTE	procarbazine		PanCancer	1683.99	0.514981	-0.0320886
HLA-DRB1	dasatinib	EPHA2;KIT;LCK;SRC;YES1	PanCancer	1686.18	0.515652	-0.0309655
HLA-DRB1	NVP-ADW742	IGF1R	PanCancer	1686.49	0.515746	0.0314992
HLA-DQA1	BRD-K96431673		PanCancer	1687.23	0.515974	0.0568151
HLA-DRB1	BRD-K33514849		PanCancer	1688.59	0.516389	0.0939443
HLA-DRB5	quizartinib	FLT3	PanCancer	1688.69	0.51642	-0.0313385
HLA-DRB1	fumonisin B1	CERS1;CERS2;CERS3;CERS4;CERS5;CERS6	PanCancer	1689.04	0.516527	0.0309714
HLA-DRB5	BRD-K33514849		PanCancer	1691.32	0.517224	0.0937581
HLA-DRB1	DBeQ	VCP	PanCancer	1691.64	0.51732	-0.0310905
HLA-DQB1	NSC632839	USP13;USP5	PanCancer	1693.22	0.517804	0.0310905
HLA-DQA1	ETP-46464	ATM;ATR	PanCancer	1693.71	0.517954	-0.0374691
HLA-DRB1	manumycin A	FNTA;FNTB	PanCancer	1695.99	0.518651	0.0308853
HLA-DQA1	belinostat	HDAC1;HDAC2;HDAC3;HDAC6;HDAC8	PanCancer	1696.96	0.518947	-0.0455256
TPTE	SNX-2112:bortezomib (250:1 mol/mol)	HSP90AA1;HSP90B1;PSMB1;PSMB2;PSMB5;PSMD1;PSMD2	PanCancer	1699.02	0.519576	0.0308877
TPTE	thalidomide	CRBN	PanCancer	1700.09	0.519904	-0.0457648
HLA-DQB1	BRD-K96431673		PanCancer	1700.5	0.52003	0.056268
HLA-DRB1	BRD-K24690302	HDAC1	PanCancer	1701.96	0.520477	-0.030576
HLA-DRB5	AA-COCF3	FAAH;PLA2G4A;PLA2G4B;PLA2G4C;PLA2G4D	PanCancer	1702.68	0.520697	0.0309836
RBFOX1	KHS101	TACC3	PanCancer	1704	0.521102	0.0311353
RBFOX1	phloretin	SLC5A1	PanCancer	1705.26	0.521487	0.030961
TPTE	Ki8751	KDR;KIT;PDGFRA	PanCancer	1705.64	0.521603	-0.0312825
RBFOX1	erlotinib:PLX-4032 (2:1 mol/mol)	EGFR;ERBB2;BRAF	PanCancer	1706.47	0.521856	-0.0317984
HLA-DRB5	GSK-3 inhibitor IX		PanCancer	1707.49	0.522167	0.0312775
RBFOX1	MI-2	MEN1	PanCancer	1709.82	0.52288	-0.0454394
HLA-DQA1	SZ4TA2	BCL2L1	PanCancer	1711.95	0.523533	0.0453681
TPTE	GDC-0879	BRAF	PanCancer	1712.1	0.523577	0.0306987
HLA-DRB5	ML320	GSK3B	PanCancer	1712.55	0.523714	-0.0309404
RBFOX1	indisulam	CA9	PanCancer	1713.37	0.523968	-0.0312545
RBFOX1	fumonisin B1	CERS1;CERS2;CERS3;CERS4;CERS5;CERS6	PanCancer	1713.42	0.523983	-0.030423
TPTE	ceranib-2	ACER1;ACER2;ACER3;ASAH1;ASAH2;ASAH2B	PanCancer	1714.38	0.524274	0.0303671
HLA-DRB1	TG-101348	JAK2	PanCancer	1714.66	0.524362	0.0305348
HLA-DQA1	cyclophosphamide		PanCancer	1715.55	0.524633	-0.0409229
TPTE	PF-4800567 hydrochloride	CSNK1D;CSNK1E	PanCancer	1715.99	0.524766	-0.0454641
HLA-DQB1	MST-312	TERT	PanCancer	1716.46	0.524911	0.0307071
HLA-DQA1	methylstat	KDM3A;KDM4A;KDM4B;KDM4C;KDM4D	PanCancer	1719.95	0.525978	-0.0366313
HLA-DRB5	Merck60	HDAC1;HDAC2	PanCancer	1721.28	0.526386	0.0303163
TPTE	CAY10618	NAMPT	PanCancer	1725.17	0.527574	-0.0300577
RBFOX1	JQ-1:carboplatin (1:1 mol/mol)	BRDT	PanCancer	1727.64	0.52833	-0.0307791
TPTE	alvocidib	CDK1;CDK2;CDK4;CDK6	PanCancer	1730.14	0.529094	0.0446501
RBFOX1	lenvatinib	FLT1;FLT3;KDR;KIT;PDGFRA;PDGFRB	PanCancer	1730.14	0.529094	-0.0301182
HLA-DRB1	PRIMA-1	TP53	PanCancer	1730.35	0.52916	0.0310142
HLA-DRB1	ML320	GSK3B	PanCancer	1732.03	0.529674	-0.0304978
RBFOX1	selumetinib:JQ-1 (4:1 mol/mol)	MAP2K1;MAP2K2;BRDT	PanCancer	1732.6	0.529846	-0.0303779
HLA-DRB1	bexarotene	RXRA;RXRB;RXRG	PanCancer	1733.93	0.530253	-0.0303834
HLA-DRB1	tandutinib	FLT3;KIT	PanCancer	1734.74	0.5305	-0.0301191
TPTE	elocalcitol	VDR	PanCancer	1735.99	0.530884	-0.0302308
HLA-DQB1	ML162		PanCancer	1738.15	0.531544	-0.0297358
TPTE	NPC-26		PanCancer	1738.95	0.53179	0.0305944
TPTE	BRD-K99006945		PanCancer	1739.02	0.531809	-0.0440253
HLA-DQA1	trifluoperazine	DRD2	PanCancer	1739.03	0.531812	0.0307775
HLA-DQB1	elocalcitol	VDR	PanCancer	1740.07	0.532132	0.030139
RBFOX1	CIL41		PanCancer	1742.85	0.532981	0.0403541
RBFOX1	crizotinib	ALK;MET	PanCancer	1743.35	0.533135	-0.0301004
HLA-DRB5	doxorubicin:navitoclax (2:1 mol/mol)	TOP2A;BCL2;BCL2L1;BCL2L2	PanCancer	1745.29	0.533727	0.0299871
TPTE	quizartinib	FLT3	PanCancer	1746.7	0.534158	-0.0300253
TPTE	BRD-K66532283	HDAC1;HDAC2	PanCancer	1749.84	0.535119	-0.0303467
TPTE	ML311	MCL1	PanCancer	1752.24	0.535852	0.0293582
TPTE	navitoclax:gemcitabine (1:1 mol/mol)	BCL2;BCL2L1;BCL2L2;CMPK1;RRM1;TYMS	PanCancer	1753.82	0.536337	0.0298655
HLA-DRB5	belinostat	HDAC1;HDAC2;HDAC3;HDAC6;HDAC8	PanCancer	1754.15	0.536436	0.0436387
HLA-DRB1	GDC-0879	BRAF	PanCancer	1755.13	0.536737	0.0297324
HLA-DQA1	MK-0752	APH1A;NCSTN;PSEN1;PSENEN	PanCancer	1755.13	0.536737	-0.0298711
HLA-DRB5	16-beta-bromoandrosterone		PanCancer	1755.5	0.536851	-0.0301102
HLA-DQA1	tivantinib	MET	PanCancer	1755.54	0.536862	-0.0437022
TPTE	necrostatin-7		PanCancer	1755.76	0.536928	-0.0292808
RBFOX1	bafilomycin A1	ATP6V0A1	PanCancer	1756.05	0.537017	-0.0903415
HLA-DQA1	tigecycline		PanCancer	1756.3	0.537096	-0.0398664
RBFOX1	BRD-K50799972		PanCancer	1758.74	0.53784	-0.0295155
HLA-DQA1	3-Cl-AHPC	NR0B2	PanCancer	1759.82	0.538172	0.0293904
TPTE	BRD-K16130065		PanCancer	1760.08	0.53825	0.0540439
HLA-DRB5	BRD9647		PanCancer	1760.27	0.538309	0.0293805
HLA-DRB1	O-6-benzylguanine	MGMT	PanCancer	1760.87	0.538492	-0.0440829
HLA-DQA1	BRD-K34099515		PanCancer	1761.36	0.538642	-0.0548443
HLA-DQA1	azacitidine	DNMT1	PanCancer	1761.5	0.538685	-0.0299391
HLA-DQA1	SMER-3	CUL1;SKP1	PanCancer	1761.74	0.538758	0.0315459
HLA-DRB5	BRD-K70511574	PLK1	PanCancer	1762.61	0.539024	0.0297036
TPTE	bexarotene	RXRA;RXRB;RXRG	PanCancer	1763.35	0.539251	-0.0297217
HLA-DRB5	BRD-K16147474		PanCancer	1764.3	0.53954	0.0309992
HLA-DRB5	SR1001	RORA;RORC	PanCancer	1765.13	0.539796	-0.0295095
TPTE	ciclosporin	PPID	PanCancer	1765.3	0.539846	0.0299962
TPTE	CCT036477		PanCancer	1767.24	0.54044	-0.0292266
HLA-DQB1	BRD-K34099515		PanCancer	1768.79	0.540915	-0.0545381
TPTE	MK-2206	AKT1	PanCancer	1769.38	0.541096	-0.0301576
HLA-DQA1	mitomycin		PanCancer	1770.51	0.54144	-0.0294241
TPTE	PF-543	SPHK1	PanCancer	1770.81	0.541532	0.0295549
RBFOX1	AZD6482	PIK3CB;PIK3CD	PanCancer	1772	0.541896	-0.0290226
HLA-DRB5	BRD-K45681478		PanCancer	1772.59	0.542076	-0.0293437
HLA-DRB5	BRD-K66453893		PanCancer	1772.83	0.542149	0.0295099
HLA-DRB5	StemRegenin 1	AHR	PanCancer	1773.23	0.542272	-0.0292618
HLA-DQA1	C6-ceramide	MAPK1;PPP2CA;UGCG	PanCancer	1773.37	0.542314	0.0290255
TPTE	clofarabine		PanCancer	1773.85	0.542462	0.0289165
HLA-DQB1	valdecoxib	PTGS2	PanCancer	1773.87	0.542467	0.0295559
TPTE	BIX-01294	EHMT2	PanCancer	1773.93	0.542487	0.0293479
TPTE	neuronal differentiation inducer III		PanCancer	1775.41	0.542939	-0.0290797
HLA-DRB5	erastin	SLC7A11;VDAC1;VDAC2	PanCancer	1776.71	0.543335	0.0289193
HLA-DQA1	epigallocatechin-3-monogallate		PanCancer	1777.28	0.543512	-0.0304256
TPTE	apicidin	HDAC1;HDAC2;HDAC3;HDAC6;HDAC8	PanCancer	1778.66	0.543932	0.028779
HLA-DQA1	bexarotene	RXRA;RXRB;RXRG	PanCancer	1779.39	0.544154	-0.0293635
HLA-DQB1	AZD7545	PDK2	PanCancer	1781.44	0.544782	-0.0290802
HLA-DRB5	neratinib	EGFR;ERBB2	PanCancer	1782.08	0.54498	0.0287365
HLA-DQA1	SR-II-138A	EIF4A2;EIF4E;EIF4G1	PanCancer	1787.03	0.546491	0.0285964
TPTE	sorafenib	BRAF;FLT3;KDR;RAF1	PanCancer	1789.27	0.547178	0.0288078
RBFOX1	PAC-1	CASP3	PanCancer	1790.27	0.547483	0.0298287
TPTE	ML162		PanCancer	1790.74	0.547628	0.0285798
TPTE	isoliquiritigenin		PanCancer	1791.06	0.547724	-0.0542762
HLA-DQB1	tipifarnib-P1	FNTA	PanCancer	1791.64	0.547902	0.0288219
HLA-DRB1	Compound 23 citrate		PanCancer	1792.04	0.548024	-0.0292193
HLA-DRB5	MG-132	PSMB1;PSMB2;PSMB5;PSMD1;PSMD2	PanCancer	1794.74	0.548851	0.0493305
RBFOX1	PD 153035	EGFR	PanCancer	1795.29	0.549019	-0.0343863
HLA-DRB1	myricetin		PanCancer	1796.92	0.549518	0.0290075
HLA-DQA1	crizotinib	ALK;MET	PanCancer	1799.3	0.550246	0.0288532
HLA-DRB5	cimetidine	HRH2	PanCancer	1800.09	0.550486	0.0522269
HLA-DRB5	O-6-benzylguanine	MGMT	PanCancer	1800.43	0.550589	-0.0427785
HLA-DQB1	GW-843682X	PLK1;PLK3	PanCancer	1803.01	0.551379	0.0293237
HLA-DRB5	MK-1775	WEE1	PanCancer	1804.56	0.551852	0.0289403
HLA-DQA1	parthenolide		PanCancer	1804.87	0.551947	0.0293174
HLA-DQB1	BRD-K27188169:navitoclax (2:1 mol/mol)	BCL2;BCL2L1;BCL2L2	PanCancer	1805.35	0.552095	-0.0398478
TPTE	betulinic acid		PanCancer	1805.51	0.552144	0.0288509
TPTE	ML334 diastereomer	KEAP1;NFE2L2	PanCancer	1806.46	0.552435	0.0344348
HLA-DQA1	dexamethasone	NR3C1	PanCancer	1808.14	0.552947	-0.0285914
HLA-DRB1	abiraterone	CYP17A1	PanCancer	1808.33	0.553006	0.0597223
HLA-DQA1	selumetinib:tretinoin (2:1 mol/mol)	MAP2K1;MAP2K2;RARA;RARB;RARG	PanCancer	1810.22	0.553584	0.0288828
HLA-DRB5	tubastatin A	HDAC6	PanCancer	1811.32	0.55392	0.0388035
HLA-DQA1	KW-2449	AURKA;FLT3	PanCancer	1811.35	0.553931	-0.0283891
HLA-DQA1	UNC0321	EHMT2	PanCancer	1812.59	0.554309	0.0280729
HLA-DQB1	ZSTK474	PIK3CB;PIK3CD;PIK3CG	PanCancer	1813.23	0.554504	0.0286799
HLA-DQB1	ML334 diastereomer	KEAP1;NFE2L2	PanCancer	1816.09	0.555379	0.0341802
HLA-DRB1	erismodegib		PanCancer	1817.18	0.555713	0.0284587
HLA-DQB1	TGX-221	PIK3CB	PanCancer	1817.22	0.555723	-0.0282608
HLA-DRB5	semagacestat	APH1A;NCSTN;PSEN1;PSENEN	PanCancer	1817.98	0.555958	0.028115
HLA-DQA1	sunitinib	FLT1;FLT3;KDR;KIT;PDGFRA;PDGFRB	PanCancer	1819.39	0.556389	-0.0283769
TPTE	selumetinib:JQ-1 (4:1 mol/mol)	MAP2K1;MAP2K2;BRDT	PanCancer	1819.54	0.556435	0.0284399
HLA-DRB1	neratinib	EGFR;ERBB2	PanCancer	1820.33	0.556675	0.0279054
HLA-DQB1	cabozantinib	FLT3;KDR;MET;RET	PanCancer	1820.91	0.556853	-0.0282779
HLA-DRB5	decitabine:navitoclax (2:1 mol/mol)	DNMT1;BCL2;BCL2L1;BCL2L2	PanCancer	1821.95	0.557173	0.0283537
HLA-DRB1	TPCA-1	IKBKB	PanCancer	1822.41	0.557311	0.0280188
HLA-DQB1	BRD-K71781559		PanCancer	1823.85	0.557752	0.0287514
TPTE	AC55649	RARB	PanCancer	1824.43	0.557929	-0.0282993
HLA-DRB5	HBX-41108	USP7	PanCancer	1827.07	0.558738	-0.033444
HLA-DQB1	erastin	SLC7A11;VDAC1;VDAC2	PanCancer	1830.17	0.559686	-0.0277555
HLA-DRB5	SJ-172550	MDM2;TP53	PanCancer	1833	0.560549	0.0280134
HLA-DQB1	Mdivi-1	DNM1	PanCancer	1833.21	0.560616	-0.027944
TPTE	RO4929097	APH1A;NCSTN;PSEN1;PSENEN	PanCancer	1835.61	0.561349	-0.0419546
HLA-DQA1	JQ-1:vorinostat (2:1 mol/mol)	BRDT;HDAC1;HDAC2;HDAC3;HDAC6;HDAC8	PanCancer	1835.7	0.561376	0.0282505
HLA-DQA1	veliparib	PARP1;PARP2	PanCancer	1835.72	0.561383	0.0274805
TPTE	selumetinib:UNC0638 (4:1 mol/mol)	MAP2K1;MAP2K2;EHMT1;EHMT2	PanCancer	1836.1	0.561499	0.0279456
HLA-DRB5	erismodegib		PanCancer	1836.4	0.561589	0.0280368
TPTE	Bax channel blocker	BAX	PanCancer	1836.62	0.561658	-0.0289587
HLA-DRB5	ABT-199	BCL2	PanCancer	1838	0.562079	-0.0358401
HLA-DRB5	BRD-K07442505	BAX	PanCancer	1839.45	0.562521	0.0276179
TPTE	SCH-529074	TP53	PanCancer	1839.91	0.562664	-0.0284968
HLA-DRB1	BRD-K66453893		PanCancer	1840.94	0.562978	0.0280028
HLA-DRB1	cytarabine hydrochloride		PanCancer	1841.7	0.563212	0.0275379
HLA-DRB1	VAF-347	AHR	PanCancer	1842.65	0.5635	0.0347914
HLA-DRB1	BRD-K94991378		PanCancer	1843.22	0.563675	0.0287738
TPTE	tosedostat	ANPEP;LAP3;NPEPPS	PanCancer	1844.25	0.56399	0.0282634
HLA-DRB1	Merck60	HDAC1;HDAC2	PanCancer	1844.46	0.564055	0.027604
HLA-DRB1	lenvatinib	FLT1;FLT3;KDR;KIT;PDGFRA;PDGFRB	PanCancer	1847.33	0.564933	-0.0275419
HLA-DQB1	I-BET151	BRD2;BRD3;BRD4	PanCancer	1847.36	0.564942	-0.0273231
HLA-DQA1	GSK-J4	KDM6A;KDM6B	PanCancer	1847.47	0.564977	-0.0824887
TPTE	birinapant	DIABLO;XIAP	PanCancer	1847.56	0.565004	0.0275054
HLA-DQA1	NSC23766	RAC1;TIAM1;TRIO	PanCancer	1848.13	0.565177	-0.0276835
HLA-DQB1	cytochalasin B		PanCancer	1848.55	0.565305	0.0274841
HLA-DQA1	vincristine		PanCancer	1848.93	0.565421	0.0271068
RBFOX1	Ki8751	KDR;KIT;PDGFRA	PanCancer	1849.04	0.565457	0.0280564
TPTE	dinaciclib	CDK1;CDK2;CDK5;CDK9	PanCancer	1851.61	0.566243	0.0402916
HLA-DRB1	MK-0752	APH1A;NCSTN;PSEN1;PSENEN	PanCancer	1852.54	0.566527	-0.0277163
HLA-DQA1	KHS101	TACC3	PanCancer	1853.27	0.56675	0.027798
HLA-DRB5	BRD-K02492147		PanCancer	1853.96	0.56696	0.0295394
TPTE	MLN2480	ARAF;BRAF;RAF1	PanCancer	1854.73	0.567195	0.0405955
HLA-DRB1	tamatinib	SYK	PanCancer	1855.73	0.567501	-0.0274865
RBFOX1	QW-BI-011	EHMT2	PanCancer	1857.64	0.568085	-0.0503282
HLA-DQB1	methotrexate	DHFR	PanCancer	1858.25	0.568272	0.0282605
HLA-DQB1	GSK-J4	KDM6A;KDM6B	PanCancer	1858.91	0.568474	-0.0817508
HLA-DRB1	niclosamide	STAT3	PanCancer	1859.55	0.56867	0.0274992
HLA-DRB1	SJ-172550	MDM2;TP53	PanCancer	1860.82	0.569057	0.027408
HLA-DQB1	AT7867	AKT1;AKT2;AKT3;RPS6KB2	PanCancer	1862.11	0.569451	0.0277357
HLA-DRB1	birinapant	DIABLO;XIAP	PanCancer	1862.13	0.56946	-0.027191
HLA-DQB1	selumetinib:JQ-1 (4:1 mol/mol)	MAP2K1;MAP2K2;BRDT	PanCancer	1862.99	0.569721	0.0274885
RBFOX1	A-804598	P2RX7	PanCancer	1864.21	0.570096	-0.0333683
HLA-DRB1	1S,3R-RSL-3	GPX4	PanCancer	1864.24	0.570104	-0.026992
HLA-DQB1	KH-CB19	CLK1;CLK4	PanCancer	1864.64	0.570227	0.0332424
HLA-DRB5	BIRB-796	MAPK11;MAPK11;MAPK14	PanCancer	1865.62	0.570526	0.028483
HLA-DQB1	IU1	USP14	PanCancer	1865.86	0.570598	0.0275879
HLA-DQB1	FQI-1		PanCancer	1866	0.570641	0.0363306
TPTE	MK-0752	APH1A;NCSTN;PSEN1;PSENEN	PanCancer	1866.93	0.570928	0.0274026
HLA-DRB1	fluvastatin	HMGCR	PanCancer	1870.92	0.572148	-0.0274122
TPTE	regorafenib	BRAF;KDR;KIT;RET	PanCancer	1871.61	0.572358	0.0276258
TPTE	SMER-3	CUL1;SKP1	PanCancer	1872.09	0.572504	-0.0289644
RBFOX1	tamoxifen	ESR1;ESR2	PanCancer	1872.13	0.572516	-0.0274183
HLA-DQB1	MK-1775	WEE1	PanCancer	1872.13	0.572517	0.0274506
HLA-DQB1	BRD-K55116708		PanCancer	1872.17	0.57253	-0.0279502
TPTE	tubastatin A	HDAC6	PanCancer	1872.59	0.572657	-0.0369852
HLA-DQA1	BRD-K58730230		PanCancer	1872.66	0.57268	0.0493505
HLA-DQB1	betulinic acid		PanCancer	1875.15	0.573441	0.0273201
HLA-DQB1	PF-750	FAAH	PanCancer	1875.2	0.573456	0.0281253
TPTE	indisulam	CA9	PanCancer	1877.24	0.574078	-0.0275684
HLA-DQB1	vorinostat:navitoclax (4:1 mol/mol)	HDAC1;HDAC2;HDAC3;HDAC6;HDAC8;BCL2;BCL2L1;BCL2L2	PanCancer	1877.6	0.574188	0.0272028
HLA-DQB1	SB-431542	TGFBR1	PanCancer	1879.18	0.574671	0.0270421
TPTE	ETP-46464	ATM;ATR	PanCancer	1879.27	0.574701	0.0325247
HLA-DQB1	ouabain	ATP1A1;ATP1A2;ATP1A3;ATP1A4;ATP1B1;ATP1B2;ATP1B3;ATP1B4	PanCancer	1879.65	0.574815	0.026603
TPTE	RITA	MDM2;TP53	PanCancer	1880.96	0.575217	-0.0270665
HLA-DRB1	BRD-K02251932		PanCancer	1882.03	0.575546	0.0275959
HLA-DQB1	BRD-K58730230		PanCancer	1883.17	0.575894	0.0489383
RBFOX1	tretinoin:navitoclax (4:1 mol/mol)	RARA;RARB;RARG;BCL2;BCL2L1;BCL2L2	PanCancer	1885.38	0.576569	-0.0268458
TPTE	lapatinib	EGFR;ERBB2	PanCancer	1887.11	0.577097	-0.027484
TPTE	BRD-A02303741	DOT1L	PanCancer	1887.13	0.577105	0.0278929
TPTE	BRD-K63431240		PanCancer	1889.06	0.577694	0.0264925
HLA-DQA1	BRD-K71781559		PanCancer	1889.21	0.57774	0.0273053
HLA-DRB1	belinostat	HDAC1;HDAC2;HDAC3;HDAC6;HDAC8	PanCancer	1891.34	0.578392	0.0392322
HLA-DRB1	TG-100-115	PIK3CD;PIK3CG	PanCancer	1892.59	0.578774	-0.0266293
HLA-DQB1	trifluoperazine	DRD2	PanCancer	1893.51	0.579054	0.0273098
TPTE	BRD-K84807411		PanCancer	1894.07	0.579227	-0.048512
HLA-DRB5	BRD9876:MK-1775 (4:1 mol/mol)	WEE1	PanCancer	1894.68	0.579414	-0.0811413
HLA-DRB1	BRD9876:MK-1775 (4:1 mol/mol)	WEE1	PanCancer	1895	0.57951	-0.0811206
TPTE	HLI 373	MDM2	PanCancer	1896.84	0.580073	-0.0267233
HLA-DQB1	phloretin	SLC5A1	PanCancer	1898.59	0.580609	0.0266856
HLA-DQA1	ML162		PanCancer	1899.31	0.580828	-0.0262449
HLA-DQB1	niclosamide	STAT3	PanCancer	1903.27	0.582039	0.0265538
TPTE	BRD-K85133207	HDAC1	PanCancer	1904.52	0.582421	-0.02662
HLA-DRB5	LE-135	RARB	PanCancer	1904.68	0.58247	0.0264009
HLA-DRB5	Platin		PanCancer	1904.8	0.582508	-0.026099
HLA-DQB1	topotecan	TOP1	PanCancer	1906.55	0.583044	-0.0260326
RBFOX1	BRD-K27986637		PanCancer	1906.85	0.583135	-0.0485746
HLA-DQA1	avicin D		PanCancer	1907.53	0.583342	0.0393148
HLA-DQA1	TPCA-1	IKBKB	PanCancer	1907.74	0.583405	-0.026185
HLA-DQB1	BRD-K63431240		PanCancer	1907.82	0.583431	0.0260941
HLA-DQA1	neratinib	EGFR;ERBB2	PanCancer	1912.18	0.584765	0.0259431
HLA-DQB1	selumetinib:PLX-4032 (8:1 mol/mol)	MAP2K1;MAP2K2;BRAF	PanCancer	1912.26	0.584788	0.0263301
RBFOX1	PF-3758309	PAK4	PanCancer	1912.71	0.584927	0.038464
HLA-DRB1	BYL-719	PIK3CA	PanCancer	1913.79	0.585258	-0.0316314
HLA-DQA1	BRD-K64610608		PanCancer	1914.88	0.58559	0.0265214
HLA-DRB5	BRD-K48477130		PanCancer	1918.22	0.586612	-0.0394845
TPTE	CR-1-31B	EIF4A2;EIF4E;EIF4G1	PanCancer	1919.17	0.586901	0.0257666
HLA-DRB5	fumonisin B1	CERS1;CERS2;CERS3;CERS4;CERS5;CERS6	PanCancer	1920.88	0.587424	0.025906
HLA-DQB1	BEC	ARG1;ARG2	PanCancer	1921.53	0.587625	0.0479973
HLA-DRB1	tipifarnib-P1	FNTA	PanCancer	1923.3	0.588166	0.0259733
HLA-DRB1	BRD-K48477130		PanCancer	1925.09	0.588713	-0.0392632
HLA-DQB1	PL-DI		PanCancer	1926.19	0.589048	-0.0261537
HLA-DRB1	tivozanib	FLT1;FLT3;KDR	PanCancer	1926.86	0.589253	-0.0262317
HLA-DRB1	OSI-930	KDR;KIT	PanCancer	1927.99	0.589598	-0.0280945
TPTE	cediranib	FLT1;FLT4;KDR	PanCancer	1928.19	0.589659	-0.0382661
TPTE	vorinostat:navitoclax (4:1 mol/mol)	HDAC1;HDAC2;HDAC3;HDAC6;HDAC8;BCL2;BCL2L1;BCL2L2	PanCancer	1929.43	0.590041	0.026084
RBFOX1	NSC19630	WRN	PanCancer	1929.56	0.590079	0.0311735
TPTE	barasertib	AURKB	PanCancer	1929.88	0.590179	-0.0261666
HLA-DQB1	PD 153035	EGFR	PanCancer	1930.39	0.590333	0.0308947
HLA-DQA1	masitinib	KIT;PDGFRA;PDGFRB	PanCancer	1930.42	0.590343	-0.026155
HLA-DQB1	neuronal differentiation inducer III		PanCancer	1930.5	0.590367	0.0257316
HLA-DRB1	tretinoin	RARA;RARB;RARG	PanCancer	1930.8	0.59046	0.0258734
HLA-DQA1	BRD-K17060750		PanCancer	1930.84	0.590471	0.0256367
RBFOX1	lovastatin	HMGCR	PanCancer	1930.96	0.590507	-0.0256342
RBFOX1	CAL-101	PIK3CD	PanCancer	1933.22	0.591198	-0.0257034
HLA-DQA1	GSK461364	PLK1	PanCancer	1933.22	0.591199	-0.0260029
HLA-DRB5	3-Cl-AHPC	NR0B2	PanCancer	1933.86	0.591395	0.0256312
HLA-DRB5	vorinostat:carboplatin (1:1 mol/mol)	HDAC1;HDAC2;HDAC3;HDAC6;HDAC8	PanCancer	1936.91	0.592328	0.0260154
TPTE	Repligen 136	HDAC3	PanCancer	1938.68	0.592869	-0.0266463
HLA-DQA1	vorinostat:carboplatin (1:1 mol/mol)	HDAC1;HDAC2;HDAC3;HDAC6;HDAC8	PanCancer	1938.71	0.592878	0.0259768
HLA-DRB5	BRD8899	STK33	PanCancer	1939.59	0.593148	-0.0255393
HLA-DQA1	marinopyrrole A	MCL1	PanCancer	1941.17	0.593631	0.032738
HLA-DRB5	carboplatin:UNC0638 (2:1 mol/mol)	EHMT1;EHMT2	PanCancer	1942.94	0.594173	0.0262925
HLA-DQB1	epigallocatechin-3-monogallate		PanCancer	1943.71	0.594407	-0.0266683
HLA-DQA1	CIL41		PanCancer	1945	0.594802	0.0344309
HLA-DRB1	MG-132	PSMB1;PSMB2;PSMB5;PSMD1;PSMD2	PanCancer	1947.74	0.59564	0.0436746
HLA-DRB5	BMS-345541	IKBKB	PanCancer	1948.52	0.595877	0.0258275
HLA-DQB1	ISOX:bortezomib (250:1 mol/mol)	HDAC6;PSMB1;PSMB2;PSMB5;PSMD1;PSMD2	PanCancer	1951	0.596637	0.0257436
HLA-DQA1	salermide:PLX-4032 (12:1 mol/mol)	SIRT1;SIRT2;BRAF	PanCancer	1951.5	0.59679	-0.0267661
RBFOX1	cimetidine	HRH2	PanCancer	1951.58	0.596814	0.0462813
HLA-DQB1	Compound 23 citrate		PanCancer	1952.08	0.596965	-0.0257206
HLA-DQA1	BEC	ARG1;ARG2	PanCancer	1952.57	0.597116	0.0467836
RBFOX1	selumetinib:navitoclax (8:1 mol/mol)	MAP2K1;MAP2K2;BCL2;BCL2L1;BCL2L2	PanCancer	1953.69	0.597458	-0.0258085
HLA-DQA1	selumetinib:piperlongumine (8:1 mol/mol)	MAP2K1;MAP2K2	PanCancer	1954.5	0.597707	0.0256383
TPTE	CHIR-99021	GSK3B	PanCancer	1957.84	0.598727	-0.0253583
HLA-DRB1	saracatinib	ABL1;SRC	PanCancer	1958.4	0.5989	0.0252005
HLA-DRB1	YL54		PanCancer	1959.12	0.59912	0.0265624
TPTE	WAY-362450	NR1H4	PanCancer	1959.26	0.599162	0.0249825
RBFOX1	linifanib	FLT1;FLT3;KDR	PanCancer	1962.81	0.600247	-0.0249932
HLA-DQB1	BRD-K24690302	HDAC1	PanCancer	1963.39	0.600425	0.0249244
RBFOX1	GDC-0879	BRAF	PanCancer	1964.94	0.600898	-0.0251787
HLA-DQA1	BRD-K34222889		PanCancer	1965.12	0.600955	0.0252333
TPTE	MGCD-265	FLT1;FLT3;KDR;MET	PanCancer	1965.56	0.60109	0.0250784
HLA-DQB1	decitabine:carboplatin (1:1 mol/mol)	DNMT1	PanCancer	1967.68	0.601738	0.0251498
TPTE	navitoclax:MST-312 (1:1 mol/mol)	BCL2;BCL2L1;BCL2L2;TERT	PanCancer	1968.24	0.601909	0.0252555
TPTE	sunitinib	FLT1;FLT3;KDR;KIT;PDGFRA;PDGFRB	PanCancer	1969.97	0.602437	-0.0251307
TPTE	GW-405833	CNR2	PanCancer	1970.13	0.602487	-0.0248964
HLA-DQB1	AZD7762	CHEK1;CHEK2	PanCancer	1970.24	0.60252	-0.0248942
RBFOX1	CI-976	ACAT1	PanCancer	1972.9	0.603334	-0.0252455
HLA-DRB1	tamoxifen	ESR1;ESR2	PanCancer	1973.85	0.603625	-0.0252252
HLA-DQB1	azacitidine	DNMT1	PanCancer	1974.17	0.603723	-0.0252781
HLA-DQB1	trametinib	MAP2K1;MAP2K2	PanCancer	1974.8	0.603915	-0.0366251
HLA-DQB1	SNS-032	CDK16;CDK17;CDK2;CDK7;CDK9;CDKL5	PanCancer	1975.15	0.604021	0.0258143
HLA-DQA1	BRD-A94377914	HDAC1;HDAC2;HDAC3;HDAC6;HDAC8	PanCancer	1975.39	0.604096	0.0337788
HLA-DQB1	GDC-0879	BRAF	PanCancer	1977.87	0.604854	0.0249056
HLA-DRB1	tretinoin:carboplatin (2:1 mol/mol)	RARA;RARB;RARG	PanCancer	1979.67	0.605403	0.0251609
HLA-DQB1	ELCPK		PanCancer	1979.89	0.60547	0.0337944
HLA-DQB1	BRD-K09344309		PanCancer	1981.53	0.605973	-0.0504278
HLA-DRB5	etoposide	TOP2A	PanCancer	1983.65	0.606621	0.0248704
HLA-DRB1	16-beta-bromoandrosterone		PanCancer	1985.26	0.607114	-0.0250714
HLA-DQB1	gemcitabine	CMPK1;RRM1;TYMS	PanCancer	1986.05	0.607353	0.026167
HLA-DQA1	JQ-1:UNC0638 (2:1 mol/mol)	BRDT;EHMT1;EHMT2	PanCancer	1986.54	0.607503	0.0255031
HLA-DQA1	narciclasine	RHOA	PanCancer	1987.89	0.607916	0.0253491
HLA-DRB5	FQI-2		PanCancer	1988.49	0.6081	0.0244564
HLA-DRB5	bendamustine		PanCancer	1988.95	0.608242	0.0251426
HLA-DQA1	canertinib	EGFR;ERBB2	PanCancer	1989.78	0.608496	0.0247698
HLA-DQA1	BRD-K55116708		PanCancer	1991	0.608868	-0.0253439
TPTE	BIBR-1532	TERT	PanCancer	1991.63	0.609062	-0.0243632
HLA-DQA1	ELCPK		PanCancer	1992.51	0.609331	0.0334333
HLA-DQB1	BRD-K61166597		PanCancer	1992.54	0.609339	-0.0250658
HLA-DQA1	pevonedistat	NAE1	PanCancer	1996.39	0.610516	-0.0246016
RBFOX1	ABT-737	BCL2;BCL2L1;BCL2L2	PanCancer	1999.75	0.611546	-0.0250932
HLA-DQB1	triazolothiadiazine	PDE4A;PDE4B;PDE4D	PanCancer	2001.02	0.611934	0.0239783
HLA-DQB1	isoevodiamine		PanCancer	2003.29	0.612627	0.0242312
HLA-DQA1	Platin		PanCancer	2003.44	0.612674	-0.0240361
RBFOX1	ML320	GSK3B	PanCancer	2004.87	0.613109	0.0245379
[truncated: 1,272 more rows]

## Sheet: supp table 6
	Supplementary Table 6: Segment-level GISTIC scores for CRC and BRCA WGS cohorts, subdivided in PT, PDX-early and PDX-late. Positive scores indicate recurrent amplification, negative scores indicate recurrent deletion.
	Cohort	HG19 Chromosome	Start	End	G-score		Cohort	HG19 Chromosome	Start	End	G-score		Cohort	HG19 Chromosome	Start	End	G-score		Cohort	HG38 Chromosome	Start	End	G-score		Cohort	HG38 Chromosome	Start	End	G-score		Cohort	HG38 Chromosome	Start	End	G-score
	CRC - PT	1	875000	1525000	0.090738		CRC - PDX early	1	875000	3325000	0.113538		CRC - PDX late	1	875000	1275000	0.129184		BRCA - PT	1	840000	1100000	0.183493		BRCA - PDX early	1	840000	2660000	0.213463		BRCA - PDX late	1	840000	1520000	0.255228
	CRC - PT	1	1725000	3325000	0.100962		CRC - PDX early	1	3375000	4025000	0.105913		CRC - PDX late	1	1325000	1525000	0.144171		BRCA - PT	1	1120000	1680000	0.169057		BRCA - PDX early	1	2800000	3800000	0.192987		BRCA - PDX late	1	1540000	1660000	0.214934
	CRC - PT	1	3375000	4025000	0.091136		CRC - PDX early	1	4075000	4925000	0.080205		CRC - PDX late	1	1725000	2475000	0.158588		BRCA - PT	1	1700000	1820000	0.127151		BRCA - PDX early	1	3820000	5640000	0.179156		BRCA - PDX late	1	1680000	2860000	0.195655
	CRC - PT	1	4075000	4625000	0.065672		CRC - PDX early	1	4975000	7325000	0.067116		CRC - PDX late	1	2525000	2525000	0.149074		BRCA - PT	1	1840000	2580000	0.03247		BRCA - PDX early	1	5660000	6020000	0.194546		BRCA - PDX late	1	2880000	4120000	0.17972
	CRC - PT	1	4675000	7325000	0.062001		CRC - PDX early	1	7375000	7775000	0.097099		CRC - PDX late	1	2725000	3975000	0.134088		BRCA - PT	1	2600000	7960000	0.023565		BRCA - PDX early	1	6040000	6340000	0.243225		BRCA - PDX late	1	4140000	5840000	0.137332
	CRC - PT	1	7375000	9275000	0.089309		CRC - PDX early	1	7825000	9275000	0.100123		CRC - PDX late	1	4025000	4825000	0.108215		BRCA - PT	1	7980000	10820000	0.017091		BRCA - PDX early	1	6360000	7740000	0.204503		BRCA - PDX late	1	5860000	7740000	0.152361
	CRC - PT	1	9325000	12175000	0.09862		CRC - PDX early	1	9325000	12175000	0.11434		CRC - PDX late	1	4875000	7325000	0.09602		BRCA - PT	1	10840000	12340000	0.052291		BRCA - PDX early	1	7760000	7820000	0.216453		BRCA - PDX late	1	7760000	7820000	0.161361
	CRC - PT	1	12225000	12825000	0.089309		CRC - PDX early	1	12225000	12825000	0.100123		CRC - PDX late	1	7375000	9275000	0.127406		BRCA - PT	1	12360000	16460000	0.017091		BRCA - PDX early	1	7840000	8340000	0.257961		BRCA - PDX late	1	7840000	8180000	0.206543
	CRC - PT	1	13825000	14075000	0.079085		CRC - PDX early	1	13825000	14075000	0.071597		CRC - PDX late	1	9325000	12175000	0.142708		BRCA - PT	1	16480000	17640000	0.077152		BRCA - PDX early	1	8360000	9840000	0.216453		BRCA - PDX late	1	8200000	8320000	0.166212
	CRC - PT	1	14125000	14425000	0.084955		CRC - PDX early	1	14125000	14375000	0.067918		CRC - PDX late	1	12225000	12825000	0.127406		BRCA - PT	1	17660000	18840000	0.017091		BRCA - PDX early	1	9860000	10100000	0.304066		BRCA - PDX late	1	8340000	9840000	0.121029
	CRC - PT	1	14475000	15125000	0.077047		CRC - PDX early	1	14425000	18025000	0.035699		CRC - PDX late	1	13825000	14375000	0.083432		BRCA - PT	1	18860000	19280000	0.156286		BRCA - PDX early	1	10120000	10500000	0.216453		BRCA - PDX late	1	9860000	10100000	0.253494
	CRC - PT	1	15175000	18025000	0.055861		CRC - PDX early	1	18075000	23525000	0.005716		CRC - PDX late	1	14425000	15175000	0.058623		BRCA - PT	1	19300000	21820000	0.017091		BRCA - PDX early	1	10520000	10820000	0.172963		BRCA - PDX late	1	10120000	10520000	0.127744
	CRC - PT	1	18075000	18275000	0.028553		CRC - PDX early	1	23575000	30425000	0		CRC - PDX late	1	15225000	18025000	0.036965		BRCA - PT	1	21840000	23960000	0.052597		BRCA - PDX early	1	10840000	12340000	0.11011		BRCA - PDX late	1	10540000	10580000	0.095601
	CRC - PT	1	18325000	19925000	0.008407		CRC - PDX early	1	30475000	34475000	0.089862		CRC - PDX late	1	18075000	19975000	0.00558		BRCA - PT	1	23980000	25060000	0.017091		BRCA - PDX early	1	12360000	15060000	0.068393		BRCA - PDX late	1	10600000	10820000	0.086601
	CRC - PT	1	19975000	30425000	0		CRC - PDX early	1	34525000	36175000	0.096231		CRC - PDX late	1	20025000	30425000	0		BRCA - PT	1	25080000	26880000	0.060034		BRCA - PDX early	1	15080000	15880000	0.174871		BRCA - PDX late	1	10840000	11320000	0.12641
	CRC - PT	1	30475000	36175000	0.081595		CRC - PDX early	1	36225000	39525000	0.114264		CRC - PDX late	1	30475000	36125000	0.121884		BRCA - PT	1	26900000	28780000	0.017091		BRCA - PDX early	1	15900000	16460000	0.068393		BRCA - PDX late	1	11340000	12340000	0.16662
	CRC - PT	1	36225000	39525000	0.092263		CRC - PDX early	1	39575000	41425000	0.080086		CRC - PDX late	1	36175000	39525000	0.13876		BRCA - PT	1	28800000	28980000	0.02593		BRCA - PDX early	1	16480000	17640000	0.136282		BRCA - PDX late	1	12360000	12420000	0.126811
	CRC - PT	1	39575000	41425000	0.060244		CRC - PDX early	1	41475000	41875000	0.08492		CRC - PDX late	1	39575000	41425000	0.099386		BRCA - PT	1	29000000	29300000	0.045771		BRCA - PDX early	1	17660000	18840000	0.068393		BRCA - PDX late	1	12440000	15060000	0.086601
	CRC - PT	1	41475000	41475000	0.023285		CRC - PDX early	1	41925000	42175000	0.13709		CRC - PDX late	1	41475000	41875000	0.077898		BRCA - PT	1	29320000	30280000	0.067272		BRCA - PDX early	1	18860000	19260000	0.262542		BRCA - PDX late	1	15080000	15400000	0.146963
	CRC - PT	1	41525000	42175000	0.062314		CRC - PDX early	1	42225000	42275000	0.216905		CRC - PDX late	1	41925000	42175000	0.134001		BRCA - PT	1	30300000	30820000	0.115566		BRCA - PDX early	1	19280000	19280000	0.225506		BRCA - PDX late	1	15420000	15880000	0.173415
	CRC - PT	1	42225000	42275000	0.135845		CRC - PDX early	1	42325000	42525000	0.236255		CRC - PDX late	1	42225000	42275000	0.239693		BRCA - PT	1	30840000	30900000	0.095725		BRCA - PDX early	1	19300000	19900000	0.068393		BRCA - PDX late	1	15900000	16460000	0.113053
	CRC - PT	1	42325000	42925000	0.151834		CRC - PDX early	1	42575000	43075000	0.218222		CRC - PDX late	1	42325000	43075000	0.250328		BRCA - PT	1	30920000	32220000	0.074224		BRCA - PDX early	1	19920000	21780000	0.056442		BRCA - PDX late	1	16480000	16740000	0.194493
	CRC - PT	1	42975000	44775000	0.128549		CRC - PDX early	1	43125000	44775000	0.200849		CRC - PDX late	1	43125000	44775000	0.213655		BRCA - PT	1	32240000	32420000	0.136641		BRCA - PDX early	1	21800000	21820000	0		BRCA - PDX late	1	16900000	17040000	0.17155
	CRC - PT	1	44825000	47425000	0.098595		CRC - PDX early	1	44825000	47425000	0.137093		CRC - PDX late	1	44825000	47425000	0.154033		BRCA - PT	1	32440000	32720000	0.200287		BRCA - PDX early	1	21840000	23960000	0.054777		BRCA - PDX late	1	17060000	17440000	0.145099
	CRC - PT	1	47475000	48525000	0.08952		CRC - PDX early	1	47475000	48575000	0.105534		CRC - PDX late	1	47475000	48525000	0.116327		BRCA - PT	1	32740000	33000000	0.20768		BRCA - PDX early	1	23980000	27160000	0		BRCA - PDX late	1	17460000	17640000	0.138384
	CRC - PT	1	48575000	50825000	0.073531		CRC - PDX early	1	48625000	52475000	0.086183		CRC - PDX late	1	48575000	52475000	0.105691		BRCA - PT	1	33020000	33300000	0.144034		BRCA - PDX early	1	27180000	27700000	0.007386		BRCA - PDX late	1	17660000	18840000	0.056944
	CRC - PT	1	50925000	51575000	0.090893		CRC - PDX early	1	52525000	53675000	0.118249		CRC - PDX late	1	52525000	53675000	0.142727		BRCA - PT	1	33320000	34620000	0.163863		BRCA - PDX early	1	27720000	28960000	0		BRCA - PDX late	1	18860000	19180000	0.299301
	CRC - PT	1	51625000	52475000	0.073531		CRC - PDX early	1	53725000	54925000	0.137061		CRC - PDX late	1	53725000	54925000	0.15283		BRCA - PT	1	34640000	34680000	0.194113		BRCA - PDX early	1	28980000	30260000	0.039622		BRCA - PDX late	1	19200000	19260000	0.257346
	CRC - PT	1	52525000	53675000	0.082982		CRC - PDX early	1	54975000	55075000	0.057246		CRC - PDX late	1	54975000	55075000	0.047139		BRCA - PT	1	34700000	34780000	0.232114		BRCA - PDX early	1	30280000	30820000	0.10262		BRCA - PDX late	1	19280000	19300000	0.21289
	CRC - PT	1	53725000	54925000	0.096783		CRC - PDX early	1	55125000	56025000	0.038434		CRC - PDX late	1	55125000	55975000	0.037036		BRCA - PT	1	34800000	34900000	0.277145		BRCA - PDX early	1	30840000	31040000	0.062999		BRCA - PDX late	1	19320000	20440000	0.056944
	CRC - PT	1	54975000	55075000	0.023253		CRC - PDX early	1	56075000	59675000	0.006368		CRC - PDX late	1	56025000	59625000	0		BRCA - PT	1	34920000	35520000	0.257316		BRCA - PDX early	1	31060000	31420000	0.131417		BRCA - PDX late	1	20460000	21800000	0.0704
	CRC - PT	1	55125000	56025000	0.009452		CRC - PDX early	1	59725000	61075000	0.048595		CRC - PDX late	1	59675000	61075000	0.020516		BRCA - PT	1	35540000	35820000	0.28802		BRCA - PDX early	1	31440000	31740000	0.168459		BRCA - PDX late	1	21820000	21820000	0.013456
	CRC - PT	1	56075000	58475000	0		CRC - PDX early	1	61125000	66475000	0.006368		CRC - PDX late	1	61125000	110925000	0		BRCA - PT	1	35840000	36520000	0.257316		BRCA - PDX early	1	31760000	31880000	0.100041		BRCA - PDX late	1	21840000	22920000	0.126283
	CRC - PT	1	58525000	59625000	0.015044		CRC - PDX early	1	66525000	104075000	0		CRC - PDX late	1	110975000	112025000	0.065329		BRCA - PT	1	36540000	37160000	0.281189		BRCA - PDX early	1	31900000	32220000	0.062999		BRCA - PDX late	1	22940000	23960000	0.136082
	CRC - PT	1	59675000	60025000	0.034107		CRC - PDX early	1	104125000	104875000	0.016657		CRC - PDX late	1	112075000	113325000	0.082936		BRCA - PT	1	37180000	37680000	0.257316		BRCA - PDX early	1	32240000	32400000	0.117134		BRCA - PDX late	1	23980000	28980000	0.023255
	CRC - PT	1	60125000	61075000	0.019063		CRC - PDX early	1	104925000	110925000	0		CRC - PDX late	1	113425000	114125000	0.058847		BRCA - PT	1	37700000	37700000	0.285012		BRCA - PDX early	1	32420000	32660000	0.235538		BRCA - PDX late	1	29000000	29180000	0.059075
	CRC - PT	1	61125000	85125000	0		CRC - PDX early	1	110975000	112025000	0.067886		CRC - PDX late	1	114175000	114725000	0.04124		BRCA - PT	1	37720000	38540000	0.302728		BRCA - PDX early	1	32680000	33000000	0.273868		BRCA - PDX late	1	29200000	30000000	0.049276
	CRC - PT	1	85175000	86125000	0.014543		CRC - PDX early	1	112075000	113325000	0.108089		CRC - PDX late	1	114775000	115825000	0.062666		BRCA - PT	1	38560000	38700000	0.452103		BRCA - PDX early	1	33020000	33080000	0.155464		BRCA - PDX late	1	30020000	30280000	0.08621
	CRC - PT	1	86175000	110925000	0		CRC - PDX early	1	113425000	114175000	0.080173		CRC - PDX late	1	115875000	117575000	0.021426		BRCA - PT	1	38720000	39220000	0.501286		BRCA - PDX early	1	33100000	33260000	0.163821		BRCA - PDX late	1	30300000	30760000	0.106486
	CRC - PT	1	110975000	112025000	0.034646		CRC - PDX early	1	114225000	114725000	0.03997		CRC - PDX late	1	117625000	118875000	0		BRCA - PT	1	39240000	39320000	0.512227		BRCA - PDX early	1	33280000	33420000	0.232823		BRCA - PDX late	1	30780000	30840000	0.116765
	CRC - PT	1	112075000	113275000	0.063872		CRC - PDX early	1	114775000	115425000	0.064266		CRC - PDX late	1	118925000	121325000	0.004758		BRCA - PT	1	39340000	39780000	0.532528		BRCA - PDX early	1	33440000	33660000	0.224466		BRCA - PDX late	1	30860000	31000000	0.080946
	CRC - PT	1	113325000	114125000	0.04667		CRC - PDX early	1	115475000	115725000	0.06733		CRC - PDX late	1	145425000	149125000	0.221305		BRCA - PT	1	39800000	39980000	0.477117		BRCA - PDX early	1	33680000	34320000	0.155464		BRCA - PDX late	1	31020000	31040000	0.044012
	CRC - PT	1	114175000	114675000	0.017444		CRC - PDX early	1	115775000	115825000	0.119618		CRC - PDX late	1	149875000	150975000	0.24141		BRCA - PT	1	40000000	40220000	0.526665		BRCA - PDX early	1	34340000	34620000	0.170134		BRCA - PDX late	1	31060000	31420000	0.122539
	CRC - PT	1	114725000	115825000	0.03166		CRC - PDX early	1	115875000	116425000	0.079648		CRC - PDX late	1	151025000	152925000	0.203803		BRCA - PT	1	40240000	40240000	0.53704		BRCA - PDX early	1	34640000	34780000	0.335004		BRCA - PDX late	1	31440000	31740000	0.153172
	CRC - PT	1	115875000	117575000	0.014216		CRC - PDX early	1	116475000	117575000	0.02736		CRC - PDX late	1	152975000	154825000	0.240569		BRCA - PT	1	40260000	40540000	0.518662		BRCA - PDX early	1	34800000	35020000	0.396235		BRCA - PDX late	1	31760000	31880000	0.074644
	CRC - PT	1	117625000	121325000	0		CRC - PDX early	1	117625000	118075000	0.003063		CRC - PDX late	1	154875000	156125000	0.261767		BRCA - PT	1	40560000	41500000	0.538266		BRCA - PDX early	1	35040000	35160000	0.404545		BRCA - PDX late	1	31900000	32220000	0.044012
	CRC - PT	1	145425000	149125000	0.109211		CRC - PDX early	1	118125000	121325000	0		CRC - PDX late	1	156225000	156875000	0.240569		BRCA - PT	1	41520000	41640000	0.527892		BRCA - PDX early	1	35180000	35520000	0.443908		BRCA - PDX late	1	32240000	32420000	0.082713
	CRC - PT	1	149875000	150975000	0.13889		CRC - PDX early	1	145425000	149125000	0.174354		CRC - PDX late	1	156925000	156925000	0.23595		BRCA - PT	1	41660000	42360000	0.560544		BRCA - PDX early	1	35540000	35720000	0.483118		BRCA - PDX late	1	32440000	32660000	0.190984
	CRC - PT	1	151025000	152775000	0.114065		CRC - PDX early	1	149875000	150975000	0.212343		CRC - PDX late	1	156975000	157175000	0.230432		BRCA - PT	1	42380000	42500000	0.583639		BRCA - PDX early	1	35740000	35820000	0.533612		BRCA - PDX late	1	32680000	33000000	0.232256
	CRC - PT	1	152825000	157025000	0.139015		CRC - PDX early	1	151025000	152325000	0.180008		CRC - PDX late	1	157225000	157525000	0.210327		BRCA - PT	1	42520000	42900000	0.531383		BRCA - PDX early	1	35840000	35940000	0.494403		BRCA - PDX late	1	33020000	33260000	0.123985
	CRC - PT	1	157075000	157075000	0.109336		CRC - PDX early	1	152375000	157075000	0.216073		CRC - PDX late	1	157575000	158925000	0.155092		BRCA - PT	1	42920000	42920000	0.561145		BRCA - PDX early	1	35960000	36100000	0.510557		BRCA - PDX late	1	33280000	33280000	0.211238
	CRC - PT	1	157175000	157525000	0.10538		CRC - PDX early	1	157175000	157525000	0.1719		CRC - PDX late	1	158975000	159875000	0.17128		BRCA - PT	1	42940000	43400000	0.596294		BRCA - PDX early	1	36120000	36340000	0.45386		BRCA - PDX late	1	33300000	33360000	0.220794
	CRC - PT	1	157575000	159825000	0.069965		CRC - PDX early	1	157575000	159875000	0.122831		CRC - PDX late	1	159925000	160225000	0.189791		BRCA - PT	1	43420000	43520000	0.573198		BRCA - PDX early	1	36360000	37680000	0.564194		BRCA - PDX late	1	33380000	33660000	0.210515
	CRC - PT	1	159875000	163825000	0.076248		CRC - PDX early	1	159925000	161225000	0.13372		CRC - PDX late	1	160275000	162225000	0.186011		BRCA - PT	1	43540000	43660000	0.624249		BRCA - PDX early	1	37700000	37800000	0.653101		BRCA - PDX late	1	33680000	33720000	0.15409
	CRC - PT	1	163875000	164475000	0.072503		CRC - PDX early	1	161275000	162225000	0.12942		CRC - PDX late	1	162275000	164475000	0.167513		BRCA - PT	1	43680000	43760000	0.594488		BRCA - PDX early	1	37820000	38120000	0.613738		BRCA - PDX late	1	33740000	34320000	0.202337
	CRC - PT	1	164525000	175775000	0.095655		CRC - PDX early	1	162275000	164475000	0.11002		CRC - PDX late	1	164525000	174825000	0.192985		BRCA - PT	1	43780000	43780000	0.468345		BRCA - PDX early	1	38140000	38200000	0.673457		BRCA - PDX late	1	34340000	34520000	0.225754
	CRC - PT	1	175825000	183125000	0.10868		CRC - PDX early	1	164525000	174875000	0.138223		CRC - PDX late	1	174875000	175775000	0.210202		BRCA - PT	1	43800000	43800000	0.450629		BRCA - PDX early	1	38220000	38540000	0.866539		BRCA - PDX late	1	34540000	34620000	0.177506
	CRC - PT	1	183175000	186575000	0.120681		CRC - PDX early	1	174925000	175825000	0.155531		CRC - PDX late	1	175825000	175975000	0.23034		BRCA - PT	1	43820000	44180000	0.401447		BRCA - PDX early	1	38560000	38680000	1.0638		BRCA - PDX late	1	34640000	34780000	0.232194
	CRC - PT	1	186625000	188075000	0.10868		CRC - PDX early	1	175875000	175975000	0.174797		CRC - PDX late	1	176025000	181725000	0.213123		BRCA - PT	1	44200000	44740000	0.35828		BRCA - PDX early	1	38700000	39200000	1.10035		BRCA - PDX late	1	34800000	34860000	0.282708
	CRC - PT	1	188125000	188225000	0.102397		CRC - PDX early	1	176025000	181775000	0.157489		CRC - PDX late	1	181775000	183075000	0.194612		BRCA - PT	1	44760000	45500000	0.330121		BRCA - PDX early	1	39220000	39340000	1.15543		BRCA - PDX late	1	34880000	34900000	0.297681
	CRC - PT	1	188275000	188275000	0.093146		CRC - PDX early	1	181825000	183075000	0.1466		CRC - PDX late	1	183125000	183325000	0.213895		BRCA - PT	1	45520000	45640000	0.294972		BRCA - PDX early	1	39360000	39360000	1.09571		BRCA - PDX late	1	34920000	34960000	0.274264
	CRC - PT	1	188325000	190575000	0.07627		CRC - PDX early	1	183125000	183175000	0.155879		CRC - PDX late	1	183375000	184775000	0.232358		BRCA - PT	1	45660000	46160000	0.245424		BRCA - PDX early	1	39380000	39780000	1.13859		BRCA - PDX late	1	34980000	35020000	0.31251
	CRC - PT	1	190625000	191025000	0.080442		CRC - PDX early	1	183225000	187075000	0.172995		CRC - PDX late	1	184825000	184975000	0.228449		BRCA - PT	1	46180000	46380000	0.176304		BRCA - PDX early	1	39800000	39980000	1.08486		BRCA - PDX late	1	35040000	35160000	0.320764
	CRC - PT	1	191075000	192425000	0.066781		CRC - PDX early	1	187125000	187275000	0.155879		CRC - PDX late	1	185025000	186475000	0.220899		BRCA - PT	1	46400000	46520000	0.185964		BRCA - PDX early	1	40000000	40120000	1.12079		BRCA - PDX late	1	35180000	35500000	0.416455
	CRC - PT	1	192475000	192625000	0.04518		CRC - PDX early	1	187325000	188075000	0.150381		CRC - PDX late	1	186525000	186625000	0.217093		BRCA - PT	1	46540000	47120000	0.22065		BRCA - PDX early	1	40140000	40220000	1.15351		BRCA - PDX late	1	35520000	35700000	0.446857
	CRC - PT	1	192675000	193375000	0.075226		CRC - PDX early	1	188125000	188275000	0.12727		CRC - PDX late	1	186675000	187175000	0.211715		BRCA - PT	1	47140000	47580000	0.185964		BRCA - PDX early	1	40240000	40500000	1.10315		BRCA - PDX late	1	35720000	35820000	0.509738
	CRC - PT	1	193425000	194125000	0.070395		CRC - PDX early	1	188325000	190575000	0.102753		CRC - PDX late	1	187225000	187425000	0.188842		BRCA - PT	1	47600000	47860000	0.168228		BRCA - PDX early	1	40520000	41380000	1.13462		BRCA - PDX late	1	35840000	36120000	0.479336
	CRC - PT	1	194175000	196025000	0.045058		CRC - PDX early	1	190625000	191025000	0.107779		CRC - PDX late	1	187475000	187675000	0.181063		BRCA - PT	1	47880000	49080000	0.157247		BRCA - PDX early	1	41400000	41520000	1.1019		BRCA - PDX late	1	36140000	36340000	0.44109
	CRC - PT	1	196075000	196275000	0.056046		CRC - PDX early	1	191075000	192375000	0.079788		CRC - PDX late	1	187725000	188075000	0.170455		BRCA - PT	1	49100000	49120000	0.147587		BRCA - PDX early	1	41540000	41560000	1.07042		BRCA - PDX late	1	36360000	36380000	0.438186
	CRC - PT	1	196325000	197525000	0.097767		CRC - PDX early	1	192425000	192425000	0.099534		CRC - PDX late	1	188125000	188275000	0.151172		BRCA - PT	1	49140000	49460000	0.138269		BRCA - PDX early	1	41580000	41640000	1.10292		BRCA - PDX late	1	36400000	37060000	0.417317
	CRC - PT	1	197575000	197725000	0.063499		CRC - PDX early	1	192475000	192625000	0.091854		CRC - PDX late	1	188325000	188575000	0.145863		BRCA - PT	1	49480000	50500000	0.178388		BRCA - PDX early	1	41660000	42000000	0.994549		BRCA - PDX late	1	37080000	37660000	0.452855
	CRC - PT	1	197775000	197925000	0.084108		CRC - PDX early	1	192675000	193425000	0.181232		CRC - PDX late	1	188625000	190575000	0.134111		BRCA - PT	1	50520000	50780000	0.229978		BRCA - PDX early	1	42020000	42360000	1.02443		BRCA - PDX late	1	37680000	37960000	0.569185
	CRC - PT	1	197975000	200075000	0.100334		CRC - PDX early	1	193475000	193525000	0.142763		CRC - PDX late	1	190625000	191025000	0.147387		BRCA - PT	1	50800000	50880000	0.206745		BRCA - PDX early	1	42380000	42720000	1.05279		BRCA - PDX late	1	37980000	38200000	0.541168
	CRC - PT	1	200125000	201375000	0.116205		CRC - PDX early	1	193575000	193575000	0.123016		CRC - PDX late	1	191075000	192325000	0.114745		BRCA - PT	1	50900000	51220000	0.155155		BRCA - PDX early	1	42740000	42900000	1.05974		BRCA - PDX late	1	38220000	38340000	0.748972
	CRC - PT	1	201425000	201775000	0.079263		CRC - PDX early	1	193625000	194125000	0.103403		CRC - PDX late	1	192375000	192375000	0.138659		BRCA - PT	1	51240000	52040000	0.147762		BRCA - PDX early	1	42920000	42920000	1.12322		BRCA - PDX late	1	38360000	38540000	0.711583
	CRC - PT	1	201825000	202675000	0.063391		CRC - PDX early	1	194175000	196075000	0.064747		CRC - PDX late	1	192425000	192425000	0.142789		BRCA - PT	1	52060000	52180000	0.185761		BRCA - PDX early	1	42940000	43200000	1.22185		BRCA - PDX late	1	38560000	38680000	0.916428
	CRC - PT	1	202725000	204575000	0.07998		CRC - PDX early	1	196125000	196275000	0.08356		CRC - PDX late	1	192475000	192625000	0.104129		BRCA - PT	1	52200000	52800000	0.191946		BRCA - PDX early	1	43220000	43320000	1.18935		BRCA - PDX late	1	38700000	38780000	0.976293
	CRC - PT	1	204625000	205075000	0.063391		CRC - PDX early	1	196325000	197525000	0.153358		CRC - PDX late	1	192675000	192675000	0.165945		BRCA - PT	1	52820000	53060000	0.229009		BRCA - PDX early	1	43340000	43380000	1.2366		BRCA - PDX late	1	38800000	39200000	0.984217
	CRC - PT	1	205125000	206625000	0.040238		CRC - PDX early	1	197575000	197725000	0.094207		CRC - PDX late	1	192725000	193425000	0.188533		BRCA - PT	1	53080000	53080000	0.244492		BRCA - PDX early	1	43400000	43520000	1.20825		BRCA - PDX late	1	39220000	39360000	1.04079
	CRC - PT	1	206675000	207225000	0.027213		CRC - PDX early	1	197775000	197925000	0.150369		CRC - PDX late	1	193475000	193475000	0.165945		BRCA - PT	1	53100000	53140000	0.334031		BRCA - PDX early	1	43540000	43640000	1.25789		BRCA - PDX late	1	39380000	39780000	1.07763
	CRC - PT	1	207275000	210775000	0.035614		CRC - PDX early	1	197975000	198975000	0.173506		CRC - PDX late	1	193525000	193675000	0.142032		BRCA - PT	1	53160000	53220000	0.393049		BRCA - PDX early	1	43660000	43760000	1.18813		BRCA - PDX late	1	39800000	39980000	1.03581
	CRC - PT	1	210825000	212125000	0.066573		CRC - PDX early	1	199025000	200825000	0.146517		CRC - PDX late	1	193725000	194175000	0.124832		BRCA - PT	1	53240000	53620000	0.355051		BRCA - PDX early	1	43780000	43800000	1.06041		BRCA - PDX late	1	40000000	40120000	1.07334
	CRC - PT	1	212175000	215025000	0.058173		CRC - PDX early	1	200875000	201325000	0.159096		CRC - PDX late	1	194225000	196075000	0.077578		BRCA - PT	1	53640000	54220000	0.265512		BRCA - PDX early	1	43820000	44040000	1.02386		BRCA - PDX late	1	40140000	40240000	1.12103
	CRC - PT	1	215075000	215275000	0.07132		CRC - PDX early	1	201375000	201425000	0.13117		CRC - PDX late	1	196125000	196275000	0.096559		BRCA - PT	1	54240000	54940000	0.206494		BRCA - PDX early	1	44060000	44180000	0.976607		BRCA - PDX late	1	40260000	40480000	1.08278
	CRC - PT	1	215325000	219975000	0.04036		CRC - PDX early	1	201475000	202725000	0.101998		CRC - PDX late	1	196325000	197575000	0.174413		BRCA - PT	1	54960000	55540000	0.25475		BRCA - PDX early	1	44200000	44420000	0.926968		BRCA - PDX late	1	40500000	40940000	1.10969
	CRC - PT	1	220075000	220875000	0.059759		CRC - PDX early	1	202775000	204425000	0.135286		CRC - PDX late	1	197625000	197725000	0.10652		BRCA - PT	1	55560000	55600000	0.245911		BRCA - PDX early	1	44440000	44760000	0.826098		BRCA - PDX late	1	40960000	41380000	1.1354
	CRC - PT	1	220925000	229525000	0.0715		CRC - PDX early	1	204475000	205075000	0.109236		CRC - PDX late	1	197775000	198925000	0.160404		BRCA - PT	1	55620000	55780000	0.197654		BRCA - PDX early	1	44780000	45120000	0.780046		BRCA - PDX late	1	41400000	41520000	1.08127
	CRC - PT	1	229575000	229775000	0.052101		CRC - PDX early	1	205125000	206275000	0.081032		CRC - PDX late	1	198975000	199375000	0.131623		BRCA - PT	1	55800000	56060000	0.222333		BRCA - PDX early	1	45140000	45140000	0.751173		BRCA - PDX late	1	41540000	41560000	1.04643
	CRC - PT	1	229825000	240225000	0.035875		CRC - PDX early	1	206325000	207225000	0.061767		CRC - PDX late	1	199425000	199625000	0.136991		BRCA - PT	1	56080000	56440000	0.255846		BRCA - PDX early	1	45160000	45460000	0.794614		BRCA - PDX late	1	41580000	41640000	1.08545
	CRC - PT	1	240275000	241725000	0.051485		CRC - PDX early	1	207275000	210675000	0.052893		CRC - PDX late	1	199675000	200475000	0.148929		BRCA - PT	1	56460000	57100000	0.244906		BRCA - PDX early	1	45480000	45640000	0.731138		BRCA - PDX late	1	41660000	42360000	1.00997
	CRC - PT	1	241775000	246375000	0.068783		CRC - PDX early	1	210725000	210775000	0.068634		CRC - PDX late	1	200525000	200575000	0.152259		BRCA - PT	1	57120000	57860000	0.211392		BRCA - PDX early	1	45660000	46140000	0.695214		BRCA - PDX late	1	42380000	42900000	1.10142
	CRC - PT	1	246425000	249175000	0.057796		CRC - PDX early	1	210825000	212175000	0.106347		CRC - PDX late	1	200625000	201325000	0.164716		BRCA - PT	1	57880000	58240000	0.186714		BRCA - PDX early	1	46160000	46360000	0.63358		BRCA - PDX late	1	42920000	42920000	1.16433
	CRC - PT	2	75000	8325000	0.004018		CRC - PDX early	1	212225000	214975000	0.083368		CRC - PDX late	1	201375000	201425000	0.126918		BRCA - PT	1	58260000	58440000	0.180529		BRCA - PDX early	1	46380000	46520000	0.710494		BRCA - PDX late	1	42940000	43200000	1.26548
	CRC - PT	2	8375000	10625000	0.014301		CRC - PDX early	1	215025000	215275000	0.111177		CRC - PDX late	1	201475000	202725000	0.105309		BRCA - PT	1	58460000	58820000	0.228411		BRCA - PDX early	1	46540000	46540000	0.783625		BRCA - PDX late	1	43220000	43380000	1.22646
	CRC - PT	2	10675000	24225000	0.004018		CRC - PDX early	1	215325000	219975000	0.073463		CRC - PDX late	1	202775000	204475000	0.145633		BRCA - PT	1	58840000	59320000	0.180529		BRCA - PDX early	1	46560000	46840000	0.740183		BRCA - PDX late	1	43400000	43520000	1.19304
	CRC - PT	2	24275000	27825000	0.008259		CRC - PDX early	1	220075000	220925000	0.100869		CRC - PDX late	1	204525000	205075000	0.120044		BRCA - PT	1	59340000	59420000	0.143465		BRCA - PDX early	1	46860000	46880000	0.731872		BRCA - PDX late	1	43540000	43620000	1.23239
	CRC - PT	2	27875000	30275000	0.004241		CRC - PDX early	1	220975000	223225000	0.117984		CRC - PDX late	1	205125000	205625000	0.094572		BRCA - PT	1	59440000	59860000	0.198688		BRCA - PDX early	1	46920000	46920000	0.654958		BRCA - PDX late	1	43640000	43700000	1.16286
	CRC - PT	2	30325000	44925000	0		CRC - PDX early	1	223275000	224025000	0.12477		CRC - PDX late	1	205675000	205925000	0.086367		BRCA - PT	1	59880000	60020000	0.241084		BRCA - PDX early	1	46940000	47080000	0.633624		BRCA - PDX late	1	43720000	43760000	1.12347
	CRC - PT	2	44975000	48225000	0.043016		CRC - PDX early	1	224275000	229375000	0.13334		CRC - PDX late	1	206225000	210525000	0.066229		BRCA - PT	1	60040000	61640000	0.203772		BRCA - PDX early	1	47120000	47200000	0.515123		BRCA - PDX late	1	43780000	43800000	1.005
	CRC - PT	2	48275000	51775000	0		CRC - PDX early	1	229425000	229475000	0.12477		CRC - PDX late	1	210575000	210675000	0.062735		BRCA - PT	1	61660000	62140000	0.188289		BRCA - PDX early	1	47220000	47300000	0.559537		BRCA - PDX late	1	43820000	44180000	0.95481
	CRC - PT	2	51825000	54125000	0.015034		CRC - PDX early	1	229525000	229725000	0.097364		CRC - PDX late	1	210725000	210775000	0.082637		BRCA - PT	1	62160000	62260000	0.14817		BRCA - PDX early	1	47320000	47560000	0.594386		BRCA - PDX late	1	44200000	44420000	0.915458
	CRC - PT	2	54175000	73875000	0		CRC - PDX early	1	229775000	232975000	0.074228		CRC - PDX late	1	210825000	212175000	0.10615		BRCA - PT	1	62280000	62800000	0.092948		BRCA - PDX early	1	47580000	47840000	0.541067		BRCA - PDX late	1	44440000	44760000	0.783141
	CRC - PT	2	73975000	75125000	0.018412		CRC - PDX early	1	233025000	236625000	0.08194		CRC - PDX late	1	212225000	213825000	0.071513		BRCA - PT	1	62820000	63460000	0.102704		BRCA - PDX early	1	47860000	48080000	0.60258		BRCA - PDX late	1	44780000	45120000	0.7272
	CRC - PT	2	75175000	77025000	0.033624		CRC - PDX early	1	236675000	240225000	0.075154		CRC - PDX late	1	213875000	214975000	0.066145		BRCA - PT	1	63480000	65960000	0.128836		BRCA - PDX early	1	48100000	49180000	0.59636		BRCA - PDX late	1	45140000	45140000	0.695581
	CRC - PT	2	77075000	79325000	0.018412		CRC - PDX early	1	240275000	246425000	0.096123		CRC - PDX late	1	215025000	215125000	0.099365		BRCA - PT	1	65980000	65980000	0.148091		BRCA - PDX early	1	49200000	49460000	0.534847		BRCA - PDX late	1	45160000	45460000	0.740877
	CRC - PT	2	79375000	84575000	0		CRC - PDX early	1	246475000	249175000	0.07731		CRC - PDX late	1	215175000	215325000	0.093508		BRCA - PT	1	66000000	66940000	0.162779		BRCA - PDX early	1	49480000	50520000	0.589039		BRCA - PDX late	1	45480000	45640000	0.684271
	CRC - PT	2	84625000	85075000	0.003924		CRC - PDX early	2	75000	8075000	0.02384		CRC - PDX late	1	215375000	219975000	0.069995		BRCA - PT	1	66960000	67060000	0.117392		BRCA - PDX early	1	50540000	50600000	0.633835		BRCA - PDX late	1	45660000	46060000	0.646747
	CRC - PT	2	85125000	89025000	0.024512		CRC - PDX early	2	8125000	8275000	0.018813		CRC - PDX late	1	220075000	220925000	0.097896		BRCA - PT	1	67080000	67900000	0.132185		BRCA - PDX early	1	50620000	50780000	0.641747		BRCA - PDX late	1	46080000	46160000	0.639737
	CRC - PT	2	95625000	105625000	0.008206		CRC - PDX early	2	8325000	8625000	0.040121		CRC - PDX late	1	220975000	222825000	0.119113		BRCA - PT	1	67920000	68180000	0.117497		BRCA - PDX early	1	50800000	50880000	0.565259		BRCA - PDX late	1	46180000	46360000	0.588236
	CRC - PT	2	105675000	106625000	0.012682		CRC - PDX early	2	8675000	10675000	0.046567		CRC - PDX late	1	222875000	223025000	0.127238		BRCA - PT	1	68200000	71540000	0.08888		BRCA - PDX early	1	50900000	51240000	0.520464		BRCA - PDX late	1	46380000	46520000	0.669888
	CRC - PT	2	106675000	122175000	0.004476		CRC - PDX early	2	10725000	11825000	0.025259		CRC - PDX late	1	223075000	229525000	0.132647		BRCA - PT	1	71560000	72740000	0.208433		BRCA - PDX early	1	51260000	52060000	0.482133		BRCA - PDX late	1	46540000	46540000	0.624592
	CRC - PT	2	122225000	135525000	0.009084		CRC - PDX early	2	11875000	19975000	0.018813		CRC - PDX late	1	229575000	229725000	0.104747		BRCA - PT	1	72760000	73180000	0.272174		BRCA - PDX early	1	52080000	52180000	0.573835		BRCA - PDX late	1	46560000	46880000	0.7067
	CRC - PT	2	135625000	139575000	0.004608		CRC - PDX early	2	20025000	24175000	0.002978		CRC - PDX late	1	229775000	229925000	0.096622		BRCA - PT	1	73200000	73340000	0.330733		BRCA - PDX early	1	52200000	52480000	0.618779		BRCA - PDX late	1	46920000	47080000	0.625048
	CRC - PT	2	139625000	154975000	0		CRC - PDX early	2	24225000	30275000	0.02224		CRC - PDX late	1	229975000	236375000	0.112287		BRCA - PT	1	73360000	77720000	0.13366		BRCA - PDX early	1	52500000	52760000	0.680854		BRCA - PDX late	1	47120000	47120000	0.584358
	CRC - PT	2	155025000	159525000	0.007303		CRC - PDX early	2	30325000	42475000	0.002978		CRC - PDX late	1	236425000	236625000	0.108034		BRCA - PT	1	77740000	77800000	0.118867		BRCA - PDX early	1	52780000	53080000	0.610867		BRCA - PDX late	1	47140000	47180000	0.50225
	CRC - PT	2	159575000	160825000	0		CRC - PDX early	2	42525000	44925000	0		CRC - PDX late	1	236675000	237575000	0.102626		BRCA - PT	1	77820000	77960000	0.164509		BRCA - PDX early	1	53100000	53140000	0.654074		BRCA - PDX late	1	47200000	47280000	0.55161
	CRC - PT	2	160875000	164925000	0.015955		CRC - PDX early	2	44975000	48275000	0.076853		CRC - PDX late	1	237625000	242075000	0.098495		BRCA - PT	1	77980000	78540000	0.144208		BRCA - PDX early	1	53160000	53240000	0.724976		BRCA - PDX late	1	47300000	47400000	0.612397
	CRC - PT	2	164975000	168625000	0.021912		CRC - PDX early	2	48325000	51725000	0		CRC - PDX late	1	242175000	246425000	0.08283		BRCA - PT	1	78560000	80000000	0.160876		BRCA - PDX early	1	53260000	53600000	0.633275		BRCA - PDX late	1	47420000	47500000	0.604143
	CRC - PT	2	168725000	170925000	0.037786		CRC - PDX early	2	51775000	54025000	0.01836		CRC - PDX late	1	246475000	249175000	0.063849		BRCA - PT	1	80020000	81460000	0.177646		BRCA - PDX early	1	53620000	53980000	0.590067		BRCA - PDX late	1	47520000	47560000	0.597842
	CRC - PT	2	170975000	172525000	0.044967		CRC - PDX early	2	54125000	73875000	0		CRC - PDX late	2	75000	3025000	0.01687		BRCA - PT	1	81480000	82440000	0.160978		BRCA - PDX early	1	54000000	54220000	0.528938		BRCA - PDX late	1	47580000	47880000	0.536215
	CRC - PT	2	172575000	174075000	0.054006		CRC - PDX early	2	73975000	79325000	0.026507		CRC - PDX late	2	3075000	3625000	0		BRCA - PT	1	82460000	83960000	0.115336		BRCA - PDX early	1	54240000	54860000	0.458037		BRCA - PDX late	1	47900000	47960000	0.606088
	CRC - PT	2	174125000	177925000	0.038132		CRC - PDX early	2	79375000	84475000	0		CRC - PDX late	2	3675000	8125000	0.017045		BRCA - PT	1	83980000	84720000	0.148685		BRCA - PDX early	1	54880000	54960000	0.550855		BRCA - PDX late	1	47980000	48020000	0.590086
	CRC - PT	2	177975000	180775000	0.032175		CRC - PDX early	2	84525000	85025000	0.003812		CRC - PDX late	2	8175000	8275000	0.024744		BRCA - PT	1	84740000	85980000	0.115336		BRCA - PDX early	1	54980000	55600000	0.61347		BRCA - PDX late	1	48040000	48180000	0.578017
	CRC - PT	2	180825000	184275000	0.024994		CRC - PDX early	2	85075000	85125000	0.056925		CRC - PDX late	2	8325000	10675000	0.045316		BRCA - PT	1	86000000	86320000	0.098565		BRCA - PDX early	1	55620000	55780000	0.550855		BRCA - PDX late	1	48200000	49120000	0.569958
	CRC - PT	2	184325000	186525000	0.03123		CRC - PDX early	2	85175000	86725000	0.086278		CRC - PDX late	2	10725000	11675000	0.024744		BRCA - PT	1	86340000	86740000	0.151663		BRCA - PDX early	1	55800000	55860000	0.621586		BRCA - PDX late	1	49140000	49460000	0.500086
	CRC - PT	2	186575000	189075000	0.024994		CRC - PDX early	2	86775000	89025000	0.04456		CRC - PDX late	2	11725000	11875000	0.044017		BRCA - PT	1	86760000	90180000	0.098565		BRCA - PDX early	1	55880000	55880000	0.528768		BRCA - PDX late	1	49480000	50320000	0.558034
	CRC - PT	2	189125000	189425000	0.031225		CRC - PDX early	2	95625000	97225000	0.088565		CRC - PDX late	2	11925000	19975000	0.039709		BRCA - PT	1	90200000	90220000	0.128155		BRCA - PDX early	1	55900000	56040000	0.591064		BRCA - PDX late	1	50340000	50340000	0.566292
	CRC - PT	2	189475000	189825000	0.03806		CRC - PDX early	2	97275000	100325000	0.003812		CRC - PDX late	2	20025000	24175000	0.022664		BRCA - PT	1	90240000	91240000	0.097905		BRCA - PDX early	1	56060000	56280000	0.734174		BRCA - PDX late	1	50360000	50380000	0.578535
	CRC - PT	2	189875000	199225000	0.041519		CRC - PDX early	2	100375000	105225000	0		CRC - PDX late	2	24225000	30225000	0.041898		BRCA - PT	1	91260000	91800000	0.068316		BRCA - PDX early	1	56300000	57100000	0.68976		BRCA - PDX late	1	50400000	50400000	0.591426
	CRC - PT	2	199275000	208625000	0.065831		CRC - PDX early	2	105275000	121925000	0.021408		CRC - PDX late	2	30275000	41925000	0.022664		BRCA - PT	1	91820000	92040000	0.058559		BRCA - PDX early	1	57120000	57720000	0.571795		BRCA - PDX late	1	50420000	50480000	0.599925
	CRC - PT	2	208675000	213475000	0.049876		CRC - PDX early	2	121975000	128975000	0.036162		CRC - PDX late	2	41975000	42425000	0.040548		BRCA - PT	1	92060000	93320000	0.071533		BRCA - PDX early	1	57740000	57860000	0.509498		BRCA - PDX late	1	50500000	50520000	0.612043
	CRC - PT	2	213525000	214125000	0.058119		CRC - PDX early	2	129025000	138275000	0.014755		CRC - PDX late	2	42475000	43225000	0.021275		BRCA - PT	1	93340000	98100000	0.082597		BRCA - PDX early	1	57880000	58240000	0.413623		BRCA - PDX late	1	50540000	50780000	0.657649
	CRC - PT	2	214175000	222275000	0.051889		CRC - PDX early	2	138325000	142675000	0		CRC - PDX late	2	43275000	43975000	0.00339		BRCA - PT	1	98120000	98860000	0.069624		BRCA - PDX early	1	58260000	58440000	0.368678		BRCA - PDX late	1	50800000	50880000	0.587277
	CRC - PT	2	222325000	222875000	0.075761		CRC - PDX early	2	142725000	149825000	0.014366		CRC - PDX late	2	44025000	44925000	0.02169		BRCA - PT	1	98880000	99340000	0.167448		BRCA - PDX early	1	58460000	58540000	0.443107		BRCA - PDX late	1	50900000	51220000	0.541671
	CRC - PT	2	222925000	227425000	0.051889		CRC - PDX early	2	149875000	154725000	0		CRC - PDX late	2	44975000	46775000	0.094198		BRCA - PT	1	99360000	99540000	0.118592		BRCA - PDX early	1	58560000	58800000	0.458682		BRCA - PDX late	1	51240000	52060000	0.500409
	CRC - PT	2	227475000	231275000	0.034606		CRC - PDX early	2	154775000	158025000	0.01678		CRC - PDX late	2	46825000	47675000	0.121983		BRCA - PT	1	99560000	100320000	0.131909		BRCA - PDX early	1	58820000	59420000	0.384253		BRCA - PDX late	1	52080000	52180000	0.588116
	CRC - PT	2	231325000	238175000	0.040125		CRC - PDX early	2	158075000	159575000	0.02956		CRC - PDX late	2	47725000	48225000	0.139951		BRCA - PT	1	100340000	100560000	0.082941		BRCA - PDX early	1	59440000	59840000	0.555955		BRCA - PDX late	1	52200000	52480000	0.624022
	CRC - PT	2	238225000	242975000	0.049318		CRC - PDX early	2	159625000	160425000	0.01278		CRC - PDX late	2	48275000	48725000	0.067443		BRCA - PT	1	100580000	101320000	0.131913		BRCA - PDX early	1	59860000	59860000	0.576704		BRCA - PDX late	1	52500000	52760000	0.691542
	CRC - PT	3	125000	8075000	0.02273		CRC - PDX early	2	160475000	170925000	0		CRC - PDX late	2	48775000	49025000	0.039658		BRCA - PT	1	101340000	101820000	0.082941		BRCA - PDX early	1	59880000	60020000	0.625422		BRCA - PDX late	1	52780000	52800000	0.615523
	CRC - PT	3	8125000	9625000	0.036495		CRC - PDX early	2	170975000	172075000	0.017914		CRC - PDX late	2	49075000	50175000	0.036267		BRCA - PT	1	101840000	103620000	0.098185		BRCA - PDX early	1	60040000	60080000	0.568643		BRCA - PDX late	1	52820000	53060000	0.733293
	CRC - PT	3	9675000	15525000	0.04035		CRC - PDX early	2	172125000	172925000	0.043759		CRC - PDX late	2	50225000	51775000	0.018299		BRCA - PT	1	103780000	105600000	0.039625		BRCA - PDX early	1	60100000	60640000	0.627413		BRCA - PDX late	1	53080000	53080000	0.720402
	CRC - PT	3	15575000	20675000	0.036495		CRC - PDX early	2	172975000	180825000	0.047619		CRC - PDX late	2	51825000	54175000	0.034676		BRCA - PT	1	105620000	112360000	0.024382		BRCA - PDX early	1	60660000	60860000	0.725623		BRCA - PDX late	1	53100000	53160000	0.761892
	CRC - PT	3	20725000	21975000	0.02273		CRC - PDX early	2	180875000	184175000	0.029705		CRC - PDX late	2	54225000	60225000	0.018299		BRCA - PT	1	112380000	115080000	0.013318		BRCA - PDX early	1	60880000	61080000	0.763656		BRCA - PDX late	1	53180000	53240000	0.82703
	CRC - PT	3	22025000	23025000	0.054505		CRC - PDX early	2	184275000	186525000	0.04577		CRC - PDX late	2	60275000	69525000	0.028517		BRCA - PT	1	115100000	115720000	0.029444		BRCA - PDX early	1	61100000	61260000	0.822671		BRCA - PDX late	1	53260000	53600000	0.739323
	CRC - PT	3	23075000	35525000	0.041144		CRC - PDX early	2	186575000	187575000	0.029705		CRC - PDX late	2	69575000	73875000	0.010218		BRCA - PT	1	115740000	115940000	0.151882		BRCA - PDX early	1	61280000	61660000	0.784638		BRCA - PDX late	1	53620000	54300000	0.697833
	CRC - PT	3	35575000	36475000	0.015109		CRC - PDX early	2	187625000	189825000	0.033759		CRC - PDX late	2	73975000	75775000	0.038826		BRCA - PT	1	115960000	116900000	0.192727		BRCA - PDX early	1	61680000	62120000	0.725868		BRCA - PDX late	1	54320000	54540000	0.632695
	CRC - PT	3	36525000	38525000	0.067683		CRC - PDX early	2	189875000	190875000	0.037603		CRC - PDX late	2	75825000	77525000	0.032951		BRCA - PT	1	116920000	117220000	0.218846		BRCA - PDX early	1	62140000	62260000	0.673508		BRCA - PDX late	1	54560000	54860000	0.574653
	CRC - PT	3	38575000	42925000	0.031762		CRC - PDX early	2	190925000	199125000	0.055989		CRC - PDX late	2	77575000	79325000	0.028608		BRCA - PT	1	117240000	117300000	0.189179		BRCA - PDX early	1	62280000	62640000	0.478585		BRCA - PDX late	1	54880000	54960000	0.622574
	CRC - PT	3	42975000	44325000	0.009369		CRC - PDX early	2	199175000	204475000	0.074483		CRC - PDX late	2	79375000	84175000	0		BRCA - PT	1	117320000	117320000	0.250992		BRCA - PDX early	1	62660000	63220000	0.41957		BRCA - PDX late	1	54980000	55220000	0.688626
	CRC - PT	3	44375000	48025000	0		CRC - PDX early	2	204525000	213475000	0.06898		CRC - PDX late	2	84225000	84425000	0.007798		BRCA - PT	1	117340000	117720000	0.295954		BRCA - PDX early	1	63240000	63460000	0.486308		BRCA - PDX late	1	55240000	55480000	0.680368
	CRC - PT	3	48075000	53325000	0.005759		CRC - PDX early	2	213525000	218725000	0.103986		CRC - PDX late	2	84475000	84825000	0.012605		BRCA - PT	1	117740000	118020000	0.393047		BRCA - PDX early	1	63480000	63640000	0.568914		BRCA - PDX late	1	55500000	55580000	0.66825
	CRC - PT	3	53375000	53675000	0.020156		CRC - PDX early	2	218775000	220625000	0.111885		CRC - PDX late	2	84875000	89025000	0.044198		BRCA - PT	1	118040000	118040000	0.478165		BRCA - PDX early	1	63660000	63880000	0.609453		BRCA - PDX late	1	55600000	55780000	0.602199
	CRC - PT	3	53725000	60625000	0.014397		CRC - PDX early	2	220675000	227425000	0.103986		CRC - PDX late	2	95625000	99725000	0.009207		BRCA - PT	1	118060000	118380000	0.381072		BRCA - PDX early	1	63900000	63960000	0.5667		BRCA - PDX late	1	55800000	55880000	0.713729
	CRC - PT	3	60675000	60825000	0		CRC - PDX early	2	227475000	230925000	0.048638		CRC - PDX late	2	99775000	105275000	0.004401		BRCA - PT	1	118400000	118740000	0.434023		BRCA - PDX early	1	63980000	64220000	0.46849		BRCA - PDX late	1	55900000	56040000	0.710589
	CRC - PT	3	60875000	61325000	0.024837		CRC - PDX early	2	230975000	231325000	0.052457		CRC - PDX late	2	105325000	122275000	0.032712		BRCA - PT	1	118760000	119380000	0.46369		BRCA - PDX early	1	64240000	65820000	0.427951		BRCA - PDX late	1	56060000	56240000	0.858678
	CRC - PT	3	61375000	61875000	0.044133		CRC - PDX early	2	231375000	231375000	0.0564		CRC - PDX late	2	122325000	128925000	0.045917		BRCA - PT	1	119400000	119520000	0.572306		BRCA - PDX early	1	65840000	65920000	0.513574		BRCA - PDX late	1	56260000	57100000	0.809319
	CRC - PT	3	61925000	62125000	0.019296		CRC - PDX early	2	231425000	238125000	0.0612		CRC - PDX late	2	128975000	137125000	0.017606		BRCA - PT	1	119540000	119700000	0.64294		BRCA - PDX early	1	65940000	66000000	0.595597		BRCA - PDX late	1	57120000	57720000	0.706189
	CRC - PT	3	62175000	74825000	0		CRC - PDX early	2	238175000	242925000	0.076024		CRC - PDX late	2	137175000	139675000	0.013205		BRCA - PT	1	119720000	119800000	0.661024		BRCA - PDX early	1	66020000	66440000	0.675705		BRCA - PDX late	1	57740000	57860000	0.649165
	CRC - PT	3	74875000	77075000	0.016532		CRC - PDX early	3	125000	1075000	0.050209		CRC - PDX late	2	139725000	140875000	0		BRCA - PT	1	119820000	120180000	0.692775		BRCA - PDX early	1	66460000	66560000	0.627779		BRCA - PDX late	1	57880000	58240000	0.540445
	CRC - PT	3	77125000	86275000	0.034342		CRC - PDX early	3	1125000	1775000	0.037318		CRC - PDX late	2	140925000	141975000	0.016735		BRCA - PT	1	121420000	121540000	0.210616		BRCA - PDX early	1	66580000	66620000	0.60703		BRCA - PDX late	1	58260000	58380000	0.478819
	CRC - PT	3	86325000	90175000	0.043656		CRC - PDX early	3	1825000	8075000	0.025873		CRC - PDX late	2	142025000	147125000	0		BRCA - PT	1	121560000	121600000	0.217645		BRCA - PDX early	1	66640000	66860000	0.538679		BRCA - PDX late	1	58400000	58440000	0.494779
	CRC - PT	3	93575000	99025000	0.037197		CRC - PDX early	3	8125000	8475000	0.04227		CRC - PDX late	2	147175000	154725000	0.003031		BRCA - PT	1	124960000	124960000	0.818916		BRCA - PDX early	1	66880000	66940000	0.471941		BRCA - PDX late	1	58460000	58820000	0.570722
	CRC - PT	3	99075000	100025000	0.027124		CRC - PDX early	3	8525000	15975000	0.048531		CRC - PDX late	2	154775000	155575000	0.020888		BRCA - PT	1	124980000	125180000	0.792796		BRCA - PDX early	1	66960000	67280000	0.372062		BRCA - PDX late	1	58840000	59320000	0.494779
	CRC - PT	3	100075000	101525000	0.009314		CRC - PDX early	3	16025000	20675000	0.04227		CRC - PDX late	2	155625000	156675000	0.023971		BRCA - PT	1	143560000	143740000	0.769423		BRCA - PDX early	1	67300000	67900000	0.392586		BRCA - PDX late	1	59340000	59420000	0.387112
	CRC - PT	3	101575000	105525000	0.032519		CRC - PDX early	3	20725000	21925000	0.025873		CRC - PDX late	2	156725000	159575000	0.026918		BRCA - PT	1	143760000	143760000	0.851385		BRCA - PDX early	1	67920000	68280000	0.312477		BRCA - PDX late	1	59440000	59700000	0.579884
	CRC - PT	3	105575000	117375000	0.009314		CRC - PDX early	3	21975000	22875000	0.065223		CRC - PDX late	2	159625000	162075000	0.009061		BRCA - PT	1	145620000	145620000	1.00452		BRCA - PDX early	1	68300000	68480000	0.263759		BRCA - PDX late	1	59720000	59780000	0.586579
	CRC - PT	3	117425000	147325000	0		CRC - PDX early	3	22975000	35525000	0.05799		CRC - PDX late	2	162175000	166925000	0.039273		BRCA - PT	1	145700000	146020000	0.845638		BRCA - PDX early	1	68500000	69160000	0.251425		BRCA - PDX late	1	59800000	59880000	0.594879
	CRC - PT	3	147375000	168775000	0.002929		CRC - PDX early	3	35575000	35575000	0.0291		CRC - PDX late	2	166975000	168725000	0.009061		BRCA - PT	1	146040000	146040000	0.835486		BRCA - PDX early	1	69180000	70920000	0.230901		BRCA - PDX late	1	59900000	60020000	0.650851
	CRC - PT	3	168825000	179625000	0.014093		CRC - PDX early	3	35625000	36475000	0.032711		CRC - PDX late	2	168775000	170875000	0.038778		BRCA - PT	1	146060000	146060000	0.879998		BRCA - PDX early	1	70940000	71540000	0.267911		BRCA - PDX late	1	60040000	60080000	0.638633
	CRC - PT	3	179675000	184475000	0.032467		CRC - PDX early	3	36525000	36775000	0.096106		CRC - PDX late	2	170925000	172075000	0.05754		BRCA - PT	1	147040000	147040000	1.0398		BRCA - PDX early	1	71560000	72280000	0.412313		BRCA - PDX late	1	60100000	60160000	0.665564
	CRC - PT	3	184525000	189475000	0.037945		CRC - PDX early	3	36825000	36925000	0.092494		CRC - PDX late	2	172125000	174075000	0.094461		BRCA - PT	1	147060000	147660000	1.00095		BRCA - PDX early	1	72300000	72740000	0.390812		BRCA - PDX late	1	60180000	60500000	0.655461
	CRC - PT	3	189525000	197775000	0.050254		CRC - PDX early	3	36975000	38525000	0.095436		CRC - PDX late	2	174125000	175175000	0.064745		BRCA - PT	1	147680000	148180000	1.02358		BRCA - PDX early	1	72760000	72800000	0.412313		BRCA - PDX late	1	60520000	60640000	0.597512
	CRC - PT	4	125000	1075000	0.032373		CRC - PDX early	3	38575000	42925000	0.047468		CRC - PDX late	2	175275000	180825000	0.044291		BRCA - PT	1	148280000	148280000	0.973736		BRCA - PDX early	1	72820000	73200000	0.301979		BRCA - PDX late	1	60660000	60820000	0.720505
	CRC - PT	4	1125000	1625000	0.022058		CRC - PDX early	3	42975000	44425000	0.021582		CRC - PDX late	2	180875000	181075000	0.025528		BRCA - PT	1	148300000	148440000	0.986465		BRCA - PDX early	1	73220000	73340000	0.358796		BRCA - PDX late	1	60840000	60920000	0.756892
	CRC - PT	4	1675000	3275000	0.039516		CRC - PDX early	3	44475000	47175000	0.002942		CRC - PDX late	2	181125000	184175000	0.04437		BRCA - PT	1	149000000	149000000	1.0506		BRCA - PDX early	1	73360000	76420000	0.177384		BRCA - PDX late	1	60940000	61080000	0.765572
	CRC - PT	4	3325000	3875000	0.022058		CRC - PDX early	3	47225000	53275000	0.008516		CRC - PDX late	2	184275000	186525000	0.061203		BRCA - PT	1	149860000	150200000	1.1125		BRCA - PDX early	1	76440000	77560000	0.185994		BRCA - PDX late	1	61100000	61260000	0.823977
	CRC - PT	4	4275000	4975000	0.009		CRC - PDX early	3	53325000	60675000	0.017819		CRC - PDX late	2	186575000	189125000	0.04437		BRCA - PT	1	150220000	150580000	1.22552		BRCA - PDX early	1	77580000	77800000	0.215657		BRCA - PDX late	1	61280000	61320000	0.787589
	CRC - PT	4	5025000	5525000	0		CRC - PDX early	3	60725000	60825000	0		CRC - PDX late	2	189175000	189425000	0.041287		BRCA - PT	1	150600000	151040000	1.15725		BRCA - PDX early	1	77820000	77980000	0.25216		BRCA - PDX late	1	61340000	61660000	0.778033
	CRC - PT	4	5575000	6525000	0.010841		CRC - PDX early	3	60875000	61125000	0.007804		CRC - PDX late	2	189475000	190025000	0.057943		BRCA - PT	1	151060000	151660000	0.997053		BRCA - PDX early	1	78000000	78160000	0.216112		BRCA - PDX late	1	61680000	62260000	0.751103
	CRC - PT	4	6575000	6925000	0.025457		CRC - PDX early	3	61225000	61875000	0.038003		CRC - PDX late	2	190075000	190875000	0.041287		BRCA - PT	1	151680000	151680000	1.05324		BRCA - PDX early	1	78180000	78520000	0.186449		BRCA - PDX late	1	62280000	62640000	0.558332
	CRC - PT	4	6975000	8875000	0.014616		CRC - PDX early	3	61925000	62125000	0.030199		CRC - PDX late	2	190925000	199175000	0.058757		BRCA - PT	1	151700000	151980000	1.07576		BRCA - PDX early	1	78540000	79480000	0.223552		BRCA - PDX late	1	62660000	63220000	0.499927
	CRC - PT	4	8925000	36375000	0		CRC - PDX early	3	62175000	74825000	0		CRC - PDX late	2	199225000	209525000	0.086065		BRCA - PT	1	152000000	152060000	1.10667		BRCA - PDX early	1	79500000	79960000	0.154607		BRCA - PDX late	1	63240000	63460000	0.564957
	CRC - PT	4	36425000	37325000	0.013976		CRC - PDX early	3	74875000	82825000	0.020449		CRC - PDX late	2	209575000	209575000	0.083119		BRCA - PT	1	152080000	152880000	1.07845		BRCA - PDX early	1	79980000	81420000	0.21222		BRCA - PDX late	1	63480000	63640000	0.643954
	CRC - PT	4	37375000	38825000	0.019425		CRC - PDX early	3	82875000	84425000	0.039427		CRC - PDX late	2	209725000	213475000	0.080087		BRCA - PT	1	152900000	153460000	0.91282		BRCA - PDX early	1	81440000	82440000	0.175117		BRCA - PDX late	1	63660000	63880000	0.682922
	CRC - PT	4	38875000	39725000	0.027195		CRC - PDX early	3	84475000	84525000	0.053654		CRC - PDX late	2	213525000	227425000	0.11363		BRCA - PT	1	153480000	153500000	0.746678		BRCA - PDX early	1	82460000	83980000	0.138615		BRCA - PDX late	1	63900000	63960000	0.637104
	CRC - PT	4	39775000	41325000	0.013219		CRC - PDX early	3	84575000	86025000	0.034676		CRC - PDX late	2	227475000	231325000	0.06362		BRCA - PT	1	153520000	153900000	0.806826		BRCA - PDX early	1	84000000	84720000	0.176601		BRCA - PDX late	1	63980000	64020000	0.514112
	CRC - PT	4	41375000	42475000	0.005449		CRC - PDX early	3	86075000	88025000	0.054379		CRC - PDX late	2	231375000	231475000	0.068066		BRCA - PT	1	153920000	154160000	0.968424		BRCA - PDX early	1	84740000	85720000	0.138615		BRCA - PDX late	1	64040000	64220000	0.505811
	CRC - PT	4	42525000	46125000	0		CRC - PDX early	3	88075000	89175000	0.05813		CRC - PDX late	2	231525000	232325000	0.071642		BRCA - PT	1	154180000	154680000	0.895233		BRCA - PDX early	1	85740000	86320000	0.081001		BRCA - PDX late	1	64240000	65240000	0.466843
	CRC - PT	4	46175000	48475000	0.012805		CRC - PDX early	3	89225000	90175000	0.080352		CRC - PDX late	2	232375000	242925000	0.076314		BRCA - PT	1	154700000	154920000	1.02192		BRCA - PDX early	1	86340000	86660000	0.156711		BRCA - PDX late	1	65260000	65320000	0.460148
	CRC - PT	4	48525000	49025000	0.023644		CRC - PDX early	3	93575000	96725000	0.047656		CRC - PDX late	3	125000	1775000	0.018089		BRCA - PT	1	154940000	155020000	0.895233		BRCA - PDX early	1	86680000	86740000	0.233403		BRCA - PDX late	1	65340000	65800000	0.502506
	CRC - PT	4	52725000	54275000	0.061683		CRC - PDX early	3	96825000	99025000	0.061977		CRC - PDX late	3	1825000	7575000	0		BRCA - PT	1	155040000	155480000	0.761106		BRCA - PDX early	1	86760000	86760000	0.157694		BRCA - PDX late	1	65820000	66020000	0.587928
	CRC - PT	4	54325000	55725000	0.072387		CRC - PDX early	3	99075000	101525000	0.034025		CRC - PDX late	3	7625000	8225000	0.006003		BRCA - PT	1	155500000	155560000	0.674145		BRCA - PDX early	1	86780000	88140000	0.142119		BRCA - PDX late	1	66040000	66460000	0.68412
	CRC - PT	4	55775000	56025000	0.057463		CRC - PDX early	3	101575000	102375000	0.059573		CRC - PDX late	3	8275000	15575000	0.011201		BRCA - PT	1	155580000	155700000	0.702258		BRCA - PDX early	1	88160000	90160000	0.166993		BRCA - PDX late	1	66480000	66860000	0.577997
	CRC - PT	4	56075000	60525000	0.047757		CRC - PDX early	3	102425000	105525000	0.045252		CRC - PDX late	3	15625000	16275000	0.006003		BRCA - PT	1	155720000	156060000	0.62762		BRCA - PDX early	1	90180000	90540000	0.215507		BRCA - PDX late	1	66880000	66880000	0.512966
	CRC - PT	4	60575000	60775000	0.036918		CRC - PDX early	3	105575000	117375000	0.019704		CRC - PDX late	3	16325000	21925000	0		BRCA - PT	1	156080000	156380000	0.701509		BRCA - PDX early	1	90560000	91260000	0.190633		BRCA - PDX late	1	66900000	66940000	0.502213
	CRC - PT	4	60825000	67825000	0.059127		CRC - PDX early	3	117425000	165175000	0		CRC - PDX late	3	21975000	24675000	0.018138		BRCA - PT	1	156400000	156560000	0.656997		BRCA - PDX early	1	91280000	98400000	0.142119		BRCA - PDX late	1	66960000	67720000	0.401562
	CRC - PT	4	67875000	73175000	0.084698		CRC - PDX early	3	165225000	168775000	0.018867		CRC - PDX late	3	24725000	27925000	0.024779		BRCA - PT	1	156580000	156960000	0.583108		BRCA - PDX early	1	98420000	98820000	0.183374		BRCA - PDX late	1	67740000	67880000	0.392882
	CRC - PT	4	73225000	73275000	0.125059		CRC - PDX early	3	168825000	179625000	0.049719		CRC - PDX late	3	27975000	35475000	0.042123		BRCA - PT	1	156980000	157020000	0.564029		BRCA - PDX early	1	98840000	98860000	0.142119		BRCA - PDX late	1	67900000	67920000	0.296689
	CRC - PT	4	73325000	73625000	0.128101		CRC - PDX early	3	179675000	187825000	0.068813		CRC - PDX late	3	35525000	36475000	0.023985		BRCA - PT	1	157040000	157200000	0.615126		BRCA - PDX early	1	98880000	99340000	0.217858		BRCA - PDX late	1	67940000	68280000	0.280729
	CRC - PT	4	73675000	74425000	0.142462		CRC - PDX early	3	187875000	189425000	0.08272		CRC - PDX late	3	36525000	38525000	0.082934		BRCA - PT	1	157220000	157240000	0.607883		BRCA - PDX early	1	99360000	99380000	0.174768		BRCA - PDX late	1	68300000	68980000	0.224757
	CRC - PT	4	74475000	75725000	0.175903		CRC - PDX early	3	189475000	192125000	0.096942		CRC - PDX late	3	38575000	40325000	0.023985		BRCA - PT	1	157260000	157320000	0.497573		BRCA - PDX early	1	99400000	99700000	0.166158		BRCA - PDX late	1	69000000	70920000	0.215079
	CRC - PT	4	75775000	76175000	0.116792		CRC - PDX early	3	192175000	194075000	0.100186		CRC - PDX late	3	40375000	40425000	0.00664		BRCA - PT	1	157340000	157540000	0.439437		BRCA - PDX early	1	99720000	101320000	0.202021		BRCA - PDX late	1	70940000	71100000	0.264797
	CRC - PT	4	76275000	78725000	0.102101		CRC - PDX early	3	194125000	197775000	0.117284		CRC - PDX late	3	40475000	42175000	0.024543		BRCA - PT	1	157560000	157700000	0.472583		BRCA - PDX early	1	101340000	101820000	0.169373		BRCA - PDX late	1	71120000	71540000	0.238071
	CRC - PT	4	78775000	79475000	0.126915		CRC - PDX early	4	125000	1025000	0.087814		CRC - PDX late	3	42225000	42825000	0.017902		BRCA - PT	1	157720000	157720000	0.519155		BRCA - PDX early	1	101840000	103620000	0.209532		BRCA - PDX late	1	71560000	71800000	0.349635
	CRC - PT	4	79525000	79875000	0.109197		CRC - PDX early	4	1075000	1625000	0.055329		CRC - PDX late	3	42875000	42925000	0.022822		BRCA - PT	1	157740000	158080000	0.570992		BRCA - PDX early	1	103780000	105600000	0.152715		BRCA - PDX late	1	71820000	73180000	0.359897
	CRC - PT	4	79925000	84325000	0.084383		CRC - PDX early	4	1675000	1675000	0.065284		CRC - PDX late	3	42975000	46675000	0.00492		BRCA - PT	1	158100000	158120000	0.549375		BRCA - PDX early	1	105620000	107780000	0.112556		BRCA - PDX late	1	73200000	73340000	0.418558
	CRC - PT	4	84375000	86325000	0.051465		CRC - PDX early	4	1725000	3025000	0.054113		CRC - PDX late	3	46725000	48575000	0.013316		BRCA - PT	1	158140000	158480000	0.611705		BRCA - PDX early	1	107800000	107940000	0.151302		BRCA - PDX late	1	73360000	74420000	0.257277
	CRC - PT	4	86375000	87125000	0.015846		CRC - PDX early	4	3075000	3875000	0.044158		CRC - PDX late	3	48625000	53275000	0.008396		BRCA - PT	1	158500000	159080000	0.674957		BRCA - PDX early	1	107960000	108340000	0.158627		BRCA - PDX late	1	74440000	77460000	0.273848
	CRC - PT	4	87175000	88725000	0.027304		CRC - PDX early	4	4275000	4925000	0.028072		CRC - PDX late	3	53325000	53325000	0		BRCA - PT	1	159100000	160200000	0.641811		BRCA - PDX early	1	108360000	108900000	0.11988		BRCA - PDX late	1	77480000	77800000	0.293429
	CRC - PT	4	88775000	91125000	0.015846		CRC - PDX early	4	4975000	5425000	0.008952		CRC - PDX late	3	53375000	60675000	0.018094		BRCA - PT	1	160220000	160940000	0.535419		BRCA - PDX early	1	108920000	109240000	0.164172		BRCA - PDX late	1	77820000	77980000	0.329286
	CRC - PT	4	91175000	91225000	0.003042		CRC - PDX early	4	5475000	6475000	0.01667		CRC - PDX late	3	60725000	60825000	0		BRCA - PT	1	160960000	160960000	0.597749		BRCA - PDX early	1	109280000	112640000	0.11988		BRCA - PDX late	1	78000000	78540000	0.292441
	CRC - PT	4	91275000	97225000	0		CRC - PDX early	4	6525000	8825000	0.04288		CRC - PDX late	3	60875000	61125000	0.038588		BRCA - PT	1	160980000	161340000	0.631273		BRCA - PDX early	1	112660000	112800000	0.135118		BRCA - PDX late	1	78560000	79480000	0.327851
	CRC - PT	4	97275000	106775000	0.003871		CRC - PDX early	4	8875000	11575000	0.01667		CRC - PDX late	3	61225000	61925000	0.070166		BRCA - PT	1	161360000	161360000	0.568943		BRCA - PDX early	1	112820000	113580000	0.178435		BRCA - PDX late	1	79500000	79940000	0.25965
	CRC - PT	4	106825000	113925000	0		CRC - PDX early	4	11625000	11725000	0.008952		CRC - PDX late	3	61975000	62125000	0.031578		BRCA - PT	1	161380000	161520000	0.535419		BRCA - PDX early	1	113600000	114400000	0.135118		BRCA - PDX late	1	79960000	81440000	0.297844
	CRC - PT	4	113975000	120775000	0.003406		CRC - PDX early	4	11775000	11775000	0.003313		CRC - PDX late	3	62175000	71725000	0		BRCA - PT	1	161540000	161720000	0.493692		BRCA - PDX early	1	114420000	114460000	0.175229		BRCA - PDX late	1	81460000	82440000	0.262434
	CRC - PT	4	120825000	139025000	0		CRC - PDX early	4	11825000	14925000	0		CRC - PDX late	3	71775000	73475000	0.007469		BRCA - PT	1	161740000	162400000	0.531999		BRCA - PDX early	1	114480000	114720000	0.199729		BRCA - PDX late	1	82460000	83860000	0.226577
	CRC - PT	4	139075000	140325000	0.002962		CRC - PDX early	4	14975000	27225000	0.005195		CRC - PDX late	3	73525000	74825000	0		BRCA - PT	1	162420000	162500000	0.485427		BRCA - PDX early	1	114740000	115460000	0.159618		BRCA - PDX late	1	83880000	83980000	0.234763
	CRC - PT	4	140375000	151725000	0.026398		CRC - PDX early	4	27275000	36375000	0		CRC - PDX late	3	74875000	77075000	0.019861		BRCA - PT	1	162520000	166080000	0.441562		BRCA - PDX early	1	115480000	115720000	0.135118		BRCA - PDX late	1	84000000	84720000	0.273966
	CRC - PT	4	151775000	155525000	0.002962		CRC - PDX early	4	36425000	39775000	0.016941		CRC - PDX late	3	77125000	82825000	0.036201		BRCA - PT	1	166100000	167520000	0.38423		BRCA - PDX early	1	115740000	116040000	0.348959		BRCA - PDX late	1	84740000	86320000	0.234763
	CRC - PT	4	155575000	177675000	0		CRC - PDX early	4	39825000	46075000	0		CRC - PDX late	3	82875000	84525000	0.052078		BRCA - PT	1	167540000	167800000	0.421415		BRCA - PDX early	1	116060000	116580000	0.333721		BRCA - PDX late	1	86340000	86640000	0.396756
	CRC - PT	4	177725000	190875000	0.023412		CRC - PDX early	4	46125000	48475000	0.026749		CRC - PDX late	3	84575000	85775000	0.036201		BRCA - PT	1	167820000	167880000	0.378786		BRCA - PDX early	1	116600000	117300000	0.3713		BRCA - PDX late	1	86660000	86740000	0.481903
	CRC - PT	5	75000	1925000	0.056128		CRC - PDX early	4	48525000	49025000	0.044838		CRC - PDX late	3	85825000	85975000	0.083623		BRCA - PT	1	167900000	169380000	0.341601		BRCA - PDX early	1	117320000	117320000	0.541159		BRCA - PDX late	1	86760000	86780000	0.31991
	CRC - PT	5	1975000	3025000	0.04326		CRC - PDX early	4	52725000	54225000	0.136858		CRC - PDX late	3	86025000	88875000	0.102945		BRCA - PT	1	169400000	170460000	0.432532		BRCA - PDX early	1	117340000	118020000	0.582026		BRCA - PDX late	1	86800000	87600000	0.262135
	CRC - PT	5	3075000	7625000	0.033503		CRC - PDX early	4	54275000	55725000	0.16663		CRC - PDX late	3	88925000	90175000	0.106999		BRCA - PT	1	170480000	170880000	0.4235		BRCA - PDX early	1	118040000	118600000	0.790979		BRCA - PDX late	1	87620000	87680000	0.26915
	CRC - PT	5	7675000	9075000	0.038093		CRC - PDX early	4	55775000	56025000	0.144674		CRC - PDX late	3	93575000	99025000	0.067736		BRCA - PT	1	170900000	171640000	0.516207		BRCA - PDX early	1	118620000	119060000	0.807679		BRCA - PDX late	1	87700000	87960000	0.233612
	CRC - PT	5	9125000	10475000	0.028108		CRC - PDX early	4	56075000	58625000	0.125753		CRC - PDX late	3	99075000	100025000	0.041706		BRCA - PT	1	171660000	173140000	0.433483		BRCA - PDX early	1	119080000	119380000	0.832264		BRCA - PDX late	1	87980000	88120000	0.288032
	CRC - PT	5	10525000	12425000	0.046092		CRC - PDX early	4	58675000	60525000	0.114319		CRC - PDX late	3	100075000	101425000	0.025366		BRCA - PT	1	173160000	173420000	0.342552		BRCA - PDX early	1	119400000	119680000	0.971793		BRCA - PDX late	1	88140000	88300000	0.32142
	CRC - PT	5	12475000	17475000	0.04195		CRC - PDX early	4	60575000	60675000	0.09623		CRC - PDX late	3	101525000	101575000	0.051697		BRCA - PT	1	173440000	174900000	0.332568		BRCA - PDX early	1	119700000	119800000	1.18503		BRCA - PDX late	1	88320000	90180000	0.267
	CRC - PT	5	17675000	18575000	0.027179		CRC - PDX early	4	60725000	66025000	0.134275		CRC - PDX late	3	101625000	102475000	0.085297		BRCA - PT	1	174920000	175100000	0.378279		BRCA - PDX early	1	119820000	119920000	1.34967		BRCA - PDX late	1	90200000	90540000	0.377301
	CRC - PT	5	18625000	18925000	0.022574		CRC - PDX early	4	66075000	68675000	0.158012		CRC - PDX late	3	102525000	105525000	0.045652		BRCA - PT	1	175120000	176000000	0.328136		BRCA - PDX early	1	119940000	120180000	1.2776		BRCA - PDX late	1	90560000	91240000	0.343913
	CRC - PT	5	18975000	24875000	0.017984		CRC - PDX early	4	68725000	68925000	0.194091		CRC - PDX late	3	105575000	111625000	0.019322		BRCA - PT	1	176020000	177200000	0.282425		BRCA - PDX early	1	121420000	121600000	0.827555		BRCA - PDX late	1	91260000	91260000	0.286747
	CRC - PT	5	24925000	26675000	0.030658		CRC - PDX early	4	68975000	69975000	0.176715		CRC - PDX late	3	111675000	113175000	0.06101		BRCA - PT	1	177220000	177840000	0.232824		BRCA - PDX early	1	124960000	125180000	1.97791		BRCA - PDX late	1	91280000	95280000	0.259915
	CRC - PT	5	26725000	26875000	0.012673		CRC - PDX early	4	70325000	70475000	0.183487		CRC - PDX late	3	113225000	117325000	0.019322		BRCA - PT	1	177860000	178780000	0.28286		BRCA - PDX early	1	143560000	143660000	1.60644		BRCA - PDX late	1	95300000	95380000	0.2529
	CRC - PT	5	26925000	30875000	0		CRC - PDX early	4	70525000	73175000	0.187336		CRC - PDX late	3	117375000	117875000	0		BRCA - PT	1	178800000	179220000	0.232824		BRCA - PDX early	1	143680000	143760000	1.68394		BRCA - PDX late	1	95400000	96960000	0.24133
	CRC - PT	5	30925000	32125000	0.004698		CRC - PDX early	4	73225000	75725000	0.214761		CRC - PDX late	3	117925000	118725000	0.00404		BRCA - PT	1	179240000	179240000	0.22413		BRCA - PDX early	1	145620000	145740000	1.69352		BRCA - PDX late	1	96980000	97280000	0.281995
	CRC - PT	5	32175000	33325000	0.022863		CRC - PDX early	4	75775000	76675000	0.187336		CRC - PDX late	3	118825000	122975000	0.007232		BRCA - PT	1	179260000	179940000	0.210813		BRCA - PDX early	1	145760000	146060000	1.66929		BRCA - PDX late	1	97300000	98400000	0.24133
	CRC - PT	5	33375000	37575000	0.035021		CRC - PDX early	4	76725000	79425000	0.180565		CRC - PDX late	3	123025000	129025000	0.010882		BRCA - PT	1	179960000	181700000	0.216813		BRCA - PDX early	1	147040000	147040000	1.82179		BRCA - PDX late	1	98420000	98820000	0.284852
	CRC - PT	5	37625000	37775000	0.040778		CRC - PDX early	4	79475000	84325000	0.136793		CRC - PDX late	3	129075000	141825000	0.007691		BRCA - PT	1	181720000	182280000	0.182044		BRCA - PDX early	1	147060000	147680000	1.85828		BRCA - PDX late	1	98840000	98860000	0.24133
	CRC - PT	5	37825000	39225000	0.022612		CRC - PDX early	4	84375000	86325000	0.102412		CRC - PDX late	3	141875000	142075000	0.00404		BRCA - PT	1	182300000	183660000	0.136665		BRCA - PDX early	1	147700000	149000000	1.78042		BRCA - PDX late	1	98880000	99420000	0.315712
	CRC - PT	5	39275000	39475000	0.037613		CRC - PDX early	4	86375000	87125000	0.027087		CRC - PDX late	3	142125000	168775000	0		BRCA - PT	1	183680000	184080000	0.173679		BRCA - PDX early	1	149860000	150000000	2.11062		BRCA - PDX late	1	99440000	100820000	0.277631
	CRC - PT	5	39525000	39775000	0.049197		CRC - PDX early	4	87175000	87775000	0.048309		CRC - PDX late	3	168825000	172125000	0.029855		BRCA - PT	1	184100000	184860000	0.136665		BRCA - PDX early	1	150020000	150580000	1.948		BRCA - PDX late	1	100840000	101320000	0.224496
	CRC - PT	5	39825000	40225000	0.147703		CRC - PDX early	4	87825000	88625000	0.066733		CRC - PDX late	3	172175000	174275000	0.048223		BRCA - PT	1	184880000	185680000	0.097696		BRCA - PDX early	1	150600000	151040000	1.90513		BRCA - PDX late	1	101340000	103620000	0.188194
	CRC - PT	5	40275000	42325000	0.132702		CRC - PDX early	4	88675000	89875000	0.045512		CRC - PDX late	3	174325000	175525000	0.029855		BRCA - PT	1	185700000	186060000	0.085383		BRCA - PDX early	1	151060000	151460000	1.81112		BRCA - PDX late	1	103780000	104400000	0.129533
	CRC - PT	5	42375000	42725000	0.23366		CRC - PDX early	4	89925000	90775000	0.052683		CRC - PDX late	3	175575000	179625000	0.046139		BRCA - PT	1	186080000	187720000	0.063033		BRCA - PDX early	1	151480000	151660000	1.70211		BRCA - PDX late	1	104420000	106520000	0.16549
	CRC - PT	5	42775000	43525000	0.193898		CRC - PDX early	4	90825000	91025000	0.034259		CRC - PDX late	3	179675000	184775000	0.066918		BRCA - PT	1	187740000	189600000	0.049523		BRCA - PDX early	1	151680000	151680000	1.74614		BRCA - PDX late	1	106540000	107360000	0.18853
	CRC - PT	5	43575000	43675000	0.147969		CRC - PDX early	4	91075000	91125000	0.027087		CRC - PDX late	3	184825000	189475000	0.050023		BRCA - PT	1	189620000	189960000	0.043523		BRCA - PDX early	1	151700000	151940000	1.78951		BRCA - PDX late	1	107380000	107460000	0.227383
	CRC - PT	5	43775000	43925000	0.135811		CRC - PDX early	4	91175000	91225000	0.003849		CRC - PDX late	3	189525000	192625000	0.068421		BRCA - PT	1	189980000	190720000	0.060059		BRCA - PDX early	1	151960000	152060000	1.74304		BRCA - PDX late	1	107480000	107960000	0.237295
	CRC - PT	5	44025000	45875000	0.034852		CRC - PDX early	4	91275000	97225000	0		CRC - PDX late	3	192675000	194175000	0.072376		BRCA - PT	1	190740000	191660000	0.071027		BRCA - PDX early	1	152080000	152160000	1.57051		BRCA - PDX late	1	107980000	108220000	0.26966
	CRC - PT	5	49625000	51425000	0.003058		CRC - PDX early	4	97275000	106725000	0.020084		CRC - PDX late	3	194225000	197775000	0.07869		BRCA - PT	1	191680000	195560000	0.04496		BRCA - PDX early	1	152180000	152360000	1.52023		BRCA - PDX late	1	108320000	108360000	0.287
	CRC - PT	5	51475000	53575000	0.021833		CRC - PDX early	4	106775000	110575000	0		CRC - PDX late	4	125000	725000	0.091595		BRCA - PT	1	195580000	196860000	0.074326		BRCA - PDX early	1	152380000	152900000	1.46667		BRCA - PDX late	1	108500000	108900000	0.293693
	CRC - PT	5	53625000	56475000	0		CRC - PDX early	4	110625000	111225000	0.032423		CRC - PDX late	4	775000	1025000	0.082722		BRCA - PT	1	196880000	197340000	0.087024		BRCA - PDX early	1	152920000	153360000	1.2542		BRCA - PDX late	1	108920000	109240000	0.333219
	CRC - PT	5	56525000	58525000	0.01436		CRC - PDX early	4	111275000	113925000	0		CRC - PDX late	4	1075000	1625000	0.053827		BRCA - PT	1	197360000	198800000	0.12049		BRCA - PDX early	1	153380000	153460000	1.26625		BRCA - PDX late	1	109280000	109620000	0.261329
	CRC - PT	5	58575000	60725000	0		CRC - PDX early	4	113975000	120425000	0.018304		CRC - PDX late	4	1675000	3025000	0.097847		BRCA - PT	1	198820000	199640000	0.087024		BRCA - PDX early	1	153480000	153600000	1.05554		BRCA - PDX late	1	109640000	110320000	0.243989
	CRC - PT	5	60775000	62175000	0.013549		CRC - PDX early	4	120475000	140475000	0		CRC - PDX late	4	3075000	3875000	0.053827		BRCA - PT	1	199660000	200840000	0.069568		BRCA - PDX early	1	153620000	153900000	1.01046		BRCA - PDX late	1	110340000	110600000	0.237295
	CRC - PT	5	62225000	73375000	0		CRC - PDX early	4	140525000	149475000	0.028634		CRC - PDX late	4	4275000	4875000	0.025816		BRCA - PT	1	200860000	200860000	0.082635		BRCA - PDX early	1	153920000	154180000	1.2243		BRCA - PDX late	1	110620000	110820000	0.18134
	CRC - PT	5	73425000	74975000	0.022727		CRC - PDX early	4	149525000	150675000	0.031688		CRC - PDX late	4	4925000	6475000	0.013706		BRCA - PT	1	200880000	200880000	0.10976		BRCA - PDX early	1	154200000	154320000	1.23049		BRCA - PDX late	1	110840000	111160000	0.215613
	CRC - PT	5	75025000	116525000	0		CRC - PDX early	4	150725000	151725000	0.028634		CRC - PDX late	4	6525000	8825000	0.043808		BRCA - PT	1	200900000	202040000	0.119487		BRCA - PDX early	1	154340000	154680000	1.25311		BRCA - PDX late	1	111180000	112800000	0.18134
	CRC - PT	5	116575000	118425000	0.020727		CRC - PDX early	4	151775000	177675000	0		CRC - PDX late	4	8875000	10325000	0.013706		BRCA - PT	1	202060000	203580000	0.144428		BRCA - PDX early	1	154700000	154940000	1.37548		BRCA - PDX late	1	112820000	113460000	0.220531
	CRC - PT	5	118475000	119525000	0.036134		CRC - PDX early	4	177725000	190775000	0.028228		CRC - PDX late	4	10375000	11775000	0.008224		BRCA - PT	1	203600000	203800000	0.165137		BRCA - PDX early	1	154960000	155020000	1.25311		BRCA - PDX late	1	113480000	113580000	0.233067
	CRC - PT	5	119575000	123375000	0.020727		CRC - PDX early	5	75000	1725000	0.104287		CRC - PDX late	4	11825000	11875000	0.004414		BRCA - PT	1	203820000	205160000	0.135771		BRCA - PDX early	1	155040000	155480000	1.17452		BRCA - PDX late	1	113600000	114400000	0.193876
	CRC - PT	5	123425000	129825000	0.034893		CRC - PDX early	5	1775000	1875000	0.09388		CRC - PDX late	4	11925000	36175000	0		BRCA - PT	1	205180000	205320000	0.142317		BRCA - PDX early	1	155500000	155540000	1.11246		BRCA - PDX late	1	114420000	114440000	0.230453
	CRC - PT	5	129875000	130925000	0.050187		CRC - PDX early	5	1925000	2225000	0.08307		CRC - PDX late	4	36225000	36375000	0.003951		BRCA - PT	1	205340000	205820000	0.169835		BRCA - PDX early	1	155560000	155720000	1.18173		BRCA - PDX late	1	114460000	114720000	0.26281
	CRC - PT	5	130975000	138025000	0.034893		CRC - PDX early	5	2275000	2325000	0.078229		CRC - PDX late	4	36425000	39725000	0.021066		BRCA - PT	1	205840000	206600000	0.131518		BRCA - PDX early	1	155740000	156040000	1.02995		BRCA - PDX late	1	114740000	115440000	0.226233
	CRC - PT	5	138075000	140125000	0.042088		CRC - PDX early	5	2375000	7425000	0.05613		CRC - PDX late	4	39775000	41975000	0.003951		BRCA - PT	1	206620000	206700000	0.201862		BRCA - PDX early	1	156060000	156360000	1.13673		BRCA - PDX late	1	115460000	115720000	0.193876
	CRC - PT	5	140175000	142425000	0.034893		CRC - PDX early	5	7475000	9125000	0.07706		CRC - PDX late	4	42025000	46075000	0		BRCA - PT	1	206720000	206960000	0.190894		BRCA - PDX early	1	156380000	156520000	1.08215		BRCA - PDX late	1	115740000	116440000	0.407717
	CRC - PT	5	142475000	144325000	0.049527		CRC - PDX early	5	9175000	9925000	0.059623		CRC - PDX late	4	46125000	47175000	0.057099		BRCA - PT	1	206980000	207080000	0.178119		BRCA - PDX early	1	156540000	156540000	1.07597		BRCA - PDX late	1	116460000	116900000	0.414048
	CRC - PT	5	144375000	155675000	0.0288		CRC - PDX early	5	9975000	10475000	0.041924		CRC - PDX late	4	47225000	48475000	0.076809		BRCA - PT	1	207100000	207180000	0.170452		BRCA - PDX early	1	156560000	157000000	0.957131		BRCA - PDX late	1	116920000	117300000	0.35505
	CRC - PT	5	155725000	159425000	0.014166		CRC - PDX early	5	10525000	11425000	0.057186		CRC - PDX late	4	48525000	48525000	0.097451		BRCA - PT	1	207200000	207840000	0.100108		BRCA - PDX early	1	157020000	157200000	1.01231		BRCA - PDX late	1	117320000	117320000	0.512708
	CRC - PT	5	159475000	160825000	0.038439		CRC - PDX early	5	11475000	12075000	0.052479		CRC - PDX late	4	48575000	48825000	0.100408		BRCA - PT	1	207860000	211300000	0.213696		BRCA - PDX early	1	157220000	157240000	1.00483		BRCA - PDX late	1	117340000	118020000	0.558873
	CRC - PT	5	160875000	172875000	0.014166		CRC - PDX early	5	12125000	13025000	0.046006		CRC - PDX late	4	48875000	49025000	0.105846		BRCA - PT	1	211320000	212000000	0.249117		BRCA - PDX early	1	157260000	157320000	0.902734		BRCA - PDX late	1	118040000	119380000	0.764393
	CRC - PT	5	172925000	180675000	0.037552		CRC - PDX early	5	13075000	16625000	0.054061		CRC - PDX late	4	52725000	54225000	0.174925		BRCA - PT	1	212020000	212860000	0.285177		BRCA - PDX early	1	157340000	157360000	0.840362		BRCA - PDX late	1	119400000	119680000	0.9066
	CRC - PT	6	225000	9825000	0.022836		CRC - PDX early	5	16675000	17775000	0.046006		CRC - PDX late	4	54275000	55725000	0.210314		BRCA - PT	1	212880000	213780000	0.249117		BRCA - PDX early	1	157380000	157520000	0.83371		BRCA - PDX late	1	119700000	119800000	1.01517
	CRC - PT	6	9875000	15425000	0.018556		CRC - PDX early	5	17825000	18225000	0.04047		CRC - PDX late	4	55775000	56025000	0.191043		BRCA - PT	1	213800000	214980000	0.264864		BRCA - PDX early	1	157540000	157560000	0.825475		BRCA - PDX late	1	119820000	119880000	1.15327
	CRC - PT	6	15475000	20075000	0.035769		CRC - PDX early	5	18275000	19875000	0.03619		CRC - PDX late	4	56075000	58275000	0.174249		BRCA - PT	1	215000000	216100000	0.256207		BRCA - PDX early	1	157580000	157700000	0.889118		BRCA - PDX late	1	119900000	119920000	1.25212
	CRC - PT	6	20125000	20175000	0.032007		CRC - PDX early	5	19925000	26725000	0.015261		CRC - PDX late	4	58325000	58325000	0.170736		BRCA - PT	1	216120000	217100000	0.310632		BRCA - PDX early	1	157720000	158060000	0.941453		BRCA - PDX late	1	119940000	120000000	1.20076
	CRC - PT	6	20225000	22225000	0.014794		CRC - PDX early	5	26775000	31325000	0		CRC - PDX late	4	58375000	58525000	0.151026		BRCA - PT	1	217120000	217760000	0.416382		BRCA - PDX early	1	158080000	158140000	0.898084		BRCA - PDX late	1	120180000	120180000	1.18407
	CRC - PT	6	22275000	23325000	0.006077		CRC - PDX early	5	31375000	32075000	0.011211		CRC - PDX late	4	58575000	58775000	0.145588		BRCA - PT	1	217780000	218720000	0.310632		BRCA - PDX early	1	158160000	158500000	0.935192		BRCA - PDX late	1	121420000	121600000	0.822925
	CRC - PT	6	23375000	24025000	0.017737		CRC - PDX early	5	32125000	32625000	0.039649		CRC - PDX late	4	58825000	60525000	0.136235		BRCA - PT	1	218740000	219200000	0.303826		BRCA - PDX early	1	158520000	159120000	0.98169		BRCA - PDX late	1	124960000	125080000	1.65929
	CRC - PT	6	24075000	24975000	0.041464		CRC - PDX early	5	32675000	33325000	0.045361		CRC - PDX late	4	60575000	60725000	0.115593		BRCA - PT	1	219220000	219700000	0.386733		BRCA - PDX early	1	159140000	159580000	0.918047		BRCA - PDX late	1	125100000	125180000	1.77234
	CRC - PT	6	25025000	25925000	0.078212		CRC - PDX early	5	33375000	33875000	0.064313		CRC - PDX late	4	60775000	65975000	0.15489		BRCA - PT	1	219720000	219740000	0.303826		BRCA - PDX early	1	159600000	160200000	0.9566		BRCA - PDX late	1	143560000	143740000	1.35889
	CRC - PT	6	25975000	26575000	0.072135		CRC - PDX early	5	33925000	37625000	0.086263		CRC - PDX late	4	66025000	68625000	0.174475		BRCA - PT	1	219760000	220200000	0.29079		BRCA - PDX early	1	160220000	160400000	0.856452		BRCA - PDX late	1	143760000	143760000	1.42984
	CRC - PT	6	26625000	26625000	0.048408		CRC - PDX early	5	37725000	37775000	0.121443		CRC - PDX late	4	68675000	68975000	0.214901		BRCA - PT	1	220220000	222240000	0.274254		BRCA - PDX early	1	160420000	160440000	0.817898		BRCA - PDX late	1	145620000	145620000	1.48669
	CRC - PT	6	27025000	28275000	0.082989		CRC - PDX early	5	37825000	39275000	0.096185		CRC - PDX late	4	69025000	70375000	0.200908		BRCA - PT	1	222260000	222260000	0.281188		BRCA - PDX early	1	160460000	160760000	0.888071		BRCA - PDX late	1	145700000	145700000	1.50944
	CRC - PT	6	28325000	29825000	0.046241		CRC - PDX early	5	39325000	39325000	0.112448		CRC - PDX late	4	70425000	73175000	0.204711		BRCA - PT	1	222280000	222960000	0.335998		BRCA - PDX early	1	160780000	160920000	0.825206		BRCA - PDX late	1	145720000	146060000	1.46073
	CRC - PT	6	29975000	30075000	0.049899		CRC - PDX early	5	39375000	40175000	0.096794		CRC - PDX late	4	73225000	73475000	0.229363		BRCA - PT	1	222980000	223000000	0.357182		BRCA - PDX early	1	160940000	160960000	0.962416		BRCA - PDX late	1	147040000	148440000	1.62352
	CRC - PT	6	30125000	30175000	0.053965		CRC - PDX early	5	40225000	42125000	0.080531		CRC - PDX late	4	73525000	73625000	0.233564		BRCA - PT	1	223040000	223780000	0.364444		BRCA - PDX early	1	160980000	161000000	1.00295		BRCA - PDX late	1	149000000	149000000	1.63044
	CRC - PT	6	30225000	30975000	0.070142		CRC - PDX early	5	42175000	42325000	0.074235		CRC - PDX late	4	73675000	73675000	0.236468		BRCA - PT	1	223800000	224160000	0.309634		BRCA - PDX early	1	161020000	161080000	1.06918		BRCA - PDX late	1	149860000	149980000	1.99136
	CRC - PT	6	31025000	32875000	0.066484		CRC - PDX early	5	42375000	43675000	0.176636		CRC - PDX late	4	73775000	73825000	0.25535		BRCA - PT	1	224180000	224840000	0.355705		BRCA - PDX early	1	161100000	161300000	1.08615		BRCA - PDX late	1	150000000	150040000	1.82961
	CRC - PT	6	32925000	33325000	0.080253		CRC - PDX early	5	43775000	43925000	0.157685		CRC - PDX late	4	73875000	75675000	0.296088		BRCA - PT	1	224860000	224900000	0.309634		BRCA - PDX early	1	161320000	161360000	1.01992		BRCA - PDX late	1	150060000	150140000	1.86803
	CRC - PT	6	33375000	34075000	0.045673		CRC - PDX early	5	44025000	45875000	0.062906		CRC - PDX late	4	75725000	79475000	0.230698		BRCA - PT	1	224920000	225260000	0.292989		BRCA - PDX early	1	161380000	161540000	0.882711		BRCA - PDX late	1	150160000	150200000	1.88826
	CRC - PT	6	34125000	36625000	0.065061		CRC - PDX early	5	49625000	51425000	0		CRC - PDX late	4	79525000	80325000	0.177296		BRCA - PT	1	225280000	225300000	0.305069		BRCA - PDX early	1	161620000	161740000	0.821491		BRCA - PDX late	1	150220000	150600000	1.86966
	CRC - PT	6	36675000	36925000	0.077204		CRC - PDX early	5	51475000	53575000	0.030573		CRC - PDX late	4	80375000	81575000	0.173493		BRCA - PT	1	225320000	225520000	0.345291		BRCA - PDX early	1	161760000	162380000	0.853799		BRCA - PDX late	1	150620000	151040000	1.82123
	CRC - PT	6	36975000	37175000	0.09924		CRC - PDX early	5	53625000	73375000	0		CRC - PDX late	4	81625000	84375000	0.20773		BRCA - PT	1	225540000	225900000	0.386146		BRCA - PDX early	1	162400000	162400000	0.793208		BRCA - PDX late	1	151060000	151460000	1.75481
	CRC - PT	6	37225000	37225000	0.102615		CRC - PDX early	5	73425000	74975000	0.105691		CRC - PDX late	4	84425000	86325000	0.121968		BRCA - PT	1	225920000	225920000	0.470721		BRCA - PDX early	1	162420000	162680000	0.839922		BRCA - PDX late	1	151480000	151640000	1.63024
	CRC - PT	6	37275000	38525000	0.109465		CRC - PDX early	5	75025000	103525000	0		CRC - PDX late	4	86375000	87225000	0.064205		BRCA - PT	1	225940000	226360000	0.460993		BRCA - PDX early	1	162700000	162880000	0.875008		BRCA - PDX late	1	151660000	151680000	1.6299
	CRC - PT	6	38575000	38675000	0.136216		CRC - PDX early	5	103575000	104775000	0.021502		CRC - PDX late	4	87275000	87775000	0.087307		BRCA - PT	1	226380000	226580000	0.483232		BRCA - PDX early	1	162900000	166040000	0.828294		BRCA - PDX late	1	151700000	151940000	1.66866
	CRC - PT	6	38725000	39725000	0.116827		CRC - PDX early	5	104825000	116525000	0		CRC - PDX late	4	87825000	88625000	0.107153		BRCA - PT	1	226600000	227100000	0.398657		BRCA - PDX early	1	166060000	166380000	0.795986		BRCA - PDX late	1	151960000	151960000	1.64843
	CRC - PT	6	39775000	40275000	0.138575		CRC - PDX early	5	116575000	125075000	0.029679		CRC - PDX late	4	88675000	90775000	0.08405		BRCA - PT	1	227120000	227300000	0.38291		BRCA - PDX early	1	166400000	167600000	0.744717		BRCA - PDX late	1	151980000	152060000	1.60868
	CRC - PT	6	40325000	41275000	0.244266		CRC - PDX early	5	125125000	126775000	0.033133		CRC - PDX late	4	90825000	91125000	0.064205		BRCA - PT	1	227320000	227600000	0.342689		BRCA - PDX early	1	167620000	167800000	0.780347		BRCA - PDX late	1	152080000	152160000	1.43748
	CRC - PT	6	41325000	41975000	0.260724		CRC - PDX early	5	126825000	127575000	0.036077		CRC - PDX late	4	91175000	91225000	0.007106		BRCA - PT	1	227620000	228420000	0.321979		BRCA - PDX early	1	167820000	169380000	0.739697		BRCA - PDX late	1	152180000	152380000	1.3815
	CRC - PT	6	42025000	43325000	0.302244		CRC - PDX early	5	127625000	128625000	0.033133		CRC - PDX late	4	91275000	91475000	0.004201		BRCA - PT	1	228440000	229120000	0.309899		BRCA - PDX early	1	169400000	173140000	0.780266		BRCA - PDX late	1	152400000	152860000	1.34341
	CRC - PT	6	43375000	44325000	0.34438		CRC - PDX early	5	128675000	142125000	0.050296		CRC - PDX late	4	91525000	97225000	0		BRCA - PT	1	229140000	229180000	0.350771		BRCA - PDX early	1	173160000	173800000	0.739697		BRCA - PDX late	1	152880000	153340000	1.12957
	CRC - PT	6	44375000	44525000	0.238688		CRC - PDX early	5	142175000	142325000	0.046841		CRC - PDX late	4	97275000	101225000	0.018439		BRCA - PT	1	229200000	229840000	0.309915		BRCA - PDX early	1	173820000	173920000	0.799722		BRCA - PDX late	1	153360000	153420000	1.14329
	CRC - PT	6	44575000	44925000	0.222511		CRC - PDX early	5	142425000	142725000	0.066666		CRC - PDX late	4	101275000	102825000	0.021377		BRCA - PT	1	229860000	230660000	0.350165		BRCA - PDX early	1	173940000	174080000	0.855819		BRCA - PDX late	1	153440000	153460000	1.16668
	CRC - PT	6	44975000	44975000	0.218445		CRC - PDX early	5	142775000	144275000	0.096074		CRC - PDX late	4	102875000	106725000	0.018439		BRCA - PT	1	230680000	231060000	0.309915		BRCA - PDX early	1	174100000	174220000	0.815287		BRCA - PDX late	1	153480000	153500000	0.954655
	CRC - PT	6	45025000	45275000	0.182932		CRC - PDX early	5	144325000	147925000	0.066395		CRC - PDX late	4	106775000	110525000	0		BRCA - PT	1	231080000	231840000	0.274494		BRCA - PDX early	1	174240000	174600000	0.755262		BRCA - PDX late	1	153520000	153560000	0.964979
	CRC - PT	6	45325000	45375000	0.198933		CRC - PDX early	5	147975000	151425000	0.083514		CRC - PDX late	4	110575000	111225000	0.020503		BRCA - PT	1	231860000	232560000	0.2894		BRCA - PDX early	1	174620000	174820000	0.744665		BRCA - PDX late	1	153580000	153680000	0.906692
	CRC - PT	6	45425000	45825000	0.19116		CRC - PDX early	5	151475000	155575000	0.101502		CRC - PDX late	4	111275000	113925000	0		BRCA - PT	1	232580000	234320000	0.248528		BRCA - PDX early	1	174840000	174840000	0.735972		BRCA - PDX late	1	153700000	153900000	0.921239
	CRC - PT	6	45875000	46575000	0.182749		CRC - PDX early	5	155625000	159425000	0.081677		CRC - PDX late	4	113975000	120575000	0.01652		BRCA - PT	1	234340000	234460000	0.304958		BRCA - PDX early	1	174860000	174880000	0.679875		BRCA - PDX late	1	153920000	154020000	1.13508
	CRC - PT	6	46625000	46975000	0.166291		CRC - PDX early	5	159475000	160825000	0.100622		CRC - PDX late	4	120625000	134625000	0		BRCA - PT	1	234480000	234540000	0.395659		BRCA - PDX early	1	174900000	175100000	0.736747		BRCA - PDX late	1	154040000	154320000	1.0983
	CRC - PT	6	47025000	47325000	0.159441		CRC - PDX early	5	160875000	162825000	0.081677		CRC - PDX late	4	134675000	138675000	0.026777		BRCA - PT	1	234560000	234860000	0.415414		BRCA - PDX early	1	175120000	175820000	0.679213		BRCA - PDX late	1	154340000	154680000	1.13602
	CRC - PT	6	47375000	49275000	0.143441		CRC - PDX early	5	162875000	167125000	0.052269		CRC - PDX late	4	138725000	138975000	0		BRCA - PT	1	234880000	234920000	0.402348		BRCA - PDX early	1	175840000	176000000	0.643583		BRCA - PDX late	1	154700000	154920000	1.25483
	CRC - PT	6	49325000	49425000	0.121693		CRC - PDX early	5	167175000	167875000	0.05543		CRC - PDX late	4	139025000	139025000	0.004774		BRCA - PT	1	234940000	234940000	0.340027		BRCA - PDX early	1	176020000	177220000	0.58671		BRCA - PDX late	1	154940000	155020000	1.13602
	CRC - PT	6	49475000	49525000	0.136624		CRC - PDX early	5	167925000	172875000	0.082107		CRC - PDX late	4	139075000	140425000	0.007836		BRCA - PT	1	234960000	235080000	0.249326		BRCA - PDX early	1	177240000	177620000	0.528767		BRCA - PDX late	1	155040000	155480000	1.0486
	CRC - PT	6	49575000	49975000	0.089729		CRC - PDX early	5	172925000	174675000	0.115641		CRC - PDX late	4	140475000	151725000	0.038363		BRCA - PT	1	235100000	235320000	0.211851		BRCA - PDX early	1	177640000	177680000	0.570392		BRCA - PDX late	1	155500000	155520000	0.941014
	CRC - PT	6	50025000	50475000	0.062978		CRC - PDX early	5	174725000	174975000	0.128257		CRC - PDX late	4	151775000	154875000	0.007836		BRCA - PT	1	235340000	235380000	0.155439		BRCA - PDX early	1	177700000	177840000	0.521017		BRCA - PDX late	1	155540000	155720000	0.981225
	CRC - PT	6	50525000	51925000	0.059729		CRC - PDX early	5	175025000	180675000	0.10158		CRC - PDX late	4	154925000	155125000	0.003062		BRCA - PT	1	235400000	235580000	0.199916		BRCA - PDX early	1	177860000	178300000	0.562716		BRCA - PDX late	1	155740000	156040000	0.874973
	CRC - PT	6	51975000	51975000	0.062682		CRC - PDX early	6	225000	6675000	0.042801		CRC - PDX late	4	155175000	177675000	0		BRCA - PT	1	235600000	235600000	0.218217		BRCA - PDX early	1	178320000	178520000	0.700026		BRCA - PDX late	1	156060000	156360000	0.972688
	CRC - PT	6	52025000	53425000	0.055483		CRC - PDX early	6	6725000	7275000	0.037426		CRC - PDX late	4	177725000	181925000	0.01366		BRCA - PT	1	235620000	235980000	0.242459		BRCA - PDX early	1	178540000	178840000	0.562716		BRCA - PDX late	1	156380000	156540000	0.914818
	CRC - PT	6	53475000	55225000	0.065628		CRC - PDX early	6	7325000	12225000	0.05107		CRC - PDX late	4	181975000	190775000	0.02209		BRCA - PT	1	236000000	236460000	0.277354		BRCA - PDX early	1	178860000	179220000	0.521017		BRCA - PDX late	1	156560000	157020000	0.803381
	CRC - PT	6	55275000	57125000	0.050697		CRC - PDX early	6	12275000	13875000	0.037426		CRC - PDX late	5	75000	1325000	0.131841		BRCA - PT	1	236480000	238460000	0.270091		BRCA - PDX early	1	179240000	179320000	0.482249		BRCA - PDX late	1	157040000	157140000	0.856252
	CRC - PT	6	57175000	57675000	0.027414		CRC - PDX early	6	13925000	15425000	0.051273		CRC - PDX late	5	1375000	1475000	0.121489		BRCA - PT	1	238480000	238980000	0.276706		BRCA - PDX early	1	179340000	181440000	0.446385		BRCA - PDX late	1	157160000	157160000	0.832862
	CRC - PT	6	62025000	64275000	0.019457		CRC - PDX early	6	15475000	20025000	0.070904		CRC - PDX late	5	1525000	2025000	0.111027		BRCA - PT	1	239000000	239360000	0.317288		BRCA - PDX early	1	181460000	181680000	0.437473		BRCA - PDX late	1	157200000	157200000	0.825934
	CRC - PT	6	64325000	64675000	0.042915		CRC - PDX early	6	20075000	20125000	0.057057		CRC - PDX late	5	2075000	2125000	0.076573		BRCA - PT	1	239380000	239900000	0.282393		BRCA - PDX early	1	181700000	182320000	0.397112		BRCA - PDX late	1	157220000	157220000	0.793048
	CRC - PT	6	64725000	65775000	0.039931		CRC - PDX early	6	20175000	20225000	0.019631		CRC - PDX late	5	2175000	2225000	0.060894		BRCA - PT	1	239920000	240280000	0.275847		BRCA - PDX early	1	182340000	183100000	0.347574		BRCA - PDX late	1	157240000	157320000	0.778447
	CRC - PT	6	65825000	67125000	0.029786		CRC - PDX early	6	20275000	24025000	0		CRC - PDX late	5	2275000	2325000	0.051821		BRCA - PT	1	240300000	241400000	0.235264		BRCA - PDX early	1	183120000	183160000	0.403085		BRCA - PDX late	1	157340000	157580000	0.71103
	CRC - PT	6	67175000	68375000	0.044828		CRC - PDX early	6	24075000	24975000	0.034888		CRC - PDX late	5	2375000	7375000	0.045301		BRCA - PT	1	241420000	242000000	0.215509		BRCA - PDX early	1	183180000	183300000	0.444028		BRCA - PDX late	1	157600000	157720000	0.781923
	CRC - PT	6	68425000	71775000	0.02137		CRC - PDX early	6	25025000	25375000	0.060836		CRC - PDX late	5	7425000	10475000	0.06044		BRCA - PT	1	242020000	242760000	0.261912		BRCA - PDX early	1	183320000	183640000	0.480275		BRCA - PDX late	1	157740000	158060000	0.835005
	CRC - PT	6	71825000	72575000	0.017995		CRC - PDX early	6	25425000	25925000	0.080473		CRC - PDX late	5	10525000	11975000	0.078257		BRCA - PT	1	242780000	244740000	0.282481		BRCA - PDX early	1	183660000	183700000	0.563519		BRCA - PDX late	1	158080000	158120000	0.796245
	CRC - PT	6	72625000	73475000	0.027922		CRC - PDX early	6	25975000	26525000	0.113661		CRC - PDX late	5	12025000	17775000	0.067484		BRCA - PT	1	244760000	246100000	0.383907		BRCA - PDX early	1	183720000	183740000	0.515649		BRCA - PDX late	1	158140000	158480000	0.74474
	CRC - PT	6	73525000	76125000	0.024969		CRC - PDX early	6	26575000	26625000	0.078773		CRC - PDX late	5	17825000	17875000	0.054222		BRCA - PT	1	246120000	246860000	0.470203		BRCA - PDX early	1	183760000	184080000	0.479403		BRCA - PDX late	1	158500000	159100000	0.780697
	CRC - PT	6	76175000	76725000	0.015042		CRC - PDX early	6	27025000	28275000	0.111899		CRC - PDX late	5	17925000	18225000	0.045596		BRCA - PT	1	246880000	247140000	0.506831		BRCA - PDX early	1	184100000	184900000	0.388496		BRCA - PDX late	1	159120000	159560000	0.709804
	CRC - PT	6	76775000	77475000	0.019123		CRC - PDX early	6	28325000	28625000	0.085951		CRC - PDX late	5	18275000	18275000	0.037048		BRCA - PT	1	247160000	247200000	0.450169		BRCA - PDX early	1	184920000	185060000	0.329487		BRCA - PDX late	1	159580000	160420000	0.756479
	CRC - PT	6	77525000	78375000	0.023093		CRC - PDX early	6	28675000	28725000	0.052764		CRC - PDX late	5	18325000	19975000	0.032955		BRCA - PT	1	247220000	247580000	0.363873		BRCA - PDX early	1	185080000	186000000	0.249888		BRCA - PDX late	1	160440000	160440000	0.709804
	CRC - PT	6	78475000	79775000	0.008051		CRC - PDX early	6	28825000	30175000	0.064919		CRC - PDX late	5	20025000	26025000	0.017816		BRCA - PT	1	247600000	247620000	0.330121		BRCA - PDX early	1	186020000	186060000	0.243953		BRCA - PDX late	1	160460000	160760000	0.769871
	CRC - PT	6	79825000	81875000	0.00397		CRC - PDX early	6	30225000	30525000	0.083891		CRC - PDX late	5	26075000	26675000	0.025767		BRCA - PT	1	247640000	247720000	0.343199		BRCA - PDX early	1	186080000	186620000	0.210965		BRCA - PDX late	1	160780000	160920000	0.709804
	CRC - PT	6	81925000	87125000	0.008674		CRC - PDX early	6	30575000	33325000	0.088888		CRC - PDX late	5	26725000	30225000	0.007951		BRCA - PT	1	247740000	248020000	0.355761		BRCA - PDX early	1	186640000	186900000	0.196014		BRCA - PDX late	1	160940000	160940000	0.736446
	CRC - PT	6	87175000	97025000	0.00397		CRC - PDX early	6	33375000	34075000	0.055761		CRC - PDX late	5	30275000	30275000	0.016139		BRCA - PT	1	248040000	248400000	0.387752		BRCA - PDX early	1	186920000	187140000	0.187613		BRCA - PDX late	1	160960000	160960000	0.870714
	CRC - PT	6	97075000	108875000	0		CRC - PDX early	6	34125000	36475000	0.083333		CRC - PDX late	5	30325000	30325000	0.022417		BRCA - PT	1	248420000	248940000	0.43386		BRCA - PDX early	1	187160000	187180000	0.181123		BRCA - PDX late	1	160980000	161000000	0.954354
	CRC - PT	6	108925000	121325000	0.003385		CRC - PDX early	6	36575000	36875000	0.101055		CRC - PDX late	5	30375000	30425000	0.027117		BRCA - PT	2	40000	600000	0.361742		BRCA - PDX early	1	187200000	188500000	0.170054		BRCA - PDX late	1	161020000	161300000	1.02869
	CRC - PT	6	121375000	124625000	0		CRC - PDX early	6	36925000	37275000	0.114176		CRC - PDX late	5	30475000	31225000	0.033719		BRCA - PT	2	620000	1780000	0.331916		BRCA - PDX early	1	188520000	188940000	0.13389		BRCA - PDX late	1	161320000	161340000	0.919066
	CRC - PT	6	124675000	126775000	0.010766		CRC - PDX early	6	37325000	38525000	0.150174		CRC - PDX late	5	31275000	32125000	0.046234		BRCA - PT	2	1800000	2680000	0.2767		BRCA - PDX early	1	188960000	189800000	0.141289		BRCA - PDX late	1	161360000	161540000	0.784797
	CRC - PT	6	126825000	128225000	0		CRC - PDX early	6	38575000	38675000	0.25569		CRC - PDX late	5	32175000	33225000	0.074841		BRCA - PT	2	2700000	4420000	0.284035		BRCA - PDX early	1	189820000	189960000	0.116802		BRCA - PDX late	1	161620000	161740000	0.722412
	CRC - PT	6	128275000	129025000	0.012462		CRC - PDX early	6	38725000	39675000	0.228118		CRC - PDX late	5	33275000	33875000	0.085948		BRCA - PT	2	4440000	7600000	0.257797		BRCA - PDX early	1	189980000	190620000	0.156696		BRCA - PDX late	1	161760000	161840000	0.775431
	CRC - PT	6	129075000	132325000	0.059949		CRC - PDX early	6	39725000	40275000	0.256335		CRC - PDX late	5	33925000	37775000	0.099568		BRCA - PT	2	7620000	8200000	0.292191		BRCA - PDX early	1	190640000	191660000	0.18783		BRCA - PDX late	1	161860000	162220000	0.815225
	CRC - PT	6	132375000	133275000	0.029812		CRC - PDX early	6	40325000	41275000	0.362026		CRC - PDX late	5	37825000	39275000	0.070961		BRCA - PT	2	8220000	8860000	0.264026		BRCA - PDX early	1	191680000	193060000	0.140292		BRCA - PDX late	1	162240000	162400000	0.775431
	CRC - PT	6	133325000	133825000	0.032824		CRC - PDX early	6	41325000	41975000	0.392368		CRC - PDX late	5	39325000	39325000	0.095404		BRCA - PT	2	8880000	11440000	0.077079		BRCA - PDX early	1	193080000	193960000	0.107579		BRCA - PDX late	1	162420000	162680000	0.7125
	CRC - PT	6	133875000	135975000	0.050213		CRC - PDX early	6	42025000	43075000	0.431081		CRC - PDX late	5	39375000	40175000	0.081784		BRCA - PT	2	11460000	11900000	0.070849		BRCA - PDX early	1	193980000	195580000	0.11798		BRCA - PDX late	1	162700000	166040000	0.7455
	CRC - PT	6	136025000	140425000	0.069536		CRC - PDX early	6	43125000	43325000	0.399289		CRC - PDX late	5	40225000	40225000	0.115672		BRCA - PT	2	11920000	13240000	0.089546		BRCA - PDX early	1	195600000	197360000	0.151616		BRCA - PDX late	1	166060000	166420000	0.686136
	CRC - PT	6	140475000	141875000	0.057074		CRC - PDX early	6	43375000	44325000	0.453145		CRC - PDX late	5	40275000	41575000	0.094771		BRCA - PT	2	13260000	19160000	0.079627		BRCA - PDX early	1	197380000	198800000	0.207203		BRCA - PDX late	1	166440000	167220000	0.639721
	CRC - PT	6	141925000	142475000	0.039724		CRC - PDX early	6	44375000	44525000	0.347454		CRC - PDX late	5	41625000	42325000	0.106182		BRCA - PT	2	19180000	19600000	0.085652		BRCA - PDX early	1	198820000	199620000	0.151616		BRCA - PDX late	1	167240000	167600000	0.646799
	CRC - PT	6	142525000	143075000	0.069093		CRC - PDX early	6	44575000	44925000	0.328481		CRC - PDX late	5	42375000	43475000	0.207572		BRCA - PT	2	19620000	19960000	0.079627		BRCA - PDX early	1	199640000	199640000	0.200324		BRCA - PDX late	1	167620000	167800000	0.684661
	CRC - PT	6	143125000	144475000	0.084241		CRC - PDX early	6	44975000	44975000	0.323485		CRC - PDX late	5	43525000	43675000	0.173683		BRCA - PT	2	19980000	20200000	0.161812		BRCA - PDX early	1	199660000	199780000	0.215112		BRCA - PDX late	1	167820000	168780000	0.643348
	CRC - PT	6	144525000	144725000	0.054871		CRC - PDX early	6	45025000	45075000	0.304308		CRC - PDX late	5	43775000	43925000	0.162577		BRCA - PT	2	20220000	20680000	0.17421		BRCA - PDX early	1	199800000	200560000	0.235074		BRCA - PDX late	1	168800000	169380000	0.700157
	CRC - PT	6	144775000	146125000	0.066112		CRC - PDX early	6	45125000	45375000	0.315114		CRC - PDX late	5	44025000	44125000	0.065531		BRCA - PT	2	20700000	20720000	0.161812		BRCA - PDX early	1	200580000	200720000	0.24505		BRCA - PDX late	1	169400000	169980000	0.754319
	CRC - PT	6	146175000	147875000	0.0631		CRC - PDX early	6	45425000	46625000	0.297393		CRC - PDX late	5	44175000	45875000	0.054119		BRCA - PT	2	20740000	22940000	0.079627		BRCA - PDX early	1	200740000	200780000	0.259811		BRCA - PDX late	1	170000000	171940000	0.69751
	CRC - PT	6	147925000	148125000	0.051859		CRC - PDX early	6	46675000	48875000	0.267052		CRC - PDX late	5	49625000	51425000	0.014441		BRCA - PT	2	22960000	23620000	0.088366		BRCA - PDX early	1	200800000	200840000	0.276296		BRCA - PDX late	1	171960000	173140000	0.679964
	CRC - PT	6	148175000	150975000	0.060785		CRC - PDX early	6	48925000	49275000	0.256245		CRC - PDX late	5	51475000	53625000	0.041892		BRCA - PT	2	23640000	23680000	0.05039		BRCA - PDX early	1	200860000	200920000	0.288374		BRCA - PDX late	1	173160000	173820000	0.577719
	CRC - PT	6	151025000	152075000	0.076645		CRC - PDX early	6	49325000	49525000	0.228028		CRC - PDX late	5	53675000	53775000	0.014441		BRCA - PT	2	23700000	23760000	0.034521		BRCA - PDX early	1	200940000	200940000	0.299766		BRCA - PDX late	1	173840000	173920000	0.635257
	CRC - PT	6	152125000	160925000	0.101564		CRC - PDX early	6	49575000	51025000	0.17171		CRC - PDX late	5	53825000	56325000	0.002968		BRCA - PT	2	23780000	24900000	0.027186		BRCA - PDX early	1	200960000	201500000	0.320336		BRCA - PDX late	1	173940000	174080000	0.672723
	CRC - PT	6	160975000	161025000	0.108121		CRC - PDX early	6	51075000	51975000	0.066194		CRC - PDX late	5	56375000	57025000	0.05542		BRCA - PT	2	24920000	25700000	0.008739		BRCA - PDX early	1	201520000	201880000	0.242478		BRCA - PDX late	1	174100000	174360000	0.613377
	CRC - PT	6	161075000	162125000	0.121393		CRC - PDX early	6	52025000	53375000	0.081718		CRC - PDX late	5	57075000	58325000	0.091772		BRCA - PT	2	25720000	27300000	0.016025		BRCA - PDX early	1	201900000	201980000	0.296932		BRCA - PDX late	1	174380000	174840000	0.549646
	CRC - PT	6	162175000	162225000	0.108121		CRC - PDX early	6	53425000	55975000	0.097826		CRC - PDX late	5	58375000	58525000	0.132735		BRCA - PT	2	27320000	28280000	0.075027		BRCA - PDX early	1	202000000	202060000	0.377901		BRCA - PDX late	1	174860000	174900000	0.51218
	CRC - PT	6	162275000	162525000	0.092262		CRC - PDX early	6	56025000	57125000	0.11081		CRC - PDX late	5	58575000	73375000	0.043931		BRCA - PT	2	28300000	28740000	0.155125		BRCA - PDX early	1	202080000	202300000	0.436281		BRCA - PDX late	1	174920000	175100000	0.560072
	CRC - PT	6	162575000	162875000	0.083335		CRC - PDX early	6	57175000	57675000	0.080613		CRC - PDX late	5	73425000	74975000	0.129191		BRCA - PT	2	28760000	28820000	0.080919		BRCA - PDX early	1	202320000	202360000	0.377901		BRCA - PDX late	1	175120000	175820000	0.523949
	CRC - PT	6	162925000	163275000	0.086585		CRC - PDX early	6	62025000	64325000	0.114637		CRC - PDX late	5	75025000	84325000	0.043931		BRCA - PT	2	28840000	29020000	0.021917		BRCA - PDX early	1	202380000	202580000	0.323448		BRCA - PDX late	1	175840000	176000000	0.486086
	CRC - PT	6	163325000	163475000	0.095384		CRC - PDX early	6	64375000	64675000	0.104934		CRC - PDX late	5	84375000	98525000	0.040963		BRCA - PT	2	29040000	31440000	0.039266		BRCA - PDX early	1	202600000	203360000	0.341643		BRCA - PDX late	1	176020000	177200000	0.431116
	CRC - PT	6	163525000	163575000	0.110488		CRC - PDX early	6	64725000	65375000	0.078468		CRC - PDX late	5	98575000	103525000	0		BRCA - PT	2	31460000	31540000	0.021917		BRCA - PDX early	1	203380000	203560000	0.38205		BRCA - PDX late	1	177220000	177680000	0.358947
	CRC - PT	6	163625000	163825000	0.117066		CRC - PDX early	6	65425000	65775000	0.070685		CRC - PDX late	5	103575000	104775000	0.024043		BRCA - PT	2	31560000	33800000	0.016025		BRCA - PDX early	1	203580000	203800000	0.411273		BRCA - PDX late	1	177700000	177840000	0.30875
	CRC - PT	6	163875000	165675000	0.144844		CRC - PDX early	6	65825000	67125000	0.054577		CRC - PDX late	5	104825000	116525000	0		BRCA - PT	2	33820000	37900000	0.007286		BRCA - PDX early	1	203820000	205160000	0.377637		BRCA - PDX late	1	177860000	178080000	0.351308
	CRC - PT	6	165775000	168275000	0.119926		CRC - PDX early	6	67175000	71775000	0.074308		CRC - PDX late	5	116575000	126775000	0.028879		BRCA - PT	2	37920000	38080000	0.032361		BRCA - PDX early	1	205180000	205340000	0.435244		BRCA - PDX late	1	178100000	178280000	0.364422
	CRC - PT	6	168325000	170875000	0.128412		CRC - PDX early	6	71825000	72575000	0.03831		CRC - PDX late	5	126825000	127575000	0.033039		BRCA - PT	2	38100000	38140000	0.170062		BRCA - PDX early	1	205360000	205520000	0.480418		BRCA - PDX late	1	178300000	178540000	0.481304
	CRC - PT	7	75000	975000	0.139125		CRC - PDX early	6	72625000	73225000	0.056829		CRC - PDX late	5	127625000	128575000	0.028879		BRCA - PT	2	38160000	38700000	0.180734		BRCA - PDX early	1	205540000	205700000	0.425735		BRCA - PDX late	1	178560000	178780000	0.364422
	CRC - PT	7	1025000	2675000	0.107391		CRC - PDX early	6	73275000	74375000	0.041305		CRC - PDX late	5	128625000	130425000	0.0377		BRCA - PT	2	38720000	39560000	0.043033		BRCA - PDX early	1	205720000	205760000	0.409251		BRCA - PDX late	1	178800000	179200000	0.321865
	CRC - PT	7	2725000	2825000	0.099537		CRC - PDX early	6	74425000	75875000	0.073546		CRC - PDX late	5	130525000	133925000	0.048		BRCA - PT	2	39580000	39660000	0.017958		BRCA - PDX early	1	205780000	205820000	0.351643		BRCA - PDX late	1	179220000	179240000	0.305122
	CRC - PT	7	2875000	5775000	0.093284		CRC - PDX early	6	75925000	76125000	0.041305		CRC - PDX late	5	133975000	135575000	0.067806		BRCA - PT	2	39680000	41660000	0.031142		BRCA - PDX early	1	205840000	206440000	0.294392		BRCA - PDX late	1	179260000	179300000	0.270101
	CRC - PT	7	6075000	6675000	0.045998		CRC - PDX early	6	76175000	76725000	0.026006		CRC - PDX late	5	135675000	138025000	0.0377		BRCA - PT	2	41680000	41820000	0.040982		BRCA - PDX early	1	206460000	206500000	0.331156		BRCA - PDX late	1	179320000	179700000	0.257565
	CRC - PT	7	6725000	6725000	0.032925		CRC - PDX early	6	76775000	77275000	0.040931		CRC - PDX late	5	138075000	140175000	0.048904		BRCA - PT	2	41840000	42080000	0.080744		BRCA - PDX early	1	206520000	206620000	0.28863		BRCA - PDX late	1	179720000	180360000	0.274761
	CRC - PT	7	7075000	7675000	0.050988		CRC - PDX early	6	77325000	78025000	0.078186		CRC - PDX late	5	140225000	140975000	0.0377		BRCA - PT	2	42100000	42300000	0.06756		BRCA - PDX early	1	206640000	206740000	0.361717		BRCA - PDX late	1	180380000	181680000	0.283974
	CRC - PT	7	7725000	8375000	0.045948		CRC - PDX early	6	78075000	78375000	0.074966		CRC - PDX late	5	141025000	142025000	0.056044		BRCA - PT	2	42320000	44580000	0.027797		BRCA - PDX early	1	206760000	206840000	0.351135		BRCA - PDX late	1	181700000	182320000	0.257333
	CRC - PT	7	8425000	9175000	0.027885		CRC - PDX early	6	78475000	79775000	0.055236		CRC - PDX late	5	142075000	142275000	0.082471		BRCA - PT	2	44600000	44740000	0.046686		BRCA - PDX early	1	206860000	206920000	0.341159		BRCA - PDX late	1	182340000	183120000	0.221376
	CRC - PT	7	9225000	11275000	0.018913		CRC - PDX early	6	79825000	88875000	0.040311		CRC - PDX late	5	142325000	142725000	0.096879		BRCA - PT	2	44760000	45660000	0.074917		BRCA - PDX early	1	206940000	207180000	0.287429		BRCA - PDX late	1	183140000	183160000	0.261821
	CRC - PT	7	11325000	15525000	0.01281		CRC - PDX early	6	88925000	97025000	0.037255		CRC - PDX late	5	142775000	144325000	0.137026		BRCA - PT	2	45680000	47100000	0.046686		BRCA - PDX early	1	207200000	207840000	0.214341		BRCA - PDX late	1	183180000	183300000	0.303575
	CRC - PT	7	15575000	16025000	0.024054		CRC - PDX early	6	97075000	100275000	0		CRC - PDX late	5	144375000	145725000	0.108147		BRCA - PT	2	47120000	47780000	0.027797		BRCA - PDX early	1	207860000	208140000	0.290389		BRCA - PDX late	1	183320000	183660000	0.316846
	CRC - PT	7	16075000	16675000	0.029768		CRC - PDX early	6	100325000	105825000	0.035279		CRC - PDX late	5	145775000	146025000	0.08172		BRCA - PT	2	47800000	48700000	0.017958		BRCA - PDX early	1	208160000	210460000	0.364997		BRCA - PDX late	1	183680000	183700000	0.431323
	CRC - PT	7	16725000	17975000	0.022318		CRC - PDX early	6	105875000	108825000	0		CRC - PDX late	5	146075000	147875000	0.093251		BRCA - PT	2	48720000	51200000	0.039307		BRCA - PDX early	1	210500000	211160000	0.389492		BRCA - PDX late	1	183720000	183720000	0.390878
	CRC - PT	7	18025000	22075000	0.011074		CRC - PDX early	6	108875000	114375000	0.037634		CRC - PDX late	5	147925000	147925000	0.123081		BRCA - PT	2	51220000	55040000	0.024631		BRCA - PDX early	1	211180000	211300000	0.489583		BRCA - PDX late	1	183740000	184080000	0.377607
	CRC - PT	7	22125000	22475000	0.019293		CRC - PDX early	6	114425000	116175000	0.04155		CRC - PDX late	5	147975000	150175000	0.141802		BRCA - PT	2	55060000	55360000	0.097403		BRCA - PDX early	1	211320000	211480000	0.496		BRCA - PDX late	1	184100000	185040000	0.26313
	CRC - PT	7	22525000	29625000	0.013932		CRC - PDX early	6	116225000	117475000	0.003917		CRC - PDX late	5	150225000	150725000	0.111972		BRCA - PT	2	55380000	57420000	0.024631		BRCA - PDX early	1	211500000	213360000	0.477805		BRCA - PDX late	1	185060000	185060000	0.256347
	CRC - PT	7	29675000	35325000	0.005714		CRC - PDX early	6	117575000	121225000	0.042118		CRC - PDX late	5	150775000	155675000	0.100441		BRCA - PT	2	57440000	57480000	0.081167		BRCA - PDX early	1	213380000	213760000	0.467816		BRCA - PDX late	1	185080000	185460000	0.175402
	CRC - PT	7	35375000	43975000	0		CRC - PDX early	6	121275000	121325000	0.052547		CRC - PDX late	5	155725000	158775000	0.086034		BRCA - PT	2	57500000	59740000	0.091825		BRCA - PDX early	1	213780000	215440000	0.490403		BRCA - PDX late	1	185480000	185960000	0.185455
	CRC - PT	7	44125000	50925000	0.011674		CRC - PDX early	6	121375000	125625000	0.014346		CRC - PDX late	5	158825000	159375000	0.092811		BRCA - PT	2	59760000	60560000	0.098408		BRCA - PDX early	1	215460000	215540000	0.647351		BRCA - PDX late	1	185980000	186060000	0.226251
	CRC - PT	7	50975000	57625000	0.020339		CRC - PDX early	6	125675000	127325000	0.034895		CRC - PDX late	5	159425000	160825000	0.114313		BRCA - PT	2	60580000	60680000	0.266006		BRCA - PDX early	1	215560000	216040000	0.640279		BRCA - PDX late	1	186080000	186180000	0.200838
	CRC - PT	7	63425000	69025000	0.005399		CRC - PDX early	6	127375000	128425000	0.014346		CRC - PDX late	5	160875000	162825000	0.092811		BRCA - PT	2	60700000	60860000	0.248674		BRCA - PDX early	1	216060000	216080000	0.651903		BRCA - PDX late	1	186200000	186360000	0.185417
	CRC - PT	7	69075000	70025000	0.012859		CRC - PDX early	6	128475000	133275000	0.030722		CRC - PDX late	5	162875000	167875000	0.052665		BRCA - PT	2	60880000	61440000	0.212768		BRCA - PDX early	1	216100000	216480000	0.684612		BRCA - PDX late	1	186380000	186420000	0.168222
	CRC - PT	7	70075000	71875000	0.019071		CRC - PDX early	6	133325000	133825000	0.047219		CRC - PDX late	5	167925000	172875000	0.092384		BRCA - PT	2	61460000	62120000	0.192139		BRCA - PDX early	1	216500000	217080000	0.527663		BRCA - PDX late	1	186440000	186800000	0.158933
	CRC - PT	7	71925000	76025000	0.032168		CRC - PDX early	6	133875000	136025000	0.07124		CRC - PDX late	5	172925000	174825000	0.108982		BRCA - PT	2	62140000	63200000	0.202955		BRCA - PDX early	1	217100000	217740000	0.63695		BRCA - PDX late	1	186820000	187740000	0.151196
	CRC - PT	7	76825000	77675000	0.022395		CRC - PDX early	6	136075000	139675000	0.098759		CRC - PDX late	5	174875000	174925000	0.124756		BRCA - PT	2	63240000	64840000	0.195669		BRCA - PDX early	1	217760000	218740000	0.527663		BRCA - PDX late	1	187760000	188500000	0.121496
	CRC - PT	7	77725000	80575000	0.016183		CRC - PDX early	6	139725000	142475000	0.082383		CRC - PDX late	5	174975000	176025000	0.085036		BRCA - PT	2	64860000	66040000	0.139952		BRCA - PDX early	1	218760000	219200000	0.507701		BRCA - PDX late	1	188520000	189800000	0.083773
	CRC - PT	7	80625000	83125000	0.019655		CRC - PDX early	6	142525000	143075000	0.115945		CRC - PDX late	5	176075000	180675000	0.102789		BRCA - PT	2	66060000	66220000	0.067183		BRCA - PDX early	1	219220000	219580000	0.572817		BRCA - PDX late	1	189820000	189980000	0.074559
	CRC - PT	7	83175000	83725000	0.031347		CRC - PDX early	6	143125000	144475000	0.151754		CRC - PDX late	6	225000	4575000	0.059857		BRCA - PT	2	66240000	66460000	0.0606		BRCA - PDX early	1	219600000	219700000	0.605725		BRCA - PDX late	1	190000000	190640000	0.102767
	CRC - PT	7	83775000	84325000	0.055562		CRC - PDX early	6	144525000	144725000	0.103845		CRC - PDX late	6	4625000	7275000	0.037439		BRCA - PT	2	66480000	68900000	0.082824		BRCA - PDX early	1	219720000	221260000	0.540609		BRCA - PDX late	1	190660000	193940000	0.116209
	CRC - PT	7	84375000	87625000	0.031347		CRC - PDX early	6	144775000	146125000	0.140987		CRC - PDX late	6	7325000	9475000	0.049137		BRCA - PT	2	68920000	69220000	0.089006		BRCA - PDX early	1	221280000	221980000	0.528985		BRCA - PDX late	1	193960000	195580000	0.145091
	CRC - PT	7	87675000	87925000	0.018488		CRC - PDX early	6	146175000	146225000	0.124491		CRC - PDX late	6	9525000	12225000	0.043417		BRCA - PT	2	69240000	69540000	0.131838		BRCA - PDX early	1	222000000	222340000	0.564964		BRCA - PDX late	1	195600000	197020000	0.179784
	CRC - PT	7	87975000	94975000	0.003324		CRC - PDX early	6	146275000	148075000	0.087349		CRC - PDX late	6	12275000	13875000	0.031719		BRCA - PT	2	69560000	69580000	0.089006		BRCA - PDX early	1	222380000	222960000	0.528985		BRCA - PDX late	1	197040000	199480000	0.188305
	CRC - PT	7	95025000	97375000	0.008556		CRC - PDX early	6	148125000	150225000	0.104613		CRC - PDX late	6	13925000	15425000	0.043616		BRCA - PT	2	69600000	69620000	0.136521		BRCA - PDX early	1	222980000	223040000	0.535169		BRCA - PDX late	1	199500000	199620000	0.199332
	CRC - PT	7	97475000	97825000	0.005232		CRC - PDX early	6	150375000	150975000	0.113745		CRC - PDX late	6	15475000	17725000	0.062064		BRCA - PT	2	69640000	69720000	0.114297		BRCA - PDX early	1	223060000	224120000	0.577553		BRCA - PDX late	1	199640000	199640000	0.205705
	CRC - PT	7	97875000	98875000	0.014971		CRC - PDX early	6	151025000	152075000	0.133308		CRC - PDX late	6	17775000	18475000	0.049139		BRCA - PT	2	69740000	70180000	0.191006		BRCA - PDX early	1	224140000	225220000	0.623257		BRCA - PDX late	1	199660000	199720000	0.254567
	CRC - PT	7	98925000	101925000	0.009739		CRC - PDX early	6	152125000	153225000	0.171495		CRC - PDX late	6	18525000	20025000	0.066942		BRCA - PT	2	70200000	70400000	0.264174		BRCA - PDX early	1	225240000	225320000	0.726381		BRCA - PDX late	1	199740000	200280000	0.266387
	CRC - PT	7	102075000	102525000	0		CRC - PDX early	6	153275000	160825000	0.162362		CRC - PDX late	6	20075000	20125000	0.055044		BRCA - PT	2	70420000	70740000	0.309576		BRCA - PDX early	1	225340000	225420000	0.809793		BRCA - PDX late	1	200300000	200300000	0.272803
	CRC - PT	7	102575000	124325000	0.003245		CRC - PDX early	6	160875000	161025000	0.156325		CRC - PDX late	6	20175000	20225000	0.036251		BRCA - PT	2	70760000	71200000	0.159699		BRCA - PDX early	1	225440000	225520000	0.843505		BRCA - PDX late	1	200320000	200420000	0.300503
	CRC - PT	7	124375000	125925000	0.014393		CRC - PDX early	6	161075000	162075000	0.179744		CRC - PDX late	6	20275000	22225000	0.017803		BRCA - PT	2	71220000	72000000	0.108115		BRCA - PDX early	1	225540000	226040000	0.911848		BRCA - PDX late	1	200440000	200600000	0.308709
	CRC - PT	7	125975000	127625000	0.003245		CRC - PDX early	6	162125000	162325000	0.150461		CRC - PDX late	6	22275000	23325000	0		BRCA - PT	2	72020000	73700000	0.097443		BRCA - PDX early	1	226060000	227080000	0.867684		BRCA - PDX late	1	200620000	201340000	0.318823
	CRC - PT	7	127675000	132375000	0.012001		CRC - PDX early	6	162375000	162525000	0.130898		CRC - PDX late	6	23375000	24025000	0.016331		BRCA - PT	2	73720000	74060000	0.049929		BRCA - PDX early	1	227100000	227320000	0.811385		BRCA - PDX late	1	201360000	201520000	0.30877
	CRC - PT	7	132425000	133775000	0.032689		CRC - PDX early	6	162575000	163275000	0.113634		CRC - PDX late	6	24075000	24975000	0.050964		BRCA - PT	2	74080000	74480000	0.103757		BRCA - PDX early	1	227340000	227600000	0.727974		BRCA - PDX late	1	201540000	201860000	0.236197
	CRC - PT	7	133825000	135625000	0.044783		CRC - PDX early	6	163325000	163475000	0.131317		CRC - PDX late	6	25025000	25325000	0.107776		BRCA - PT	2	74500000	76360000	0.049929		BRCA - PDX early	1	227620000	228380000	0.698751		BRCA - PDX late	1	201880000	201980000	0.288629
	CRC - PT	7	135675000	145625000	0.062339		CRC - PDX early	6	163525000	163825000	0.148451		CRC - PDX late	6	25375000	25925000	0.118632		BRCA - PT	2	76380000	77300000	0.010817		BRCA - PDX early	1	228400000	228520000	0.799782		BRCA - PDX late	1	202000000	202080000	0.394197
	CRC - PT	7	145725000	148625000	0.086034		CRC - PDX early	6	163875000	165675000	0.177869		CRC - PDX late	6	25975000	26575000	0.135887		BRCA - PT	2	77320000	79060000	0.044947		BRCA - PDX early	1	228540000	228840000	0.696657		BRCA - PDX late	1	202100000	202300000	0.450526
	CRC - PT	7	148675000	155175000	0.089734		CRC - PDX early	6	165775000	168325000	0.145546		CRC - PDX late	6	26625000	26625000	0.101253		BRCA - PT	2	79080000	79780000	0.063372		BRCA - PDX early	1	228860000	229120000	0.595626		BRCA - PDX late	1	202320000	202320000	0.394197
	CRC - PT	7	155225000	159075000	0.077588		CRC - PDX early	6	168375000	168375000	0.156178		CRC - PDX late	6	27025000	27175000	0.135587		BRCA - PT	2	79800000	80980000	0.111176		BRCA - PDX early	1	229140000	229180000	0.63646		BRCA - PDX late	1	202340000	202460000	0.341765
	CRC - PT	8	325000	1575000	0.010197		CRC - PDX early	6	168425000	170875000	0.179797		CRC - PDX late	6	27225000	28275000	0.157838		BRCA - PT	2	81000000	83580000	0.092751		BRCA - PDX early	1	229200000	229840000	0.568117		BRCA - PDX late	1	202480000	203340000	0.274939
	CRC - PT	8	1625000	12575000	0		CRC - PDX early	7	75000	925000	0.259244		CRC - PDX late	6	28325000	28625000	0.101027		BRCA - PT	2	83600000	83660000	0.099876		BRCA - PDX early	1	229860000	230660000	0.64064		BRCA - PDX late	1	203360000	203580000	0.326728
	CRC - PT	8	12625000	16075000	0.019233		CRC - PDX early	7	975000	1675000	0.225177		CRC - PDX late	6	28675000	29375000	0.083772		BRCA - PT	2	83700000	83800000	0.151409		BRCA - PDX early	1	230680000	231040000	0.568117		BRCA - PDX late	1	203600000	203800000	0.353593
	CRC - PT	8	16125000	27975000	0		CRC - PDX early	7	1725000	2725000	0.208349		CRC - PDX late	6	29425000	29575000	0.089176		BRCA - PT	2	83820000	83920000	0.159809		BRCA - PDX early	1	231060000	231860000	0.476691		BRCA - PDX late	1	203820000	203900000	0.318899
	CRC - PT	8	28025000	32075000	0.006325		CRC - PDX early	7	2775000	2775000	0.195701		CRC - PDX late	6	29625000	29775000	0.092188		BRCA - PT	2	83940000	84160000	0.169811		BRCA - PDX early	1	231880000	232560000	0.520043		BRCA - PDX late	1	203920000	205160000	0.329144
	CRC - PT	8	32125000	32375000	0.031207		CRC - PDX early	7	2825000	5625000	0.184538		CRC - PDX late	6	29825000	30175000	0.100043		BRCA - PT	2	84180000	85180000	0.250768		BRCA - PDX early	1	232580000	233080000	0.479209		BRCA - PDX late	1	205180000	205340000	0.377208
	CRC - PT	8	32425000	32925000	0.024882		CRC - PDX early	7	5675000	5775000	0.178496		CRC - PDX late	6	30225000	31025000	0.11947		BRCA - PT	2	85200000	85320000	0.258149		BRCA - PDX early	1	233100000	233160000	0.450112		BRCA - PDX late	1	205360000	205520000	0.419313
	CRC - PT	8	32975000	35775000	0		CRC - PDX early	7	6075000	6575000	0.130658		CRC - PDX late	6	31075000	33325000	0.111616		BRCA - PT	2	85340000	86140000	0.288698		BRCA - PDX early	1	233180000	233480000	0.503808		BRCA - PDX late	1	205540000	205760000	0.379285
	CRC - PT	8	35825000	36625000	0.007527		CRC - PDX early	7	6625000	6675000	0.138654		CRC - PDX late	6	33375000	34075000	0.077281		BRCA - PT	2	86160000	86300000	0.258149		BRCA - PDX early	1	233500000	234320000	0.450112		BRCA - PDX late	1	205780000	205820000	0.331221
	CRC - PT	8	36675000	37075000	0.03109		CRC - PDX early	7	6725000	6725000	0.128371		CRC - PDX late	6	34125000	36475000	0.09544		BRCA - PT	2	86320000	87420000	0.177192		BRCA - PDX early	1	234340000	234440000	0.520739		BRCA - PDX late	1	205840000	205960000	0.275646
	CRC - PT	8	37125000	37125000	0.047491		CRC - PDX early	7	7075000	7075000	0.105801		CRC - PDX late	6	36575000	36875000	0.113964		BRCA - PT	2	88000000	91420000	0.125659		BRCA - PDX early	1	234460000	234460000	0.603269		BRCA - PDX late	1	205980000	206560000	0.294164
	CRC - PT	8	37175000	37475000	0.060919		CRC - PDX early	7	7125000	7775000	0.110036		CRC - PDX late	6	36925000	37275000	0.148236		BRCA - PT	2	94520000	95420000	0.167041		BRCA - PDX early	1	234480000	234520000	0.646212		BRCA - PDX late	1	206580000	206580000	0.280722
	CRC - PT	8	37525000	37625000	0.078499		CRC - PDX early	7	7825000	7825000	0.102768		CRC - PDX late	6	37325000	38525000	0.167476		BRCA - PT	2	95500000	96240000	0.135154		BRCA - PDX early	1	234540000	234580000	0.691503		BRCA - PDX late	1	206600000	206600000	0.270608
	CRC - PT	8	37675000	38075000	0.176867		CRC - PDX early	7	7875000	9575000	0.098664		CRC - PDX late	6	38575000	38675000	0.272647		BRCA - PT	2	96260000	96720000	0.079312		BRCA - PDX early	1	234600000	234680000	0.652402		BRCA - PDX late	1	206620000	206960000	0.343081
	CRC - PT	8	38125000	38125000	0.202651		CRC - PDX early	7	9625000	9975000	0.112474		CRC - PDX late	6	38725000	39675000	0.254488		BRCA - PT	2	96740000	97360000	0.132906		BRCA - PDX early	1	234700000	234920000	0.705708		BRCA - PDX late	1	206980000	207060000	0.291292
	CRC - PT	8	38175000	39075000	0.233297		CRC - PDX early	7	10025000	10725000	0.094277		CRC - PDX late	6	39725000	40275000	0.27832		BRCA - PT	2	97660000	97780000	0.160845		BRCA - PDX early	1	234940000	234940000	0.646156		BRCA - PDX late	1	207080000	207180000	0.284876
	CRC - PT	8	39125000	39375000	0.216896		CRC - PDX early	7	10775000	11125000	0.115479		CRC - PDX late	6	40325000	41275000	0.384011		BRCA - PT	2	97800000	99400000	0.153464		BRCA - PDX early	1	234960000	234960000	0.563626		BRCA - PDX late	1	207200000	207860000	0.212403
	CRC - PT	8	39425000	39675000	0.18625		CRC - PDX early	7	11175000	12725000	0.100314		CRC - PDX late	6	41325000	41975000	0.415531		BRCA - PT	2	99420000	99740000	0.064806		BRCA - PDX early	1	234980000	234980000	0.610774		BRCA - PDX late	1	207880000	207940000	0.28405
	CRC - PT	8	39725000	39725000	0.142886		CRC - PDX early	7	12775000	18325000	0.065302		CRC - PDX late	6	42025000	43075000	0.482378		BRCA - PT	2	99760000	100200000	0.08595		BRCA - PDX early	1	235000000	235240000	0.557468		BRCA - PDX late	1	207960000	208140000	0.269102
	CRC - PT	8	39775000	39775000	0.17416		CRC - PDX early	7	18375000	25425000	0.047464		CRC - PDX late	6	43125000	43325000	0.44927		BRCA - PT	2	100220000	100460000	0.110651		BRCA - PDX early	1	235260000	235300000	0.629402		BRCA - PDX late	1	208160000	209920000	0.326624
	CRC - PT	8	39825000	39825000	0.106274		CRC - PDX early	7	25475000	25675000	0.023896		CRC - PDX late	6	43375000	43575000	0.453702		BRCA - PT	2	100480000	101020000	0.100649		BRCA - PDX early	1	235320000	235360000	0.57912		BRCA - PDX late	1	209940000	210440000	0.344677
	CRC - PT	8	39875000	40325000	0.089606		CRC - PDX early	7	25725000	29125000	0.004236		CRC - PDX late	6	43625000	44325000	0.471452		BRCA - PT	2	101040000	101220000	0.133369		BRCA - PDX early	1	235380000	235440000	0.633683		BRCA - PDX late	1	210460000	211160000	0.370343
	CRC - PT	8	40375000	40625000	0.1218		CRC - PDX early	7	29175000	37975000	0		CRC - PDX late	6	44375000	44525000	0.3659		BRCA - PT	2	101240000	101740000	0.112225		BRCA - PDX early	1	235460000	235580000	0.583212		BRCA - PDX late	1	211180000	211280000	0.425387
	CRC - PT	8	40675000	40975000	0.138976		CRC - PDX early	7	38025000	47575000	0.016183		CRC - PDX late	6	44575000	44625000	0.346473		BRCA - PT	2	101760000	103400000	0.148735		BRCA - PDX early	1	235600000	235980000	0.60767		BRCA - PDX late	1	211300000	211300000	0.537214
	CRC - PT	8	41025000	41475000	0.176668		CRC - PDX early	7	47625000	49125000	0.0198		CRC - PDX late	6	44675000	44975000	0.328724		BRCA - PT	2	103420000	104060000	0.112225		BRCA - PDX early	1	236000000	236220000	0.676026		BRCA - PDX late	1	211320000	211660000	0.479692
	CRC - PT	8	41525000	42175000	0.155323		CRC - PDX early	7	49175000	50925000	0.032572		CRC - PDX late	6	45025000	45475000	0.311229		BRCA - PT	2	104080000	104400000	0.125958		BRCA - PDX early	1	236240000	236240000	0.664401		BRCA - PDX late	1	211680000	213280000	0.469448
	CRC - PT	8	42225000	42575000	0.121686		CRC - PDX early	7	50975000	53925000	0.042281		CRC - PDX late	6	45525000	45975000	0.292706		BRCA - PT	2	104420000	108300000	0.093239		BRCA - PDX early	1	236260000	236400000	0.649339		BRCA - PDX late	1	213300000	213320000	0.46041
	CRC - PT	8	42625000	42625000	0.141404		CRC - PDX early	7	53975000	54675000	0.046585		CRC - PDX late	6	46025000	46625000	0.287302		BRCA - PT	2	108320000	108600000	0.215682		BRCA - PDX early	1	236420000	236520000	0.638264		BRCA - PDX late	1	213340000	215440000	0.452204
	CRC - PT	8	42675000	43275000	0.11013		CRC - PDX early	7	54725000	55625000	0.064692		CRC - PDX late	6	46675000	47275000	0.255782		BRCA - PT	2	108620000	109280000	0.207282		BRCA - PDX early	1	236540000	236580000	0.628099		BRCA - PDX late	1	215460000	216080000	0.556538
	CRC - PT	8	47625000	48125000	0.201634		CRC - PDX early	7	55725000	57625000	0.04851		CRC - PDX late	6	47325000	49275000	0.239451		BRCA - PT	2	109300000	109400000	0.230394		BRCA - PDX early	1	236600000	238460000	0.621914		BRCA - PDX late	1	216100000	216500000	0.593662
	CRC - PT	8	48275000	48475000	0.181916		CRC - PDX early	7	63425000	64925000	0.061976		CRC - PDX late	6	49325000	49475000	0.21562		BRCA - PT	2	109420000	110880000	0.107951		BRCA - PDX early	1	238480000	238980000	0.771597		BRCA - PDX late	1	216520000	216780000	0.489328
	CRC - PT	8	48525000	49525000	0.177486		CRC - PDX early	7	65375000	71675000	0.007985		CRC - PDX late	6	49525000	49525000	0.229981		BRCA - PT	2	110900000	115360000	0.094217		BRCA - PDX early	1	239000000	239240000	0.833976		BRCA - PDX late	1	216800000	217000000	0.5145
	CRC - PT	8	49575000	49725000	0.149526		CRC - PDX early	7	71725000	71775000	0.013824		CRC - PDX late	6	49575000	51025000	0.171447		BRCA - PT	2	115380000	118600000	0.081943		BRCA - PDX early	1	239260000	240260000	0.765621		BRCA - PDX late	1	217020000	217100000	0.622881
	CRC - PT	8	49775000	50075000	0.138675		CRC - PDX early	7	71825000	71975000	0.010564		CRC - PDX late	6	51075000	52025000	0.066276		BRCA - PT	2	118620000	119500000	0.160261		BRCA - PDX early	1	240280000	242000000	0.703242		BRCA - PDX late	1	217120000	217280000	0.725773
	CRC - PT	8	50125000	50275000	0.106316		CRC - PDX early	7	72775000	72775000	0.056811		CRC - PDX late	6	52075000	53525000	0.083442		BRCA - PT	2	119520000	121700000	0.081943		BRCA - PDX early	1	242020000	242740000	0.764362		BRCA - PDX late	1	217300000	217400000	0.617392
	CRC - PT	8	50325000	51475000	0.079311		CRC - PDX early	7	72825000	74025000	0.067021		CRC - PDX late	6	53575000	55175000	0.098736		BRCA - PT	2	121720000	122100000	0.225183		BRCA - PDX early	1	242760000	243520000	0.772055		BRCA - PDX late	1	217420000	217760000	0.671039
	CRC - PT	8	51525000	52775000	0.089139		CRC - PDX early	7	74125000	75875000	0.053919		CRC - PDX late	6	55225000	57125000	0.084375		BRCA - PT	2	122120000	122280000	0.200482		BRCA - PDX early	1	243540000	243580000	0.779997		BRCA - PDX late	1	217780000	219200000	0.568146
	CRC - PT	8	52825000	54875000	0.069603		CRC - PDX early	7	75925000	75925000	0.036314		CRC - PDX late	6	57175000	57675000	0.054712		BRCA - PT	2	122300000	122500000	0.057242		BRCA - PDX early	1	243600000	243840000	0.789109		BRCA - PDX late	1	219220000	219720000	0.645491
	CRC - PT	8	54925000	55025000	0.059775		CRC - PDX early	7	75975000	76025000	0.040245		CRC - PDX late	6	62025000	62575000	0.0517		BRCA - PT	2	122520000	122800000	0.063478		BRCA - PDX early	1	243860000	244000000	0.801742		BRCA - PDX late	1	219740000	221980000	0.575313
	CRC - PT	8	55075000	55125000	0.049543		CRC - PDX early	7	76825000	77375000	0.00977		CRC - PDX late	6	62625000	63725000	0.055426		BRCA - PT	2	122820000	122900000	0.029348		BRCA - PDX early	1	244020000	244740000	0.762331		BRCA - PDX late	1	222000000	222340000	0.612624
	CRC - PT	8	55175000	55375000	0.072337		CRC - PDX early	7	77425000	77725000	0.012682		CRC - PDX late	6	63775000	65775000	0.070164		BRCA - PT	2	122920000	124180000	0.042684		BRCA - PDX early	1	244760000	245740000	0.815094		BRCA - PDX late	1	222380000	223000000	0.575313
	CRC - PT	8	55425000	55625000	0.064137		CRC - PDX early	7	77775000	79925000	0.019452		CRC - PDX late	6	65825000	67125000	0.051144		BRCA - PT	2	124200000	128460000	0.029348		BRCA - PDX early	1	245760000	246380000	0.783917		BRCA - PDX late	1	223040000	223040000	0.611913
	CRC - PT	8	55675000	55975000	0.054348		CRC - PDX early	7	79975000	83025000	0.031559		CRC - PDX late	6	67175000	71775000	0.06887		BRCA - PT	2	128480000	129460000	0.067156		BRCA - PDX early	1	246400000	246460000	0.864261		BRCA - PDX late	1	223060000	223480000	0.634789
	CRC - PT	8	56025000	56025000	0.065071		CRC - PDX early	7	83075000	85575000	0.050368		CRC - PDX late	6	71825000	72575000	0.04963		BRCA - PT	2	129480000	129520000	0.073046		BRCA - PDX early	1	246480000	246700000	0.898558		BRCA - PDX late	1	223500000	223680000	0.643164
	CRC - PT	8	56075000	58225000	0.042277		CRC - PDX early	7	85625000	87575000	0.07073		CRC - PDX late	6	72625000	73275000	0.067769		BRCA - PT	2	129540000	130400000	0.035238		BRCA - PDX early	1	246720000	246860000	0.818214		BRCA - PDX late	1	223700000	224060000	0.655124
	CRC - PT	8	58275000	63125000	0.031554		CRC - PDX early	7	87625000	87825000	0.067819		CRC - PDX late	6	73325000	74375000	0.050603		BRCA - PT	2	130740000	131360000	0.012126		BRCA - PDX early	1	246880000	246960000	0.870955		BRCA - PDX late	1	224080000	224560000	0.614328
	CRC - PT	8	63175000	64275000	0.057834		CRC - PDX early	7	87875000	89875000	0.04901		CRC - PDX late	6	74425000	75875000	0.06898		BRCA - PT	2	131380000	135620000	0.053465		BRCA - PDX early	1	246980000	247100000	0.936711		BRCA - PDX late	1	224580000	225220000	0.779212
	CRC - PT	8	64325000	68175000	0.080847		CRC - PDX early	7	89925000	95075000	0.036902		CRC - PDX late	6	75925000	76125000	0.050603		BRCA - PT	2	135640000	135940000	0.069227		BRCA - PDX early	1	247120000	247560000	0.844949		BRCA - PDX late	1	225240000	225320000	0.877679
	CRC - PT	8	68225000	70575000	0.108145		CRC - PDX early	7	95125000	96725000	0.053448		CRC - PDX late	6	76175000	76725000	0.032464		BRCA - PT	2	135960000	136240000	0.12138		BRCA - PDX early	1	247580000	247780000	0.81224		BRCA - PDX late	1	225340000	225400000	0.959232
	CRC - PT	8	70675000	72525000	0.133072		CRC - PDX early	7	96775000	97075000	0.046678		CRC - PDX late	6	76775000	77275000	0.046698		BRCA - PT	2	136260000	139000000	0.069227		BRCA - PDX early	1	247800000	247900000	0.804298		BRCA - PDX late	1	225420000	225500000	0.915866
	CRC - PT	8	72575000	72875000	0.10664		CRC - PDX early	7	97125000	97375000	0.061152		CRC - PDX late	6	77325000	78275000	0.064627		BRCA - PT	2	139020000	143000000	0.063337		BRCA - PDX early	1	247920000	248020000	0.759938		BRCA - PDX late	1	225520000	226020000	0.935674
	CRC - PT	8	72925000	73925000	0.129463		CRC - PDX early	7	97475000	97475000	0.057221		CRC - PDX late	6	78325000	79775000	0.046901		BRCA - PT	2	143020000	147900000	0.071129		BRCA - PDX early	1	248040000	248260000	0.81385		BRCA - PDX late	1	226040000	227080000	0.891984
	CRC - PT	8	73975000	75075000	0.135653		CRC - PDX early	7	97675000	98875000	0.069875		CRC - PDX late	6	79825000	97025000	0.032667		BRCA - PT	2	147920000	150200000	0.063337		BRCA - PDX early	1	248280000	248760000	0.779221		BRCA - PDX late	1	227100000	227200000	0.817942
	CRC - PT	8	75125000	75425000	0.121267		CRC - PDX early	7	98925000	99575000	0.038855		CRC - PDX late	6	97075000	99575000	0.014738		BRCA - PT	2	150220000	156360000	0.13555		BRCA - PDX early	1	248780000	248940000	0.744925		BRCA - PDX late	1	227220000	227320000	0.798733
	CRC - PT	8	75475000	76775000	0.098253		CRC - PDX early	7	99625000	101425000	0.059182		CRC - PDX late	6	99625000	100275000	0		BRCA - PT	2	156380000	156640000	0.146317		BRCA - PDX early	2	40000	1780000	0.514735		BRCA - PDX late	1	227340000	227600000	0.71718
	CRC - PT	8	76825000	77425000	0.07543		CRC - PDX early	7	101475000	101875000	0.038855		CRC - PDX late	6	100325000	105825000	0.018134		BRCA - PT	2	156660000	157380000	0.195452		BRCA - PDX early	2	1800000	3820000	0.472295		BRCA - PDX late	1	227620000	228380000	0.684288
	CRC - PT	8	77475000	77775000	0.084059		CRC - PDX early	7	101925000	102075000	0.018493		CRC - PDX late	6	105875000	108825000	0		BRCA - PT	2	157400000	158240000	0.146317		BRCA - PDX early	2	3840000	4320000	0.50613		BRCA - PDX late	1	228400000	228520000	0.790783
	CRC - PT	8	77825000	80075000	0.110661		CRC - PDX early	7	102475000	102925000	0.022166		CRC - PDX late	6	108875000	113175000	0.019394		BRCA - PT	2	158260000	158680000	0.074104		BRCA - PDX early	2	4340000	5240000	0.472295		BRCA - PDX late	1	228540000	228840000	0.681275
	CRC - PT	8	80125000	81025000	0.12139		CRC - PDX early	7	102975000	110125000	0.009512		CRC - PDX late	6	113225000	113725000	0.037067		BRCA - PT	2	158700000	159200000	0.105126		BRCA - PDX early	2	5260000	7600000	0.42632		BRCA - PDX late	1	228860000	229120000	0.574781
	CRC - PT	8	81125000	81125000	0.139143		CRC - PDX early	7	110175000	111075000	0.003673		CRC - PDX late	6	113775000	116175000	0.050516		BRCA - PT	2	159220000	160140000	0.074104		BRCA - PDX early	2	7620000	7760000	0.461857		BRCA - PDX late	1	229140000	229160000	0.617407
	CRC - PT	8	81175000	82725000	0.163425		CRC - PDX early	7	111125000	115475000	0.008077		CRC - PDX late	6	116225000	116225000	0.037067		BRCA - PT	2	160160000	162900000	0.084163		BRCA - PDX early	2	7780000	8220000	0.479692		BRCA - PDX late	1	229180000	231060000	0.597598
	CRC - PT	8	82775000	82875000	0.158304		CRC - PDX early	7	115525000	115625000	0.014049		CRC - PDX late	6	116325000	117475000	0.017673		BRCA - PT	2	162920000	165600000	0.073396		BRCA - PDX early	2	8240000	8240000	0.444154		BRCA - PDX late	1	231080000	231840000	0.519906
	CRC - PT	8	82925000	84025000	0.140551		CRC - PDX early	7	115675000	118375000	0.009645		CRC - PDX late	6	117575000	121325000	0.034639		BRCA - PT	2	165620000	165880000	0.114408		BRCA - PDX early	2	8260000	8400000	0.450662		BRCA - PDX late	1	231860000	232560000	0.559995
	CRC - PT	8	84075000	84425000	0.113949		CRC - PDX early	7	118425000	121825000	0.003673		CRC - PDX late	6	121375000	125325000	0.017673		BRCA - PT	2	165900000	166020000	0.098646		BRCA - PDX early	2	8420000	8760000	0.468442		BRCA - PDX late	1	232580000	233180000	0.51737
	CRC - PT	8	84475000	84575000	0.089021		CRC - PDX early	7	121875000	124225000	0.008343		CRC - PDX late	6	125375000	127325000	0.022818		BRCA - PT	2	166040000	169280000	0.057634		BRCA - PDX early	2	8780000	8860000	0.51738		BRCA - PDX late	1	233220000	233480000	0.566713
	CRC - PT	8	84625000	85125000	0.101505		CRC - PDX early	7	124275000	125875000	0.019672		CRC - PDX late	6	127375000	128425000	0.017673		BRCA - PT	2	169300000	170480000	0.047575		BRCA - PDX early	2	8880000	8980000	0.307689		BRCA - PDX late	1	233500000	234320000	0.51737
	CRC - PT	8	85175000	87025000	0.077223		CRC - PDX early	7	125925000	127025000	0.008343		CRC - PDX late	6	128475000	128625000	0.034516		BRCA - PT	2	170500000	171460000	0.077705		BRCA - PDX early	2	9000000	9600000	0.250251		BRCA - PDX late	1	234340000	234440000	0.578712
	CRC - PT	8	87075000	87525000	0.066494		CRC - PDX early	7	127075000	127625000	0.01205		CRC - PDX late	6	128675000	129425000	0.055119		BRCA - PT	2	171480000	175460000	0.095671		BRCA - PDX early	2	9620000	10740000	0.201313		BRCA - PDX late	1	234460000	234460000	0.670852
	CRC - PT	8	87575000	90325000	0.02628		CRC - PDX early	7	127675000	128025000	0.029255		CRC - PDX late	6	129475000	133775000	0.034516		BRCA - PT	2	175480000	176420000	0.126311		BRCA - PDX early	2	10760000	11840000	0.311582		BRCA - PDX late	1	234480000	234480000	0.7124
	CRC - PT	8	90375000	91625000	0.052883		CRC - PDX early	7	128075000	128075000	0.025581		CRC - PDX late	6	133825000	133825000	0.053089		BRCA - PT	2	176440000	178500000	0.13258		BRCA - PDX early	2	11860000	11860000	0.302604		BRCA - PDX late	1	234500000	234580000	0.756417
	CRC - PT	8	91675000	92175000	0.02628		CRC - PDX early	7	128325000	128875000	0.020911		CRC - PDX late	6	133875000	135125000	0.079292		BRCA - PT	2	178520000	180180000	0.10194		BRCA - PDX early	2	11880000	12360000	0.296096		BRCA - PDX late	1	234600000	234640000	0.647685
	CRC - PT	8	92225000	93025000	0.031703		CRC - PDX early	7	128925000	129225000	0.044912		CRC - PDX late	6	135175000	135975000	0.100387		BRCA - PT	2	180200000	182080000	0.083973		BRCA - PDX early	2	12380000	14160000	0.288101		BRCA - PDX late	1	234660000	234920000	0.679165
	CRC - PT	8	93075000	93275000	0.038012		CRC - PDX early	7	129275000	129675000	0.076621		CRC - PDX late	6	136025000	136575000	0.128401		BRCA - PT	2	182100000	183980000	0.090059		BRCA - PDX early	2	14180000	17800000	0.216198		BRCA - PDX late	1	234940000	234940000	0.672774
	CRC - PT	8	93325000	93675000	0.049352		CRC - PDX early	7	129725000	132375000	0.044912		CRC - PDX late	6	136625000	137625000	0.160557		BRCA - PT	2	184000000	185400000	0.051561		BRCA - PDX early	2	17820000	18940000	0.105929		BRCA - PDX late	1	234960000	235020000	0.580634
	CRC - PT	8	93725000	94275000	0.074482		CRC - PDX early	7	132425000	135775000	0.080769		CRC - PDX late	6	137675000	139525000	0.139462		BRCA - PT	2	185420000	186100000	0.064515		BRCA - PDX early	2	18960000	19180000	0.142247		BRCA - PDX late	1	235040000	235260000	0.539085
	CRC - PT	8	94325000	96575000	0.084638		CRC - PDX early	7	135825000	144875000	0.105147		CRC - PDX late	6	139575000	139675000	0.107306		BRCA - PT	2	186120000	186240000	0.025308		BRCA - PDX early	2	19200000	19600000	0.212623		BRCA - PDX late	1	235280000	235280000	0.600703
	CRC - PT	8	96625000	97075000	0.124408		CRC - PDX early	7	144925000	145125000	0.10144		CRC - PDX late	6	139725000	141325000	0.090463		BRCA - PT	2	186260000	186960000	0.060397		BRCA - PDX early	2	19620000	19940000	0.142247		BRCA - PDX late	1	235300000	235400000	0.569223
	CRC - PT	8	97125000	97725000	0.099279		CRC - PDX early	7	145175000	145625000	0.077439		CRC - PDX late	6	141375000	142475000	0.07279		BRCA - PT	2	186980000	187300000	0.047443		BRCA - PDX early	2	19960000	19980000	0.105929		BRCA - PDX late	1	235420000	235420000	0.61525
	CRC - PT	8	97775000	97925000	0.119136		CRC - PDX early	7	145725000	147275000	0.113088		CRC - PDX late	6	142525000	143125000	0.113433		BRCA - PT	2	187320000	194800000	0.012354		BRCA - PDX early	2	20000000	20180000	0.213107		BRCA - PDX late	1	235440000	235580000	0.5603
	CRC - PT	8	97975000	98275000	0.144484		CRC - PDX early	7	147325000	148125000	0.124655		CRC - PDX late	6	143175000	143425000	0.12996		BRCA - PT	2	194820000	197100000	0.006085		BRCA - PDX early	2	20200000	20260000	0.255085		BRCA - PDX late	1	235600000	235980000	0.575933
	CRC - PT	8	98375000	98425000	0.148264		CRC - PDX early	7	148175000	149425000	0.13261		CRC - PDX late	6	143475000	144475000	0.1444		BRCA - PT	2	197120000	197980000	0.151493		BRCA - PDX early	2	20280000	20620000	0.333852		BRCA - PDX late	1	236000000	236120000	0.604467
	CRC - PT	8	98475000	100475000	0.154677		CRC - PDX early	7	149475000	152275000	0.121043		CRC - PDX late	6	144525000	144725000	0.103758		BRCA - PT	2	198000000	199540000	0.006085		BRCA - PDX early	2	20640000	20700000	0.291875		BRCA - PDX late	1	236140000	236440000	0.59706
	CRC - PT	8	100575000	104225000	0.220901		CRC - PDX early	7	152325000	155125000	0.102557		CRC - PDX late	6	144775000	146125000	0.135802		BRCA - PT	2	199560000	199860000	0.080079		BRCA - PDX early	2	20720000	20720000	0.213107		BRCA - PDX late	1	236460000	236600000	0.588539
	CRC - PT	8	104275000	104325000	0.242779		CRC - PDX early	7	155175000	156175000	0.131393		CRC - PDX late	6	146175000	146275000	0.117229		BRCA - PT	2	199880000	203140000	0.006085		BRCA - PDX early	2	20740000	22000000	0.105929		BRCA - PDX late	1	236620000	236720000	0.573315
	CRC - PT	8	104375000	104475000	0.230626		CRC - PDX early	7	156225000	159075000	0.102557		CRC - PDX late	6	146325000	150975000	0.085185		BRCA - PT	2	203160000	203500000	0.018631		BRCA - PDX early	2	22020000	23640000	0.145325		BRCA - PDX late	1	236740000	236980000	0.597751
	CRC - PT	8	104525000	104625000	0.214245		CRC - PDX early	8	325000	1925000	0.007417		CRC - PDX late	6	151025000	152075000	0.10472		BRCA - PT	2	203520000	203880000	0.074886		BRCA - PDX early	2	23660000	24880000	0.128782		BRCA - PDX late	1	237000000	237120000	0.582574
	CRC - PT	8	104675000	104825000	0.204088		CRC - PDX early	8	1975000	27975000	0		CRC - PDX late	6	152125000	160525000	0.14436		BRCA - PT	2	203900000	206580000	0.018631		BRCA - PDX early	2	24900000	25680000	0.092532		BRCA - PDX late	1	237140000	238460000	0.573779
	CRC - PT	8	104875000	105325000	0.198665		CRC - PDX early	8	28025000	32075000	0.026843		CRC - PDX late	6	160575000	161025000	0.152778		BRCA - PT	2	206600000	211700000	0.031505		BRCA - PDX early	2	25700000	27320000	0.132043		BRCA - PDX late	1	238480000	239140000	0.730695
	CRC - PT	8	105375000	105425000	0.190962		CRC - PDX early	8	32125000	32375000	0.055045		CRC - PDX late	6	161075000	162075000	0.179201		BRCA - PT	2	211720000	212220000	0.03968		BRCA - PDX early	2	27340000	28280000	0.217048		BRCA - PDX late	1	239160000	239240000	0.704782
	CRC - PT	8	105475000	108925000	0.165614		CRC - PDX early	8	32425000	32825000	0.028202		CRC - PDX late	6	162125000	162225000	0.152778		BRCA - PT	2	212240000	212480000	0.132382		BRCA - PDX early	2	28300000	28740000	0.314222		BRCA - PDX late	1	239260000	239940000	0.694159
	CRC - PT	8	108975000	111875000	0.139333		CRC - PDX early	8	32925000	35775000	0		CRC - PDX late	6	162275000	162325000	0.105322		BRCA - PT	2	212500000	213180000	0.03968		BRCA - PDX early	2	28760000	28820000	0.217048		BRCA - PDX late	1	239960000	241620000	0.701332
	CRC - PT	8	111925000	113775000	0.185983		CRC - PDX early	8	35825000	36425000	0.026393		CRC - PDX late	6	162375000	162675000	0.085787		BRCA - PT	2	213200000	215800000	0.082213		BRCA - PDX early	2	28840000	29600000	0.132043		BRCA - PDX late	1	241640000	242000000	0.659412
	CRC - PT	8	113825000	114475000	0.195241		CRC - PDX early	8	36475000	36575000	0.046691		CRC - PDX late	6	162725000	162975000	0.098005		BRCA - PT	2	215820000	216260000	0.127402		BRCA - PDX early	2	29620000	32200000	0.125941		BRCA - PDX late	1	242020000	242700000	0.71665
	CRC - PT	8	114525000	115325000	0.155471		CRC - PDX early	8	36625000	37075000	0.10638		CRC - PDX late	6	163025000	163475000	0.119767		BRCA - PT	2	216280000	222260000	0.082213		BRCA - PDX early	2	32240000	32520000	0.209986		BRCA - PDX late	1	242720000	243360000	0.767078
	CRC - PT	8	115375000	116425000	0.193319		CRC - PDX early	8	37125000	37125000	0.135395		CRC - PDX late	6	163525000	163825000	0.136514		BRCA - PT	2	222280000	222580000	0.18325		BRCA - PDX early	2	32560000	32960000	0.132701		BRCA - PDX late	1	243380000	244000000	0.760446
	CRC - PT	8	116475000	116975000	0.212974		CRC - PDX early	8	37175000	37475000	0.15077		CRC - PDX late	6	163875000	165675000	0.176033		BRCA - PT	2	222600000	222880000	0.082213		BRCA - PDX early	2	32980000	33440000	0.210634		BRCA - PDX late	1	244020000	244140000	0.720485
	CRC - PT	8	117025000	117175000	0.238275		CRC - PDX early	8	37525000	37525000	0.248185		CRC - PDX late	6	165775000	166775000	0.147647		BRCA - PT	2	222900000	226320000	0.113018		BRCA - PDX early	2	33460000	35180000	0.122916		BRCA - PDX late	1	244160000	244800000	0.727362
	CRC - PT	8	117225000	118875000	0.24743		CRC - PDX early	8	37575000	37625000	0.264506		CRC - PDX late	6	166825000	168375000	0.152801		BRCA - PT	2	226340000	228180000	0.151208		BRCA - PDX early	2	35200000	35940000	0.12977		BRCA - PDX late	1	244820000	245180000	0.766672
	CRC - PT	8	118925000	120275000	0.227776		CRC - PDX early	8	37675000	37725000	0.322066		CRC - PDX late	6	168425000	170875000	0.169606		BRCA - PT	2	228200000	230740000	0.108675		BRCA - PDX early	2	35960000	38080000	0.138122		BRCA - PDX late	1	245200000	245740000	0.727362
	CRC - PT	8	120325000	120625000	0.232047		CRC - PDX early	8	37775000	38075000	0.347403		CRC - PDX late	7	75000	975000	0.242752		BRCA - PT	2	230760000	231520000	0.087626		BRCA - PDX early	2	38100000	38700000	0.293003		BRCA - PDX late	1	245760000	246360000	0.696027
	CRC - PT	8	120675000	120975000	0.250617		CRC - PDX early	8	38125000	38125000	0.355679		CRC - PDX late	7	1025000	1025000	0.269607		BRCA - PT	2	231540000	234420000	0.049436		BRCA - PDX early	2	38720000	38740000	0.138122		BRCA - PDX late	1	246380000	246380000	0.707249
	CRC - PT	8	121025000	121075000	0.225316		CRC - PDX early	8	38175000	38375000	0.386304		CRC - PDX late	7	1075000	2025000	0.237432		BRCA - PT	2	234440000	235040000	0.043351		BRCA - PDX early	2	38760000	38760000	0.172435		BRCA - PDX late	1	246400000	246460000	0.781698
	CRC - PT	8	121125000	123075000	0.232248		CRC - PDX early	8	38425000	38625000	0.366006		CRC - PDX late	7	2075000	2725000	0.210577		BRCA - PT	2	235060000	236540000	0.030805		BRCA - PDX early	2	38780000	38980000	0.245067		BRCA - PDX late	1	246480000	246480000	0.815683
	CRC - PT	8	123125000	124125000	0.257785		CRC - PDX early	8	38675000	38875000	0.381229		CRC - PDX late	7	2775000	2775000	0.198441		BRCA - PT	2	236560000	237960000	0.038772		BRCA - PDX early	2	39000000	39420000	0.172435		BRCA - PDX late	1	246500000	246700000	0.841886
	CRC - PT	8	124175000	127025000	0.269658		CRC - PDX early	8	38925000	39125000	0.387915		CRC - PDX late	7	2825000	2975000	0.145906		BRCA - PT	2	237980000	238440000	0.045969		BRCA - PDX early	2	39440000	41660000	0.138122		BRCA - PDX late	1	246720000	246860000	0.758172
	CRC - PT	8	127075000	127775000	0.276908		CRC - PDX early	8	39175000	39375000	0.3589		CRC - PDX late	7	3075000	4775000	0.134806		BRCA - PT	2	238460000	239440000	0.038772		BRCA - PDX early	2	41680000	41800000	0.222746		BRCA - PDX late	1	246880000	246960000	0.809637
	CRC - PT	8	127825000	128125000	0.379719		CRC - PDX early	8	39425000	39625000	0.366866		CRC - PDX late	7	4825000	5725000	0.154884		BRCA - PT	2	239460000	240140000	0.074097		BRCA - PDX early	2	41820000	41920000	0.345973		BRCA - PDX late	1	246980000	247380000	0.835429
	CRC - PT	8	128275000	129475000	0.385114		CRC - PDX early	8	39675000	39675000	0.440221		CRC - PDX late	7	5775000	6625000	0.131182		BRCA - PT	2	240160000	240520000	0.038772		BRCA - PDX early	2	41940000	42240000	0.362796		BRCA - PDX late	1	247400000	247520000	0.799754
	CRC - PT	8	129525000	129825000	0.282302		CRC - PDX early	8	39725000	39775000	0.265641		CRC - PDX late	7	6675000	6675000	0.138563		BRCA - PT	2	240540000	242100000	0.047582		BRCA - PDX early	2	42260000	42300000	0.239569		BRCA - PDX late	1	247540000	247540000	0.761212
	CRC - PT	8	129875000	130325000	0.270429		CRC - PDX early	8	39825000	40125000	0.255775		CRC - PDX late	7	6725000	6725000	0.128734		BRCA - PT	3	20000	2260000	0.16038		BRCA - PDX early	2	42320000	43140000	0.222746		BRCA - PDX late	1	247560000	247560000	0.754038
	CRC - PT	8	130375000	130575000	0.292749		CRC - PDX early	8	40175000	40325000	0.240553		CRC - PDX late	7	7075000	7425000	0.112084		BRCA - PT	3	2280000	3820000	0.173427		BRCA - PDX early	2	43160000	44040000	0.185497		BRCA - PDX late	1	247580000	248020000	0.716914
	CRC - PT	8	130625000	132125000	0.267212		CRC - PDX early	8	40375000	40625000	0.249738		CRC - PDX late	7	7475000	7625000	0.100458		BRCA - PT	3	3840000	3860000	0.069669		BRCA - PDX early	2	44060000	44160000	0.146101		BRCA - PDX late	1	248040000	248260000	0.766408
	CRC - PT	8	132175000	132725000	0.23796		CRC - PDX early	8	40675000	40975000	0.25779		CRC - PDX late	7	7675000	8425000	0.091536		BRCA - PT	3	3880000	4260000	0.118635		BRCA - PDX early	2	44180000	44760000	0.15283		BRCA - PDX late	1	248280000	248760000	0.722391
	CRC - PT	8	132775000	133275000	0.252361		CRC - PDX early	8	41025000	41425000	0.294147		CRC - PDX late	7	8475000	8875000	0.071643		BRCA - PT	3	4280000	4600000	0.069669		BRCA - PDX early	2	44780000	45640000	0.193476		BRCA - PDX late	1	248780000	248940000	0.696992
	CRC - PT	8	133325000	134275000	0.26072		CRC - PDX early	8	41475000	42175000	0.254336		CRC - PDX late	7	8925000	9075000	0.066328		BRCA - PT	3	4620000	4700000	0.075595		BRCA - PDX early	2	45660000	45800000	0.105482		BRCA - PDX late	2	40000	780000	0.693049
	CRC - PT	8	134325000	134475000	0.25347		CRC - PDX early	8	42225000	42525000	0.217979		CRC - PDX late	7	9125000	9575000	0.060595		BRCA - PT	3	4720000	5340000	0.184528		BRCA - PDX early	2	45820000	45920000	0.145943		BRCA - PDX late	2	800000	1780000	0.658101
	CRC - PT	8	134525000	134875000	0.225382		CRC - PDX early	8	42575000	42625000	0.221149		CRC - PDX late	7	9625000	10125000	0.07534		BRCA - PT	3	5360000	5640000	0.233714		BRCA - PDX early	2	45940000	46200000	0.186945		BRCA - PDX late	2	1800000	3820000	0.609674
	CRC - PT	8	134925000	135375000	0.218968		CRC - PDX early	8	42675000	43275000	0.122458		CRC - PDX late	7	10175000	10775000	0.055662		BRCA - PT	3	5660000	6040000	0.184528		BRCA - PDX early	2	46220000	46760000	0.180092		BRCA - PDX late	2	3840000	4300000	0.627328
	CRC - PT	8	135425000	135925000	0.204567		CRC - PDX early	8	47625000	49525000	0.27796		CRC - PDX late	7	10825000	11125000	0.078426		BRCA - PT	3	6060000	6300000	0.075595		BRCA - PDX early	2	46780000	46940000	0.139631		BRCA - PDX late	2	4320000	5140000	0.609674
	CRC - PT	8	135975000	136625000	0.232656		CRC - PDX early	8	49575000	49725000	0.24304		CRC - PDX late	7	11175000	12725000	0.065526		BRCA - PT	3	6320000	6580000	0.125687		BRCA - PDX early	2	46960000	47040000	0.184692		BRCA - PDX late	2	5160000	5240000	0.589621
	CRC - PT	8	136675000	138725000	0.210777		CRC - PDX early	8	49775000	49875000	0.214867		CRC - PDX late	7	12775000	15575000	0.028018		BRCA - PT	3	6600000	7100000	0.119761		BRCA - PDX early	2	47060000	47460000	0.217514		BRCA - PDX late	2	5260000	6960000	0.546712
	CRC - PT	8	138775000	139675000	0.222742		CRC - PDX early	8	49925000	50075000	0.199368		CRC - PDX late	7	15625000	16625000	0.044601		BRCA - PT	3	7120000	7820000	0.237717		BRCA - PDX early	2	47480000	47540000	0.184692		BRCA - PDX late	2	6980000	7600000	0.562199
	CRC - PT	8	139725000	140725000	0.235367		CRC - PDX early	8	50125000	50225000	0.168641		CRC - PDX late	7	16675000	16725000	0.028018		BRCA - PT	3	7840000	8000000	0.224669		BRCA - PDX early	2	47560000	52680000	0.139631		BRCA - PDX late	2	7620000	7780000	0.609348
	CRC - PT	8	140775000	141025000	0.241		CRC - PDX early	8	50275000	51325000	0.14513		CRC - PDX late	7	16775000	17375000	0.063406		BRCA - PT	3	8020000	8540000	0.143115		BRCA - PDX early	2	52700000	53460000	0.098629		BRCA - PDX late	2	7800000	8200000	0.652641
	CRC - PT	8	141075000	141125000	0.234691		CRC - PDX early	8	51375000	51475000	0.129756		CRC - PDX late	7	17425000	21725000	0.028018		BRCA - PT	3	8560000	8640000	0.106714		BRCA - PDX early	2	53480000	53840000	0.133252		BRCA - PDX late	2	8220000	8600000	0.614595
	CRC - PT	8	141175000	141575000	0.261233		CRC - PDX early	8	51525000	52775000	0.173324		CRC - PDX late	7	21775000	25425000	0.03438		BRCA - PT	3	8660000	8900000	0.128383		BRCA - PDX early	2	53880000	55020000	0.098629		BRCA - PDX late	2	8620000	8860000	0.624635
	CRC - PT	8	141625000	141975000	0.275494		CRC - PDX early	8	52825000	53575000	0.150044		CRC - PDX late	7	25475000	30325000	0.013742		BRCA - PT	3	8920000	8960000	0.237773		BRCA - PDX early	2	55040000	55360000	0.210448		BRCA - PDX late	2	8880000	8980000	0.413974
	CRC - PT	8	142025000	142125000	0.290969		CRC - PDX early	8	53625000	54675000	0.126688		CRC - PDX late	7	30375000	35325000	0.006362		BRCA - PT	3	8980000	9380000	0.324699		BRCA - PDX early	2	55380000	56180000	0.098629		BRCA - PDX late	2	9000000	9000000	0.35875
	CRC - PT	8	142175000	142175000	0.296158		CRC - PDX early	8	54725000	54875000	0.106132		CRC - PDX late	7	35375000	37925000	0		BRCA - PT	3	9400000	9500000	0.394839		BRCA - PDX early	2	56200000	57400000	0.132709		BRCA - PDX late	2	9020000	9340000	0.375803
	CRC - PT	8	142225000	143975000	0.32313		CRC - PDX early	8	54925000	55125000	0.085919		CRC - PDX late	7	37975000	38625000	0.018415		BRCA - PT	3	9520000	10160000	0.343526		BRCA - PDX early	2	57420000	58040000	0.189699		BRCA - PDX late	2	9360000	9600000	0.412356
	CRC - PT	8	144025000	146225000	0.328858		CRC - PDX early	8	55175000	55625000	0.120991		CRC - PDX late	7	38675000	40525000	0.032565		BRCA - PT	3	10180000	10280000	0.242422		BRCA - PDX early	2	58060000	58460000	0.248008		BRCA - PDX late	2	9620000	9800000	0.369063
	CRC - PT	9	225000	775000	0.091371		CRC - PDX early	8	55675000	56025000	0.11393		CRC - PDX late	7	40575000	43925000	0.018415		BRCA - PT	3	10300000	10400000	0.228128		BRCA - PDX early	2	58480000	60560000	0.189699		BRCA - PDX late	2	9820000	11460000	0.33251
	CRC - PT	9	825000	3975000	0.069272		CRC - PDX early	8	56075000	56675000	0.110751		CRC - PDX late	7	43975000	51775000	0.036716		BRCA - PT	3	10420000	10520000	0.157988		BRCA - PDX early	2	60580000	61420000	0.370851		BRCA - PDX late	2	11480000	11860000	0.323407
	CRC - PT	9	4025000	4875000	0.043207		CRC - PDX early	8	56725000	58225000	0.130363		CRC - PDX late	7	51825000	53925000	0.052713		BRCA - PT	3	10540000	10840000	0.114897		BRCA - PDX early	2	61440000	62560000	0.313861		BRCA - PDX late	2	11880000	12420000	0.306354
	CRC - PT	9	4975000	13775000	0.027855		CRC - PDX early	8	58275000	60625000	0.09847		CRC - PDX late	7	53975000	54725000	0.056151		BRCA - PT	3	10860000	11060000	0.172628		BRCA - PDX early	2	62580000	63120000	0.322292		BRCA - PDX late	2	12440000	12580000	0.296314
	CRC - PT	9	13825000	15475000	0.053178		CRC - PDX early	8	60675000	62025000	0.121187		CRC - PDX late	7	54775000	57625000	0.079543		BRCA - PT	3	11080000	11780000	0.151309		BRCA - PDX early	2	63140000	63840000	0.245504		BRCA - PDX late	2	12600000	14160000	0.287171
	CRC - PT	9	15525000	16325000	0.036153		CRC - PDX early	8	62075000	63125000	0.108426		CRC - PDX late	7	63425000	64925000	0.079171		BRCA - PT	3	11800000	13060000	0.093578		BRCA - PDX early	2	63860000	64140000	0.338862		BRCA - PDX late	2	14180000	18920000	0.213701
	CRC - PT	9	16375000	18025000	0.01083		CRC - PDX early	8	63175000	64275000	0.085709		CRC - PDX late	7	65375000	71925000	0.026924		BRCA - PT	3	13080000	14120000	0.161851		BRCA - PDX early	2	64160000	64600000	0.292912		BRCA - PDX late	2	18940000	19180000	0.250147
	CRC - PT	9	18075000	18775000	0		CRC - PDX early	8	64325000	64575000	0.122986		CRC - PDX late	7	71975000	71975000	0.036552		BRCA - PT	3	14140000	15640000	0.093578		BRCA - PDX early	2	64620000	64840000	0.245504		BRCA - PDX late	2	19200000	19600000	0.36309
	CRC - PT	9	18825000	24425000	0.02684		CRC - PDX early	8	64625000	65475000	0.127098		CRC - PDX late	7	72775000	76025000	0.132951		BRCA - PT	3	15660000	15720000	0.085292		BRCA - PDX early	2	64860000	65700000	0.182192		BRCA - PDX late	2	19620000	19820000	0.25806
	CRC - PT	9	24475000	27125000	0.090387		CRC - PDX early	8	65525000	68125000	0.122106		CRC - PDX late	7	76825000	76875000	0.061097		BRCA - PT	3	15740000	15820000	0.169601		BRCA - PDX early	2	65720000	66040000	0.215744		BRCA - PDX late	2	19840000	19980000	0.304584
	CRC - PT	9	27175000	30325000	0.056169		CRC - PDX early	8	68175000	68675000	0.162466		CRC - PDX late	7	76925000	76975000	0.052206		BRCA - PT	3	15840000	19340000	0.162239		BRCA - PDX early	2	66060000	66280000	0.115466		BRCA - PDX late	2	20000000	20100000	0.371787
	CRC - PT	9	30375000	30775000	0		CRC - PDX early	8	68725000	70575000	0.176306		CRC - PDX late	7	77025000	77325000	0.04221		BRCA - PT	3	19360000	24160000	0.077931		BRCA - PDX early	2	66300000	66460000	0.081914		BRCA - PDX late	2	20120000	20200000	0.412096
	CRC - PT	9	30825000	31275000	0.011743		CRC - PDX early	8	70675000	72425000	0.215214		CRC - PDX late	7	77375000	79925000	0.032581		BRCA - PT	3	24180000	24460000	0.047764		BRCA - PDX early	2	66480000	68880000	0.153257		BRCA - PDX late	2	20220000	20420000	0.547346
	CRC - PT	9	31325000	32075000	0.016955		CRC - PDX early	8	72475000	72475000	0.247677		CRC - PDX late	7	79975000	83075000	0.035532		BRCA - PT	3	24480000	24860000	0.069595		BRCA - PDX early	2	68900000	69580000	0.159446		BRCA - PDX late	2	20440000	20620000	0.500822
	CRC - PT	9	32125000	38775000	0.005213		CRC - PDX early	8	72525000	73725000	0.214963		CRC - PDX late	7	83125000	85575000	0.054139		BRCA - PT	3	24880000	27600000	0.047764		BRCA - PDX early	2	69600000	69620000	0.195116		BRCA - PDX late	2	20640000	20720000	0.460513
	CRC - PT	9	71025000	96025000	0		CRC - PDX early	8	73775000	73925000	0.201124		CRC - PDX late	7	85625000	86375000	0.071323		BRCA - PT	3	27620000	28580000	0.057104		BRCA - PDX early	2	69640000	69720000	0.123773		BRCA - PDX late	2	20740000	20960000	0.281053
	CRC - PT	9	96075000	98475000	0.003086		CRC - PDX early	8	73975000	75075000	0.229542		CRC - PDX late	7	86425000	87775000	0.075245		BRCA - PT	3	28600000	30660000	0.110217		BRCA - PDX early	2	69740000	70180000	0.249908		BRCA - PDX late	2	20980000	22060000	0.228711
	CRC - PT	9	98525000	100675000	0.033814		CRC - PDX early	8	75125000	75475000	0.208656		CRC - PDX late	7	87825000	87825000	0.061181		BRCA - PT	3	30680000	31420000	0.057104		BRCA - PDX early	2	70200000	70400000	0.277621		BRCA - PDX late	2	22080000	23620000	0.199611
	CRC - PT	9	100725000	125175000	0.003086		CRC - PDX early	8	75525000	77175000	0.171379		CRC - PDX late	7	87875000	95975000	0.039623		BRCA - PT	3	31440000	32540000	0.109579		BRCA - PDX early	2	70420000	70740000	0.340223		BRCA - PDX late	2	23640000	23720000	0.141307
	CRC - PT	9	125225000	129175000	0		CRC - PDX early	8	77225000	77425000	0.138916		CRC - PDX late	7	96025000	97075000	0.043863		BRCA - PT	3	32560000	34540000	0.057104		BRCA - PDX early	2	70760000	71200000	0.186374		BRCA - PDX late	2	23740000	24760000	0.160188
	CRC - PT	9	129225000	130125000	0.004779		CRC - PDX early	8	77475000	77775000	0.130961		CRC - PDX late	7	97125000	97275000	0.072235		BRCA - PT	3	34560000	34720000	0.077044		BRCA - PDX early	2	71220000	72340000	0.123773		BRCA - PDX late	2	24780000	24880000	0.147965
	CRC - PT	9	130175000	139175000	0.008924		CRC - PDX early	8	77825000	79475000	0.155227		CRC - PDX late	7	97325000	97475000	0.076233		BRCA - PT	3	34740000	35100000	0.19793		BRCA - PDX early	2	72360000	73700000	0.139803		BRCA - PDX late	2	24900000	25600000	0.100906
	CRC - PT	9	139225000	140975000	0.028079		CRC - PDX early	8	79525000	80025000	0.175384		CRC - PDX late	7	97675000	98875000	0.087763		BRCA - PT	3	35120000	36820000	0.077044		BRCA - PDX early	2	73720000	74060000	0.104134		BRCA - PDX late	2	25620000	27320000	0.051686
	CRC - PT	10	175000	1375000	0.038915		CRC - PDX early	8	80075000	80875000	0.196807		CRC - PDX late	7	98925000	99575000	0.06536		BRCA - PT	3	36840000	37060000	0.246256		BRCA - PDX early	2	74080000	74100000	0.1689		BRCA - PDX late	2	27340000	28280000	0.135417
	CRC - PT	10	1425000	1525000	0.018168		CRC - PDX early	8	80925000	82225000	0.177627		CRC - PDX late	7	99625000	100075000	0.08983		BRCA - PT	3	37080000	37340000	0.275542		BRCA - PDX early	2	74120000	74480000	0.15287		BRCA - PDX late	2	28300000	28740000	0.179572
	CRC - PT	10	1575000	4575000	0.039501		CRC - PDX early	8	82275000	83825000	0.15747		CRC - PDX late	7	100125000	101425000	0.102349		BRCA - PT	3	37360000	37380000	0.255602		BRCA - PDX early	2	74500000	75780000	0.081914		BRCA - PDX late	2	28760000	28820000	0.135417
	CRC - PT	10	4625000	4725000	0.031351		CRC - PDX early	8	83875000	84025000	0.148128		CRC - PDX late	7	101475000	101875000	0.077879		BRCA - PT	3	37400000	37460000	0.342424		BRCA - PDX early	2	75800000	76040000	0.075185		BRCA - PDX late	2	28840000	29420000	0.051686
	CRC - PT	10	4775000	4775000	0.053519		CRC - PDX early	8	84075000	84425000	0.143043		CRC - PDX late	7	101925000	102075000	0.048176		BRCA - PT	3	37480000	37720000	0.313137		BRCA - PDX early	2	76060000	76180000	0.068425		BRCA - PDX late	2	29440000	32200000	0.045825
	CRC - PT	10	4825000	5225000	0.076379		CRC - PDX early	8	84475000	84625000	0.104135		CRC - PDX late	7	102475000	103675000	0.036647		BRCA - PT	3	37740000	39740000	0.057104		BRCA - PDX early	2	76200000	76360000	0.060073		BRCA - PDX late	2	32240000	32560000	0.115689
	CRC - PT	10	5375000	6175000	0.10704		CRC - PDX early	8	84675000	86475000	0.121676		CRC - PDX late	7	103725000	103725000	0.048236		BRCA - PT	3	39760000	44660000	0.050936		BRCA - PDX early	2	76380000	77300000	0.042511		BRCA - PDX late	2	32580000	32960000	0.045825
	CRC - PT	10	6225000	6375000	0.084872		CRC - PDX early	8	86525000	87525000	0.100252		CRC - PDX late	7	103775000	107975000	0.029718		BRCA - PT	3	44680000	46460000	0.031011		BRCA - PDX early	2	77320000	77960000	0.093015		BRCA - PDX late	2	32980000	33420000	0.127996
	CRC - PT	10	6425000	6625000	0.074853		CRC - PDX early	8	87575000	91975000	0.042773		CRC - PDX late	7	108025000	108325000	0.021557		BRCA - PT	3	46480000	46740000	0.009341		BRCA - PDX early	2	77980000	78060000	0.126786		BRCA - PDX late	2	33440000	33880000	0.045825
	CRC - PT	10	6675000	6825000	0.051993		CRC - PDX early	8	92025000	93225000	0.023723		CRC - PDX late	7	108375000	110125000	0.017559		BRCA - PT	3	46760000	48960000	0.103925		BRCA - PDX early	2	78080000	78340000	0.160379		BRCA - PDX late	2	33900000	36100000	0.037912
	CRC - PT	10	6875000	7975000	0.021332		CRC - PDX early	8	93275000	93575000	0.04159		CRC - PDX late	7	110175000	110575000	0.01159		BRCA - PT	3	48980000	49320000	0.009341		BRCA - PDX early	2	78360000	78980000	0.126607		BRCA - PDX late	2	36120000	38080000	0.05511
	CRC - PT	10	8025000	24125000	0		CRC - PDX early	8	93625000	94275000	0.046254		CRC - PDX late	7	110625000	114225000	0		BRCA - PT	3	49340000	49740000	0.072754		BRCA - PDX early	2	79000000	79320000	0.157921		BRCA - PDX late	2	38100000	38700000	0.211612
	CRC - PT	10	24175000	27725000	0.018452		CRC - PDX early	8	94325000	94525000	0.058276		CRC - PDX late	7	114275000	115775000	0.086208		BRCA - PT	3	49760000	50100000	0.009341		BRCA - PDX early	2	79340000	79760000	0.107417		BRCA - PDX late	2	38720000	38740000	0.05511
	CRC - PT	10	27775000	28875000	0		CRC - PDX early	8	94575000	96575000	0.065483		CRC - PDX late	7	115825000	116075000	0.05283		BRCA - PT	3	50120000	50840000	0.103929		BRCA - PDX early	2	79780000	81040000	0.154489		BRCA - PDX late	2	38760000	38960000	0.137921
	CRC - PT	10	28925000	33775000	0.013612		CRC - PDX early	8	96625000	97075000	0.124038		CRC - PDX late	7	116125000	117225000	0.068567		BRCA - PT	3	50860000	56020000	0.009341		BRCA - PDX early	2	81060000	82100000	0.123176		BRCA - PDX late	2	38980000	39700000	0.05511
	CRC - PT	10	33825000	34175000	0.025009		CRC - PDX early	8	97125000	97725000	0.119374		CRC - PDX late	7	117275000	118425000	0.015737		BRCA - PT	3	56040000	56520000	0		BRCA - PDX early	2	82120000	83640000	0.131296		BRCA - PDX late	2	39720000	41660000	0.037912
	CRC - PT	10	34225000	34825000	0.033671		CRC - PDX early	8	97775000	97925000	0.178281		CRC - PDX late	7	118475000	121825000	0.005932		BRCA - PT	3	56540000	56860000	0.074634		BRCA - PDX early	2	83660000	83800000	0.251863		BRCA - PDX late	2	41680000	41820000	0.161924
	CRC - PT	10	34875000	35825000	0.039257		CRC - PDX early	8	97975000	98225000	0.201184		CRC - PDX late	7	121875000	123175000	0.023152		BRCA - PT	3	56880000	57600000	0		BRCA - PDX early	2	83820000	83860000	0.295141		BRCA - PDX late	2	41840000	42280000	0.286426
	CRC - PT	10	35875000	36675000	0.02006		CRC - PDX early	8	98275000	98275000	0.227631		CRC - PDX late	7	123225000	124325000	0.017219		BRCA - PT	3	57620000	58240000	0.077582		BRCA - PDX early	2	83880000	83920000	0.302076		BRCA - PDX late	2	42300000	43140000	0.161924
	CRC - PT	10	36775000	38425000	0.032919		CRC - PDX early	8	98375000	98425000	0.209765		CRC - PDX late	7	124375000	125925000	0.034194		BRCA - PT	3	58260000	63660000	0		BRCA - PDX early	2	83940000	83960000	0.31484		BRCA - PDX late	2	43160000	44380000	0.124012
	CRC - PT	10	42875000	44825000	0.052904		CRC - PDX early	8	98475000	99025000	0.246868		CRC - PDX late	7	125975000	126625000	0.017219		BRCA - PT	3	63680000	64860000	0.02726		BRCA - PDX early	2	83980000	84160000	0.325631		BRCA - PDX late	2	44400000	44740000	0.13139
	CRC - PT	10	44875000	44875000	0.069145		CRC - PDX early	8	99075000	99075000	0.227257		CRC - PDX late	7	126675000	126675000	0.022896		BRCA - PT	3	64880000	69980000	0		BRCA - PDX early	2	84180000	84300000	0.437452		BRCA - PDX late	2	44760000	45620000	0.165829
	CRC - PT	10	44925000	48325000	0.046264		CRC - PDX early	8	99125000	99475000	0.234577		CRC - PDX late	7	126725000	127275000	0.055245		BRCA - PT	3	70000000	71000000	0.01191		BRCA - PDX early	2	84320000	84760000	0.454497		BRCA - PDX late	2	45640000	45640000	0.109877
	CRC - PT	10	48375000	49675000	0.028875		CRC - PDX early	8	99525000	100475000	0.241017		CRC - PDX late	7	127325000	127625000	0.022896		BRCA - PT	3	71020000	75980000	0		BRCA - PDX early	2	84780000	86300000	0.462139		BRCA - PDX late	2	45660000	45920000	0.075439
	CRC - PT	10	49725000	53725000	0.012634		CRC - PDX early	8	100575000	100725000	0.320908		CRC - PDX late	7	127675000	128875000	0.039732		BRCA - PT	3	76000000	76360000	0.019804		BRCA - PDX early	2	86320000	86840000	0.350318		BRCA - PDX late	2	45940000	46500000	0.119278
	CRC - PT	10	53775000	53975000	0.02639		CRC - PDX early	8	100775000	104225000	0.342469		CRC - PDX late	7	128925000	132375000	0.086672		BRCA - PT	3	76380000	78080000	0		BRCA - PDX early	2	87420000	87420000	0.290372		BRCA - PDX late	2	46520000	46880000	0.225535
	CRC - PT	10	54025000	59125000	0.013756		CRC - PDX early	8	104275000	104325000	0.380353		CRC - PDX late	7	132425000	134475000	0.12336		BRCA - PT	3	78100000	79040000	0.057773		BRCA - PDX early	2	88000000	89020000	0.254442		BRCA - PDX late	2	46900000	46920000	0.272694
	CRC - PT	10	59175000	59625000	0		CRC - PDX early	8	104375000	104475000	0.338919		CRC - PDX late	7	134525000	135825000	0.105743		BRCA - PT	3	79060000	79060000	0.085721		BRCA - PDX early	2	89780000	91420000	0.265214		BRCA - PDX late	2	46940000	47540000	0.32236
	CRC - PT	10	59675000	60275000	0.046595		CRC - PDX early	8	104525000	105075000	0.316913		CRC - PDX late	7	135925000	144525000	0.131784		BRCA - PT	3	79080000	80140000	0.101437		BRCA - PDX early	2	94520000	95220000	0.387727		BRCA - PDX late	2	47560000	47720000	0.272694
	CRC - PT	10	60325000	69125000	0.022132		CRC - PDX early	8	105125000	105375000	0.308565		CRC - PDX late	7	144575000	145125000	0.126107		BRCA - PT	3	80160000	80560000	0.12473		BRCA - PDX early	2	95240000	95420000	0.380793		BRCA - PDX late	2	47740000	47860000	0.119278
	CRC - PT	10	69175000	72525000	0.026787		CRC - PDX early	8	105425000	105425000	0.279773		CRC - PDX late	7	145175000	145625000	0.096784		BRCA - PT	3	80580000	82340000	0.096782		BRCA - PDX early	2	95500000	96080000	0.343244		BRCA - PDX late	2	47880000	49360000	0.181596
	CRC - PT	10	72625000	74225000	0.035578		CRC - PDX early	8	105475000	105525000	0.25687		CRC - PDX late	7	145725000	147875000	0.132544		BRCA - PT	3	82360000	82440000	0.057773		BRCA - PDX early	2	96100000	96240000	0.292633		BRCA - PDX late	2	49380000	50180000	0.174217
	CRC - PT	10	74275000	76775000	0.026787		CRC - PDX early	8	105575000	106825000	0.235309		CRC - PDX late	7	147925000	148225000	0.139487		BRCA - PT	3	82460000	82740000	0.029733		BRCA - PDX early	2	96260000	96420000	0.184302		BRCA - PDX late	2	50200000	52300000	0.204779
	CRC - PT	10	76825000	92025000	0.022132		CRC - PDX early	8	106875000	109125000	0.251331		CRC - PDX late	7	148275000	148475000	0.142843		BRCA - PT	3	82760000	82980000	0.189639		BRCA - PDX early	2	96440000	96640000	0.216068		BRCA - PDX late	2	52320000	52680000	0.166228
	CRC - PT	10	92075000	92075000	0.055241		CRC - PDX early	8	109175000	109275000	0.23931		CRC - PDX late	7	148525000	155025000	0.145765		BRCA - PT	3	83000000	85700000	0.029733		BRCA - PDX early	2	96660000	96980000	0.206407		BRCA - PDX late	2	52700000	53320000	0.130378
	CRC - PT	10	92125000	92575000	0.062018		CRC - PDX early	8	109375000	114475000	0.223287		CRC - PDX late	7	155075000	155225000	0.126136		BRCA - PT	3	85720000	86240000	0.053683		BRCA - PDX early	2	97000000	97100000	0.256494		BRCA - PDX late	2	53340000	53440000	0.137233
	CRC - PT	10	92625000	93475000	0.028909		CRC - PDX early	8	114525000	115325000	0.164732		CRC - PDX late	7	155275000	156225000	0.162697		BRCA - PT	3	86260000	87360000	0.029733		BRCA - PDX early	2	97360000	99140000	0.137757		BRCA - PDX late	2	53460000	53820000	0.173249
	CRC - PT	10	93525000	94125000	0.032799		CRC - PDX early	8	115375000	115675000	0.219264		CRC - PDX late	7	156275000	159025000	0.126136		BRCA - PT	3	87380000	89040000	0.048571		BRCA - PDX early	2	99160000	99700000	0.126985		BRCA - PDX late	2	53840000	55020000	0.137233
	CRC - PT	10	94175000	94525000	0.010667		CRC - PDX early	8	115725000	116275000	0.237724		CRC - PDX late	8	325000	12575000	0		BRCA - PT	3	89060000	90260000	0.054665		BRCA - PDX early	2	99720000	100080000	0.170066		BRCA - PDX late	2	55040000	55360000	0.237286
	CRC - PT	10	94575000	98525000	0.00389		CRC - PDX early	8	116325000	116975000	0.268976		CRC - PDX late	8	12625000	16125000	0.048587		BRCA - PT	3	90480000	91540000	0.102111		BRCA - PDX early	2	100120000	100460000	0.19754		BRCA - PDX late	2	55380000	56200000	0.137233
	CRC - PT	10	98575000	99875000	0.019157		CRC - PDX early	8	117025000	117275000	0.30848		CRC - PDX late	8	16175000	28825000	0		BRCA - PT	3	93720000	94240000	0.14092		BRCA - PDX early	2	100480000	100980000	0.186749		BRCA - PDX late	2	56220000	57420000	0.130378
	CRC - PT	10	99925000	104775000	0.00389		CRC - PDX early	8	117325000	118425000	0.317311		CRC - PDX late	8	28875000	31925000	0.028191		BRCA - PT	3	94260000	94420000	0.208308		BRCA - PDX early	2	101000000	101000000	0.159275		BRCA - PDX late	2	57440000	58020000	0.185729
	CRC - PT	10	104825000	105425000	0.031932		CRC - PDX early	8	118475000	118925000	0.323711		CRC - PDX late	8	31975000	32075000	0.043898		BRCA - PT	3	94440000	94700000	0.2415		BRCA - PDX early	2	101020000	101240000	0.216063		BRCA - PDX late	2	58040000	58460000	0.239325
	CRC - PT	10	105475000	106175000	0.00389		CRC - PDX early	8	118975000	119525000	0.2954		CRC - PDX late	8	32125000	32825000	0.0719		BRCA - PT	3	94720000	95240000	0.269117		BRCA - PDX early	2	101260000	104060000	0.172982		BRCA - PDX late	2	58480000	60400000	0.185729
	CRC - PT	10	106225000	108575000	0		CRC - PDX early	8	119575000	119625000	0.303445		CRC - PDX late	8	32925000	34075000	0.043898		BRCA - PT	3	95260000	95460000	0.201728		BRCA - PDX early	2	104080000	104200000	0.26227		BRCA - PDX late	2	60420000	60560000	0.194151
	CRC - PT	10	108625000	109675000	0.010123		CRC - PDX early	8	119675000	120625000	0.312843		CRC - PDX late	8	34125000	34875000	0.015706		BRCA - PT	3	95480000	95820000	0.241666		BRCA - PDX early	2	104220000	104400000	0.300528		BRCA - PDX late	2	60580000	61420000	0.384867
	CRC - PT	10	109725000	110775000	0.013385		CRC - PDX early	8	120675000	120975000	0.34076		CRC - PDX late	8	34925000	35775000	0.02533		BRCA - PT	3	95840000	96160000	0.278472		BRCA - PDX early	2	104420000	104860000	0.243739		BRCA - PDX late	2	61440000	63120000	0.329516
	CRC - PT	10	110825000	115425000	0.003262		CRC - PDX early	8	121025000	121125000	0.301256		CRC - PDX late	8	35825000	35875000	0.055143		BRCA - PT	3	96180000	96560000	0.197528		BRCA - PDX early	2	104880000	108300000	0.205481		BRCA - PDX late	2	63140000	63840000	0.199137
	CRC - PT	10	115475000	117775000	0		CRC - PDX early	8	121175000	121175000	0.329065		CRC - PDX late	8	35925000	36425000	0.08429		BRCA - PT	3	96580000	97300000	0.169911		BRCA - PDX early	2	108320000	108620000	0.335353		BRCA - PDX late	2	63860000	64140000	0.300171
	CRC - PT	10	117825000	124125000	0.003488		CRC - PDX early	8	121225000	122775000	0.341465		CRC - PDX late	8	36475000	36625000	0.105757		BRCA - PT	3	97320000	97500000	0.183072		BRCA - PDX early	2	108640000	108700000	0.292074		BRCA - PDX late	2	64160000	64580000	0.243721
	CRC - PT	10	124175000	128125000	0.011867		CRC - PDX early	8	122825000	123025000	0.377524		CRC - PDX late	8	36675000	37475000	0.160017		BRCA - PT	3	97520000	101820000	0.116533		BRCA - PDX early	2	108720000	108880000	0.329944		BRCA - PDX late	2	64600000	64840000	0.199137
	CRC - PT	10	128175000	135425000	0.003488		CRC - PDX early	8	123075000	124125000	0.398212		CRC - PDX late	8	37525000	37525000	0.204693		BRCA - PT	3	101840000	102460000	0.159925		BRCA - PDX early	2	108900000	109180000	0.386748		BRCA - PDX late	2	64860000	65500000	0.135156
	CRC - PT	11	225000	19825000	0.014135		CRC - PDX early	8	124175000	127125000	0.416327		CRC - PDX late	8	37575000	37625000	0.221397		BRCA - PT	3	102480000	102540000	0.116533		BRCA - PDX early	2	109220000	109380000	0.430463		BRCA - PDX late	2	65520000	65720000	0.126735
	CRC - PT	11	19875000	30475000	0		CRC - PDX early	8	127175000	127475000	0.437134		CRC - PDX late	8	37675000	37725000	0.270631		BRCA - PT	3	102560000	103740000	0.137909		BRCA - PDX early	2	109400000	110880000	0.337107		BRCA - PDX late	2	65740000	66060000	0.175748
	CRC - PT	11	30525000	36225000	0.004843		CRC - PDX early	8	127525000	127775000	0.477851		CRC - PDX late	8	37775000	37875000	0.283918		BRCA - PT	3	103760000	104380000	0.170801		BRCA - PDX early	2	110900000	111200000	0.247819		BRCA - PDX late	2	66080000	66280000	0.108274
	CRC - PT	11	36275000	36775000	0.030686		CRC - PDX early	8	127825000	128125000	0.563188		CRC - PDX late	8	37925000	38075000	0.306523		BRCA - PT	3	104400000	104440000	0.222549		BRCA - PDX early	2	111220000	111900000	0.286013		BRCA - PDX late	2	66300000	66500000	0.059261
	CRC - PT	11	36825000	37275000	0.004843		CRC - PDX early	8	128275000	128475000	0.583118		CRC - PDX late	8	38125000	38125000	0.367538		BRCA - PT	3	104460000	105780000	0.2421		BRCA - PDX early	2	111920000	112360000	0.249498		BRCA - PDX late	2	66520000	68880000	0.132309
	CRC - PT	11	37325000	50175000	0		CRC - PDX early	8	128525000	128575000	0.567605		CRC - PDX late	8	38175000	38525000	0.377266		BRCA - PT	3	105800000	107040000	0.222549		BRCA - PDX early	2	112460000	113800000	0.204801		BRCA - PDX late	2	68900000	68980000	0.138279
	CRC - PT	11	55075000	55725000	0.026311		CRC - PDX early	8	128625000	129425000	0.526889		CRC - PDX late	8	38575000	39075000	0.355799		BRCA - PT	3	107060000	108680000	0.170801		BRCA - PDX early	2	113820000	115540000	0.19668		BRCA - PDX late	2	69000000	69580000	0.097508
	CRC - PT	11	55775000	57275000	0.010179		CRC - PDX early	8	129475000	129475000	0.505834		CRC - PDX late	8	39125000	39325000	0.368252		BRCA - PT	3	108700000	110800000	0.127791		BRCA - PDX early	2	115560000	116780000	0.138258		BRCA - PDX late	2	69600000	69600000	0.134473
	CRC - PT	11	57325000	68575000	0		CRC - PDX early	8	129525000	129525000	0.420497		CRC - PDX late	8	39375000	39375000	0.345647		BRCA - PT	3	110820000	111500000	0.143099		BRCA - PDX early	2	116800000	117660000	0.193013		BRCA - PDX late	2	69620000	69700000	0.061425
	CRC - PT	11	68625000	68625000	0.039223		CRC - PDX early	8	129575000	130325000	0.400052		CRC - PDX late	8	39425000	39675000	0.335919		BRCA - PT	3	111520000	112160000	0.191441		BRCA - PDX early	2	117680000	118000000	0.200302		BRCA - PDX late	2	69720000	70180000	0.134792
	CRC - PT	11	68675000	70425000	0.080472		CRC - PDX early	8	130375000	130525000	0.457274		CRC - PDX late	8	39725000	39725000	0.262717		BRCA - PT	3	112180000	112460000	0.15855		BRCA - PDX early	2	118020000	118420000	0.15518		BRCA - PDX late	2	70200000	70400000	0.216488
	CRC - PT	11	70475000	86175000	0.028673		CRC - PDX early	8	130575000	132075000	0.415778		CRC - PDX late	8	39775000	39775000	0.279963		BRCA - PT	3	112480000	114540000	0.143242		BRCA - PDX early	2	118440000	118600000	0.17259		BRCA - PDX late	2	70420000	70740000	0.280468
	CRC - PT	11	86275000	103125000	0		CRC - PDX early	8	132125000	132125000	0.395232		CRC - PDX late	8	39825000	40325000	0.224471		BRCA - PT	3	114560000	114780000	0.189252		BRCA - PDX early	2	118620000	119500000	0.316555		BRCA - PDX late	2	70760000	71200000	0.125405
	CRC - PT	11	103175000	105425000	0.003683		CRC - PDX early	8	132175000	132725000	0.310201		CRC - PDX late	8	40375000	40625000	0.231693		BRCA - PT	3	114800000	114840000	0.145972		BRCA - PDX early	2	119520000	121220000	0.17259		BRCA - PDX late	2	71220000	73720000	0.055455
	CRC - PT	11	105475000	134875000	0		CRC - PDX early	8	132775000	133275000	0.331437		CRC - PDX late	8	40675000	41025000	0.253956		BRCA - PT	3	114860000	115560000	0.099962		BRCA - PDX early	2	121240000	121600000	0.263324		BRCA - PDX late	2	73740000	74060000	0.01849
	CRC - PT	12	225000	1125000	0.1873		CRC - PDX early	8	133325000	133625000	0.371256		CRC - PDX late	8	41075000	41725000	0.293136		BRCA - PT	3	115580000	116020000	0.078585		BRCA - PDX early	2	121620000	121700000	0.299454		BRCA - PDX late	2	74080000	74480000	0.085414
	CRC - PT	12	1175000	1275000	0.205426		CRC - PDX early	8	133675000	134675000	0.391334		CRC - PDX late	8	41775000	42175000	0.273807		BRCA - PT	3	116040000	116200000	0.10001		BRCA - PDX early	2	121720000	122020000	0.367188		BRCA - PDX late	2	74500000	76520000	0.01849
	CRC - PT	12	1325000	2825000	0.182066		CRC - PDX early	8	134725000	134775000	0.369355		CRC - PDX late	8	42225000	42625000	0.234628		BRCA - PT	3	116220000	116420000	0.051668		BRCA - PDX early	2	122040000	122100000	0.331058		BRCA - PDX late	2	76540000	76700000	0.006321
	CRC - PT	12	2875000	2975000	0.199622		CRC - PDX early	8	134825000	134975000	0.387111		CRC - PDX late	8	42675000	43275000	0.185435		BRCA - PT	3	116440000	117700000	0.030242		BRCA - PDX early	2	122120000	122220000	0.271125		BRCA - PDX late	2	76720000	77300000	0
	CRC - PT	12	3025000	4675000	0.294587		CRC - PDX early	8	135025000	135125000	0.367033		CRC - PDX late	8	47625000	48475000	0.341334		BRCA - PT	3	117720000	118240000	0.047525		BRCA - PDX early	2	122240000	122240000	0.253715		BRCA - PDX late	2	77320000	77980000	0.052772
	CRC - PT	12	4725000	5025000	0.228072		CRC - PDX early	8	135175000	135175000	0.360633		CRC - PDX late	8	48525000	48675000	0.32202		BRCA - PT	3	118260000	119160000	0.036121		BRCA - PDX early	2	122260000	122280000	0.246425		BRCA - PDX late	2	78000000	78380000	0.080642
	CRC - PT	12	5075000	5075000	0.12238		CRC - PDX early	8	135225000	135425000	0.342385		CRC - PDX late	8	48725000	49525000	0.296639		BRCA - PT	3	119180000	119380000	0.086414		BRCA - PDX early	2	122300000	122600000	0.087958		BRCA - PDX late	2	78400000	79300000	0.052772
	CRC - PT	12	5125000	5175000	0.139003		CRC - PDX early	8	135525000	136525000	0.321149		CRC - PDX late	8	49575000	49725000	0.239117		BRCA - PT	3	119400000	120700000	0.067577		BRCA - PDX early	2	122620000	122800000	0.129561		BRCA - PDX late	2	79320000	79760000	0.022869
	CRC - PT	12	5225000	7175000	0.044038		CRC - PDX early	8	136625000	138625000	0.283265		CRC - PDX late	8	49775000	50125000	0.21134		BRCA - PT	3	120720000	127340000	0.081096		BRCA - PDX early	2	122820000	124200000	0.079474		BRCA - PDX late	2	79780000	80600000	0.045624
	CRC - PT	12	7225000	9025000	0.009859		CRC - PDX early	8	138675000	139675000	0.301245		CRC - PDX late	8	50175000	50275000	0.179422		BRCA - PT	3	127360000	129400000	0.089178		BRCA - PDX early	2	124220000	128440000	0.03787		BRCA - PDX late	2	80620000	83640000	0.05294
	CRC - PT	12	9075000	14275000	0.005556		CRC - PDX early	8	139725000	140425000	0.33276		CRC - PDX late	8	50325000	51475000	0.139141		BRCA - PT	3	129420000	131040000	0.075659		BRCA - PDX early	2	128460000	129440000	0.109376		BRCA - PDX late	2	83660000	83720000	0.172316
	CRC - PT	12	14325000	18675000	0		CRC - PDX early	8	140475000	140575000	0.3485		CRC - PDX late	8	51525000	52825000	0.17089		BRCA - PT	3	131060000	131060000	0.09223		BRCA - PDX early	2	129460000	129520000	0.14481		BRCA - PDX late	2	83740000	83740000	0.185639
	CRC - PT	12	18725000	21125000	0.011893		CRC - PDX early	8	140625000	140725000	0.36766		CRC - PDX late	8	52875000	54675000	0.147727		BRCA - PT	3	131080000	131780000	0.14029		BRCA - PDX early	2	129540000	130400000	0.073304		BRCA - PDX late	2	83760000	83820000	0.198531
	CRC - PT	12	21175000	29225000	0		CRC - PDX early	8	140775000	141175000	0.373753		CRC - PDX late	8	54725000	54875000	0.111164		BRCA - PT	3	131800000	133280000	0.160144		BRCA - PDX early	2	130740000	131200000	0.035434		BRCA - PDX late	2	83840000	84160000	0.241368
	CRC - PT	12	29275000	29525000	0.010376		CRC - PDX early	8	141225000	141575000	0.390939		CRC - PDX late	8	54925000	55175000	0.079415		BRCA - PT	3	133300000	133380000	0.169578		BRCA - PDX early	2	131320000	133340000	0.107695		BRCA - PDX late	2	84180000	84240000	0.354773
	CRC - PT	12	29575000	30575000	0.014002		CRC - PDX early	8	141625000	141975000	0.407706		CRC - PDX late	8	55225000	55375000	0.119857		BRCA - PT	3	133400000	134200000	0.119285		BRCA - PDX early	2	133360000	134000000	0.072262		BRCA - PDX late	2	84260000	84280000	0.363349
	CRC - PT	12	30625000	34275000	0.022116		CRC - PDX early	8	142025000	142025000	0.416137		CRC - PDX late	8	55425000	55625000	0.102611		BRCA - PT	3	134220000	135340000	0.162967		BRCA - PDX early	2	134020000	134340000	0.136343		BRCA - PDX late	2	84300000	84820000	0.378337
	CRC - PT	12	38475000	38925000	0.025833		CRC - PDX early	8	142075000	142125000	0.423159		CRC - PDX late	8	55675000	55975000	0.084654		BRCA - PT	3	135360000	135480000	0.177889		BRCA - PDX early	2	134360000	134880000	0.072262		BRCA - PDX late	2	84840000	86300000	0.38842
	CRC - PT	12	39025000	41375000	0.068071		CRC - PDX early	8	142175000	142175000	0.435153		CRC - PDX late	8	56025000	56025000	0.113266		BRCA - PT	3	135500000	136140000	0.235759		BRCA - PDX early	2	134900000	135700000	0.118511		BRCA - PDX late	2	86320000	86840000	0.275015
	CRC - PT	12	41425000	42425000	0.089703		CRC - PDX early	8	142225000	142275000	0.479218		CRC - PDX late	8	56075000	57025000	0.0632		BRCA - PT	3	136160000	136860000	0.177889		BRCA - PDX early	2	135720000	135720000	0.172319		BRCA - PDX late	2	87420000	89020000	0.165501
	CRC - PT	12	42475000	42825000	0.037089		CRC - PDX early	8	142325000	144025000	0.498302		CRC - PDX late	8	57075000	58225000	0.082113		BRCA - PT	3	136880000	138320000	0.214234		BRCA - PDX early	2	135740000	135940000	0.206056		BRCA - PDX late	2	89780000	91420000	0.342907
	CRC - PT	12	42875000	47575000	0.008114		CRC - PDX early	8	144075000	144075000	0.506481		CRC - PDX late	8	58275000	59925000	0.053501		BRCA - PT	3	138340000	139180000	0.177889		BRCA - PDX early	2	135960000	136240000	0.276344		BRCA - PDX late	2	94520000	94760000	0.360793
	CRC - PT	12	47625000	51475000	0.013396		CRC - PDX early	8	144125000	144175000	0.509558		CRC - PDX late	8	59975000	60625000	0.06758		BRCA - PT	3	139200000	139420000	0.1899		BRCA - PDX early	2	136260000	136680000	0.206056		BRCA - PDX late	2	94780000	94980000	0.329463
	CRC - PT	12	51525000	52675000	0.025406		CRC - PDX early	8	144225000	144575000	0.522409		CRC - PDX late	8	60675000	61125000	0.087642		BRCA - PT	3	139440000	141200000	0.23992		BRCA - PDX early	2	136700000	137340000	0.21478		BRCA - PDX late	2	95000000	95280000	0.299177
	CRC - PT	12	52725000	58475000	0.013396		CRC - PDX early	8	144625000	145125000	0.506669		CRC - PDX late	8	61175000	63125000	0.073563		BRCA - PT	3	141220000	141520000	0.249908		BRCA - PDX early	2	137360000	140260000	0.206056		BRCA - PDX late	2	95300000	95420000	0.305797
	CRC - PT	12	58525000	65675000	0.008114		CRC - PDX early	8	145225000	146275000	0.487586		CRC - PDX late	8	63175000	64325000	0.140433		BRCA - PT	3	141540000	141720000	0.237898		BRCA - PDX early	2	140280000	140540000	0.261271		BRCA - PDX late	2	95500000	96180000	0.271547
	CRC - PT	12	65725000	66175000	0.027778		CRC - PDX early	9	225000	775000	0.118946		CRC - PDX late	8	64375000	68025000	0.178988		BRCA - PT	3	141740000	142220000	0.298556		BRCA - PDX early	2	140560000	141000000	0.206056		BRCA - PDX late	2	96200000	96220000	0.299181
	CRC - PT	12	66225000	66575000	0.019664		CRC - PDX early	9	825000	3975000	0.084137		CRC - PDX late	8	68075000	68175000	0.182994		BRCA - PT	3	142240000	142440000	0.378266		BRCA - PDX early	2	141020000	141440000	0.150573		BRCA - PDX late	2	96240000	96460000	0.156202
	CRC - PT	12	66625000	68325000	0.049704		CRC - PDX early	9	4025000	8925000	0.048659		CRC - PDX late	8	68225000	69125000	0.227621		BRCA - PT	3	142460000	142480000	0.328246		BRCA - PDX early	2	141460000	143640000	0.206976		BRCA - PDX late	2	96480000	96640000	0.192573
	CRC - PT	12	68375000	70275000	0.030039		CRC - PDX early	9	8975000	9425000	0.031682		CRC - PDX late	8	69175000	70675000	0.245886		BRCA - PT	3	142500000	142800000	0.273696		BRCA - PDX early	2	143660000	144100000	0.308925		BRCA - PDX late	2	96660000	96660000	0.185953
	CRC - PT	12	70325000	73475000	0		CRC - PDX early	9	9475000	10275000	0.024902		CRC - PDX late	8	70725000	72475000	0.267324		BRCA - PT	3	142820000	143100000	0.281077		BRCA - PDX early	2	144120000	144780000	0.206976		BRCA - PDX late	2	96680000	97100000	0.179599
	CRC - PT	12	73525000	81575000	0.015512		CRC - PDX early	9	10325000	13775000	0.019062		CRC - PDX late	8	72525000	72625000	0.236942		BRCA - PT	3	143120000	143160000	0.201367		BRCA - PDX early	2	144800000	148460000	0.217575		BRCA - PDX late	2	97360000	97360000	0.143228
	CRC - PT	12	81625000	95275000	0		CRC - PDX early	9	13825000	14975000	0.05835		CRC - PDX late	8	72675000	73925000	0.268928		BRCA - PT	3	143180000	143820000	0.153306		BRCA - PDX early	2	148480000	149060000	0.230883		BRCA - PDX late	2	97660000	97700000	0.149678
	CRC - PT	12	95325000	96425000	0.010369		CRC - PDX early	9	15025000	15425000	0.074766		CRC - PDX late	8	73975000	75075000	0.29357		BRCA - PT	3	143840000	144180000	0.209703		BRCA - PDX early	2	149080000	150220000	0.217575		BRCA - PDX late	2	97720000	97780000	0.131555
	CRC - PT	12	96475000	102175000	0.02376		CRC - PDX early	9	15475000	16325000	0.055704		CRC - PDX late	8	75125000	75325000	0.272182		BRCA - PT	3	144200000	144840000	0.153306		BRCA - PDX early	2	150240000	152700000	0.253519		BRCA - PDX late	2	97800000	99720000	0.097129
	CRC - PT	12	102225000	103875000	0.010369		CRC - PDX early	9	16375000	18775000	0.016416		CRC - PDX late	8	75375000	75475000	0.267976		BRCA - PT	3	144860000	145480000	0.147198		BRCA - PDX early	2	152720000	153000000	0.20727		BRCA - PDX late	2	99740000	100080000	0.143674
	CRC - PT	12	103925000	108925000	0.013632		CRC - PDX early	9	18825000	20675000	0.053885		CRC - PDX late	8	75525000	77225000	0.229421		BRCA - PT	3	145500000	146720000	0.193014		BRCA - PDX early	2	153020000	154540000	0.253527		BRCA - PDX late	2	100120000	100460000	0.137224
	CRC - PT	12	108975000	121675000	0.01695		CRC - PDX early	9	20725000	21975000	0.037469		CRC - PDX late	8	77325000	77425000	0.197435		BRCA - PT	3	146740000	147200000	0.147198		BRCA - PDX early	2	154560000	154740000	0.325777		BRCA - PDX late	2	100480000	101000000	0.124332
	CRC - PT	12	121725000	125675000	0.013687		CRC - PDX early	9	22025000	24425000	0.049618		CRC - PDX late	8	77475000	77775000	0.201081		BRCA - PT	3	147220000	147220000	0.195743		BRCA - PDX early	2	154760000	154900000	0.315178		BRCA - PDX late	2	101020000	101240000	0.181049
	CRC - PT	12	125725000	133775000	0.010369		CRC - PDX early	9	24475000	27125000	0.097406		CRC - PDX late	8	77825000	79475000	0.243078		BRCA - PT	3	147240000	147680000	0.269624		BRCA - PDX early	2	154920000	155160000	0.242928		BRCA - PDX late	2	101260000	104040000	0.134504
	CRC - PT	13	19575000	20375000	0.273905		CRC - PDX early	9	27175000	30325000	0.091491		CRC - PDX late	8	79525000	80075000	0.263779		BRCA - PT	3	147700000	148440000	0.276885		BRCA - PDX early	2	155180000	155800000	0.258312		BRCA - PDX late	2	104060000	104200000	0.272792
	CRC - PT	13	20425000	20725000	0.195718		CRC - PDX early	9	30375000	30775000	0.012149		CRC - PDX late	8	80125000	80625000	0.28366		BRCA - PT	3	148460000	148720000	0.334151		BRCA - PDX early	2	155820000	156520000	0.303635		BRCA - PDX late	2	104220000	104400000	0.323154
	CRC - PT	13	20775000	20775000	0.212612		CRC - PDX early	9	30825000	32075000	0.033975		CRC - PDX late	8	80675000	82225000	0.294196		BRCA - PT	3	148740000	148880000	0.40464		BRCA - PDX early	2	156540000	156640000	0.269898		BRCA - PDX late	2	104420000	104860000	0.266437
	CRC - PT	13	20825000	23725000	0.21739		CRC - PDX early	9	32125000	32675000	0.012149		CRC - PDX late	8	82275000	82825000	0.273495		BRCA - PT	3	148900000	149220000	0.431495		BRCA - PDX early	2	156660000	156680000	0.307662		BRCA - PDX late	2	104880000	104980000	0.216075
	CRC - PT	13	23775000	25125000	0.200496		CRC - PDX early	9	32775000	38775000	0.015444		CRC - PDX late	8	82875000	84025000	0.26296		BRCA - PT	3	149240000	149580000	0.361006		BRCA - PDX early	2	156700000	156960000	0.356877		BRCA - PDX late	2	105000000	106080000	0.257141
	CRC - PT	13	25175000	26125000	0.216428		CRC - PDX early	9	71025000	78975000	0.003296		CRC - PDX late	8	84075000	84425000	0.220962		BRCA - PT	3	149600000	149740000	0.389245		BRCA - PDX early	2	156980000	157400000	0.398191		BRCA - PDX late	2	106100000	108300000	0.216075
	CRC - PT	13	26175000	26325000	0.238059		CRC - PDX early	9	79025000	80875000	0.009651		CRC - PDX late	8	84475000	86525000	0.199523		BRCA - PT	3	149760000	149940000	0.530089		BRCA - PDX early	2	157420000	158240000	0.360427		BRCA - PDX late	2	108320000	108600000	0.343846
	CRC - PT	13	26375000	26525000	0.225774		CRC - PDX early	9	80925000	81375000	0.006356		CRC - PDX late	8	86875000	87525000	0.179642		BRCA - PT	3	149960000	151180000	0.540782		BRCA - PDX early	2	158260000	158580000	0.28317		BRCA - PDX late	2	108620000	108800000	0.30101
	CRC - PT	13	26575000	26575000	0.216084		CRC - PDX early	9	81425000	96025000	0		CRC - PDX late	8	87575000	92075000	0.128115		BRCA - PT	3	151200000	151560000	0.515803		BRCA - PDX early	2	158620000	158680000	0.344185		BRCA - PDX late	2	108820000	109380000	0.34924
	CRC - PT	13	26625000	27675000	0.233525		CRC - PDX early	9	96075000	98475000	0.012134		CRC - PDX late	8	92125000	92475000	0.131682		BRCA - PT	3	151580000	151900000	0.411347		BRCA - PDX early	2	158700000	159140000	0.409821		BRCA - PDX late	2	109400000	109740000	0.221469
	CRC - PT	13	27725000	30425000	0.246969		CRC - PDX early	9	98525000	100675000	0.04472		CRC - PDX late	8	92525000	93275000	0.156293		BRCA - PT	3	151920000	152540000	0.625188		BRCA - PDX early	2	159160000	159460000	0.357648		BRCA - PDX late	2	110120000	110880000	0.244236
	CRC - PT	13	30475000	30925000	0.265072		CRC - PDX early	9	100725000	110225000	0.012134		CRC - PDX late	8	93325000	93375000	0.171921		BRCA - PT	3	152560000	152880000	0.615043		BRCA - PDX early	2	159480000	160420000	0.455456		BRCA - PDX late	2	110900000	111100000	0.105948
	CRC - PT	13	30975000	31575000	0.25467		CRC - PDX early	9	110325000	111525000	0.024791		CRC - PDX late	8	93425000	93675000	0.175939		BRCA - PT	3	152900000	152900000	0.607662		BRCA - PDX early	2	160440000	161200000	0.442194		BRCA - PDX late	2	111120000	111240000	0.08318
	CRC - PT	13	31625000	31825000	0.244005		CRC - PDX early	9	111575000	123075000	0.012134		CRC - PDX late	8	93725000	94125000	0.216709		BRCA - PT	3	152920000	153280000	0.643903		BRCA - PDX early	2	161220000	161880000	0.29083		BRCA - PDX late	2	111260000	112500000	0.117538
	CRC - PT	13	31875000	32025000	0.236062		CRC - PDX early	9	123125000	123125000	0.015117		CRC - PDX late	8	94175000	94225000	0.22304		BRCA - PT	3	153300000	153460000	0.651304		BRCA - PDX early	2	161900000	162920000	0.277367		BRCA - PDX late	2	112520000	113240000	0.072482
	CRC - PT	13	32075000	32575000	0.205037		CRC - PDX early	9	123175000	125175000	0.020389		CRC - PDX late	8	94275000	94275000	0.231467		BRCA - PT	3	153480000	153800000	0.599513		BRCA - PDX early	2	162940000	165680000	0.189091		BRCA - PDX late	2	113260000	113960000	0.117763
	CRC - PT	13	32625000	34125000	0.216848		CRC - PDX early	9	125225000	128575000	0.008254		CRC - PDX late	8	94325000	94325000	0.235613		BRCA - PT	3	153820000	154020000	0.571274		BRCA - PDX early	2	165700000	165900000	0.224418		BRCA - PDX late	2	113980000	114340000	0.072482
	CRC - PT	13	34175000	35175000	0.198744		CRC - PDX early	9	128625000	129975000	0.013807		CRC - PDX late	8	94375000	94575000	0.240809		BRCA - PT	3	154040000	154040000	0.535033		BRCA - PDX early	2	165920000	166040000	0.17061		BRCA - PDX late	2	114360000	114520000	0.065165
	CRC - PT	13	35225000	40875000	0.187517		CRC - PDX early	9	130025000	138775000	0.018595		CRC - PDX late	8	94625000	95125000	0.324765		BRCA - PT	3	154060000	157040000	0.383129		BRCA - PDX early	2	166060000	166100000	0.135284		BRCA - PDX late	2	114540000	116760000	0.108656
	CRC - PT	13	40925000	41925000	0.201932		CRC - PDX early	9	138825000	139175000	0.024814		CRC - PDX late	8	95175000	96575000	0.240809		BRCA - PT	3	157060000	157080000	0.365846		BRCA - PDX early	2	166120000	166420000	0.158344		BRCA - PDX late	2	116780000	117780000	0.141739
	CRC - PT	13	41975000	41975000	0.208259		CRC - PDX early	9	139225000	139975000	0.052029		CRC - PDX late	8	96625000	97125000	0.265076		BRCA - PT	3	157100000	157420000	0.469121		BRCA - PDX early	2	166440000	167720000	0.27639		BRCA - PDX late	2	117800000	118600000	0.108656
	CRC - PT	13	42075000	43575000	0.211508		CRC - PDX early	9	140025000	140975000	0.041987		CRC - PDX late	8	97225000	97775000	0.224306		BRCA - PT	3	157440000	157540000	0.39986		BRCA - PDX early	2	167740000	168040000	0.309708		BRCA - PDX late	2	118620000	119120000	0.175173
	CRC - PT	13	43625000	45125000	0.199697		CRC - PDX early	10	175000	1275000	0.054651		CRC - PDX late	8	97825000	97925000	0.282423		BRCA - PT	3	157560000	158600000	0.413751		BRCA - PDX early	2	168060000	168740000	0.432367		BRCA - PDX late	2	119140000	119260000	0.1841
	CRC - PT	13	45175000	47375000	0.228768		CRC - PDX early	10	1375000	1525000	0.031341		CRC - PDX late	8	97975000	98275000	0.32651		BRCA - PT	3	158620000	159620000	0.456306		BRCA - PDX early	2	168760000	169580000	0.309708		BRCA - PDX late	2	119280000	119500000	0.196151
	CRC - PT	13	47425000	47675000	0.214931		CRC - PDX early	10	1575000	4525000	0.05998		CRC - PDX late	8	98375000	98425000	0.310882		BRCA - PT	3	159640000	159780000	0.413751		BRCA - PDX early	2	169600000	169660000	0.2154		BRCA - PDX late	2	119520000	121200000	0.129634
	CRC - PT	13	47725000	47725000	0.185861		CRC - PDX early	10	4575000	4675000	0.044437		CRC - PDX late	8	98475000	98925000	0.347569		BRCA - PT	3	159800000	160080000	0.437151		BRCA - PDX early	2	169680000	169840000	0.341045		BRCA - PDX late	2	121220000	121460000	0.19211
	CRC - PT	13	47825000	48825000	0.148219		CRC - PDX early	10	4725000	4775000	0.073044		CRC - PDX late	8	98975000	99225000	0.328656		BRCA - PT	3	160100000	160100000	0.42989		BRCA - PDX early	2	169860000	170260000	0.317984		BRCA - PDX late	2	121480000	121600000	0.278084
	CRC - PT	13	48875000	48875000	0.120322		CRC - PDX early	10	4825000	5225000	0.106934		CRC - PDX late	8	99275000	100175000	0.333107		BRCA - PT	3	160120000	160460000	0.393601		BRCA - PDX early	2	170280000	171480000	0.192339		BRCA - PDX late	2	121620000	121700000	0.313794
	CRC - PT	13	48925000	50275000	0.104389		CRC - PDX early	10	5375000	6125000	0.135943		CRC - PDX late	8	100225000	100475000	0.356704		BRCA - PT	3	160480000	161120000	0.402552		BRCA - PDX early	2	171500000	172080000	0.257304		BRCA - PDX late	2	121720000	121780000	0.323831
	CRC - PT	13	50325000	50725000	0.085831		CRC - PDX early	10	6175000	6625000	0.107335		CRC - PDX late	8	100575000	100775000	0.440655		BRCA - PT	3	161140000	161940000	0.38866		BRCA - PDX early	2	172100000	172180000	0.271306		BRCA - PDX late	2	121800000	122000000	0.393934
	CRC - PT	13	50775000	52175000	0.082573		CRC - PDX early	10	6675000	6825000	0.073445		CRC - PDX late	8	100825000	103525000	0.463084		BRCA - PT	3	161960000	162040000	0.378672		BRCA - PDX early	2	172200000	172520000	0.31098		BRCA - PDX late	2	122020000	122020000	0.323831
	CRC - PT	13	52225000	52325000	0.064037		CRC - PDX early	10	6875000	7375000	0.044437		CRC - PDX late	8	103575000	104225000	0.459066		BRCA - PT	3	162060000	162340000	0.362152		BRCA - PDX early	2	172540000	175480000	0.271306		BRCA - PDX late	2	122040000	122100000	0.28812
	CRC - PT	13	52375000	52625000	0.05905		CRC - PDX early	10	7425000	7875000	0.038535		CRC - PDX late	8	104275000	104325000	0.491423		BRCA - PT	3	162360000	162400000	0.354071		BRCA - PDX early	2	175500000	175540000	0.350195		BRCA - PDX late	2	122120000	122280000	0.250589
	CRC - PT	13	52675000	52675000	0.055445		CRC - PDX early	10	7925000	13025000	0.009896		CRC - PDX late	8	104375000	104425000	0.466874		BRCA - PT	3	162420000	162780000	0.312656		BRCA - PDX early	2	175560000	178300000	0.338061		BRCA - PDX late	2	122300000	122620000	0.092103
	CRC - PT	13	52725000	53025000	0.114318		CRC - PDX early	10	13075000	17175000	0.027202		CRC - PDX late	8	104475000	104475000	0.458448		BRCA - PT	3	162800000	163380000	0.292802		BRCA - PDX early	2	178320000	178500000	0.374698		BRCA - PDX late	2	122640000	122800000	0.137805
	CRC - PT	13	53225000	53825000	0.093576		CRC - PDX early	10	17225000	24075000	0.017306		CRC - PDX late	8	104525000	104775000	0.434461		BRCA - PT	3	163400000	164220000	0.298926		BRCA - PDX early	2	178520000	179760000	0.295809		BRCA - PDX late	2	122820000	123340000	0.110171
	CRC - PT	13	53875000	54025000	0.089784		CRC - PDX early	10	24125000	27725000	0.039825		CRC - PDX late	8	104825000	104925000	0.42813		BRCA - PT	3	164240000	164320000	0.292802		BRCA - PDX early	2	179780000	180220000	0.385128		BRCA - PDX late	2	123360000	123560000	0.101243
	CRC - PT	13	54075000	55075000	0.082296		CRC - PDX early	10	27775000	28875000	0.017306		CRC - PDX late	8	104975000	105025000	0.423985		BRCA - PT	3	164340000	164460000	0.244257		BRCA - PDX early	2	180240000	180280000	0.320164		BRCA - PDX late	2	123580000	124200000	0.089193
	CRC - PT	13	55125000	56725000	0.074042		CRC - PDX early	10	28925000	29625000	0.037041		CRC - PDX late	8	105075000	105325000	0.419979		BRCA - PT	3	164480000	166000000	0.282849		BRCA - PDX early	2	180300000	182100000	0.230845		BRCA - PDX late	2	124220000	125660000	0.043491
	CRC - PT	13	56775000	59225000	0.079272		CRC - PDX early	10	29675000	29975000	0.019735		CRC - PDX late	8	105375000	105425000	0.38641		BRCA - PT	3	166020000	166120000	0.289531		BRCA - PDX early	2	182120000	184400000	0.342517		BRCA - PDX late	2	125680000	128440000	0.055068
	CRC - PT	13	59275000	61875000	0.020399		CRC - PDX early	10	30025000	30625000	0.040705		CRC - PDX late	8	105475000	105525000	0.342323		BRCA - PT	3	166140000	167140000	0.28058		BRCA - PDX early	2	184420000	185380000	0.381124		BRCA - PDX late	2	128460000	129440000	0.127609
	CRC - PT	13	61925000	62675000	0.047066		CRC - PDX early	10	30725000	33775000	0.019735		CRC - PDX late	8	105575000	106875000	0.319894		BRCA - PT	3	167160000	167420000	0.292529		BRCA - PDX early	2	185400000	185480000	0.433547		BRCA - PDX late	2	129460000	129520000	0.166421
	CRC - PT	13	62725000	66825000	0.020399		CRC - PDX early	10	33825000	34175000	0.0324		CRC - PDX late	8	106925000	107575000	0.331768		BRCA - PT	3	167440000	167580000	0.304953		BRCA - PDX early	2	185500000	185760000	0.39494		BRCA - PDX late	2	129540000	131180000	0.09388
	CRC - PT	13	66875000	67175000	0.015621		CRC - PDX early	10	34225000	34775000	0.046548		CRC - PDX late	8	107625000	108925000	0.313503		BRCA - PT	3	167600000	167680000	0.355231		BRCA - PDX early	2	185780000	186100000	0.447085		BRCA - PDX late	2	131200000	131700000	0.176946
	CRC - PT	13	67225000	70375000	0.00523		CRC - PDX early	10	34825000	34825000	0.068181		CRC - PDX late	8	108975000	109275000	0.281817		BRCA - PT	3	167700000	167760000	0.364643		BRCA - PDX early	2	186120000	186260000	0.387166		BRCA - PDX late	2	131720000	133320000	0.212552
	CRC - PT	13	70425000	70625000	0.010897		CRC - PDX early	10	34875000	35825000	0.048446		CRC - PDX late	8	109375000	111725000	0.269943		BRCA - PT	3	167780000	168420000	0.371987		BRCA - PDX early	2	186280000	186420000	0.443115		BRCA - PDX late	2	133340000	134000000	0.173741
	CRC - PT	13	70675000	70875000	0.015964		CRC - PDX early	10	35875000	36825000	0.026812		CRC - PDX late	8	111775000	111875000	0.283986		BRCA - PT	3	168440000	169200000	0.402863		BRCA - PDX early	2	186440000	186820000	0.545021		BRCA - PDX late	2	134020000	134340000	0.247255
	CRC - PT	13	70925000	71225000	0.051446		CRC - PDX early	10	36875000	38425000	0.041156		CRC - PDX late	8	111925000	114475000	0.334432		BRCA - PT	3	169220000	169980000	0.409469		BRCA - PDX early	2	186840000	187020000	0.390692		BRCA - PDX late	2	134360000	134880000	0.173741
	CRC - PT	13	71275000	71275000	0.066683		CRC - PDX early	10	42875000	44825000	0.06392		CRC - PDX late	8	114525000	115325000	0.292555		BRCA - PT	3	170000000	170060000	0.451213		BRCA - PDX early	2	187040000	187300000	0.347608		BRCA - PDX late	2	134900000	135020000	0.282774
	CRC - PT	13	71325000	71525000	0.077568		CRC - PDX early	10	44875000	44925000	0.082205		CRC - PDX late	8	115375000	115675000	0.342342		BRCA - PT	3	170080000	170440000	0.443869		BRCA - PDX early	2	187320000	190000000	0.291659		BRCA - PDX late	2	135040000	135680000	0.227706
	CRC - PT	13	71575000	71675000	0.082943		CRC - PDX early	10	44975000	46125000	0.068854		CRC - PDX late	8	115725000	116025000	0.355028		BRCA - PT	3	170460000	171300000	0.45002		BRCA - PDX early	2	190020000	190520000	0.227144		BRCA - PDX late	2	135700000	135740000	0.281703
	CRC - PT	13	71725000	71825000	0.095603		CRC - PDX early	10	48325000	49675000	0.050508		CRC - PDX late	8	116075000	116475000	0.392793		BRCA - PT	3	171320000	171400000	0.466519		BRCA - PDX early	2	190560000	190660000	0.271384		BRCA - PDX late	2	135760000	135940000	0.317358
	CRC - PT	13	71875000	72675000	0.103457		CRC - PDX early	10	49725000	50875000	0.032223		CRC - PDX late	8	116525000	116775000	0.421403		BRCA - PT	3	171420000	172260000	0.517685		BRCA - PDX early	2	190680000	190860000	0.332939		BRCA - PDX late	2	135960000	136240000	0.391527
	CRC - PT	13	72725000	72875000	0.11176		CRC - PDX early	10	50975000	53525000	0.023587		CRC - PDX late	8	116825000	117025000	0.433424		BRCA - PT	3	172280000	172360000	0.486532		BRCA - PDX early	2	190880000	190960000	0.288699		BRCA - PDX late	2	136260000	136740000	0.299732
	CRC - PT	13	72925000	73175000	0.12858		CRC - PDX early	10	53575000	53725000	0.041749		CRC - PDX late	8	117075000	117175000	0.473507		BRCA - PT	3	172380000	172840000	0.549322		BRCA - PDX early	2	190980000	195460000	0.227144		BRCA - PDX late	2	136760000	140260000	0.272013
	CRC - PT	13	73225000	73275000	0.188866		CRC - PDX early	10	53775000	53925000	0.05904		CRC - PDX late	8	117225000	117225000	0.480103		BRCA - PT	3	172860000	172860000	0.517828		BRCA - PDX early	2	195480000	197020000	0.219946		BRCA - PDX late	2	140280000	140580000	0.32607
	CRC - PT	13	73325000	74725000	0.194473		CRC - PDX early	10	53975000	56475000	0.039131		CRC - PDX late	8	117275000	118225000	0.489507		BRCA - PT	3	172880000	175280000	0.438539		BRCA - PDX early	2	197040000	197100000	0.174248		BRCA - PDX late	2	140600000	143660000	0.272013
	CRC - PT	13	74775000	74925000	0.134187		CRC - PDX early	10	56525000	59075000	0.055374		CRC - PDX late	8	118275000	118725000	0.495157		BRCA - PT	3	175300000	175360000	0.394857		BRCA - PDX early	2	197120000	197600000	0.253031		BRCA - PDX late	2	143680000	144080000	0.281758
	CRC - PT	13	74975000	75075000	0.117367		CRC - PDX early	10	59125000	59575000	0.038083		CRC - PDX late	8	118775000	119075000	0.501725		BRCA - PT	3	175380000	176640000	0.388251		BRCA - PDX early	2	197620000	198000000	0.239028		BRCA - PDX late	2	144100000	147020000	0.272013
	CRC - PT	13	75125000	75325000	0.109064		CRC - PDX early	10	59625000	59625000	0.041704		CRC - PDX late	8	119125000	119225000	0.473115		BRCA - PT	3	176660000	177540000	0.3821		BRCA - PDX early	2	198020000	199240000	0.160245		BRCA - PDX late	2	147040000	147560000	0.279597
	CRC - PT	13	75375000	76725000	0.101552		CRC - PDX early	10	59675000	60275000	0.124989		CRC - PDX late	8	119275000	119475000	0.487209		BRCA - PT	3	177560000	177840000	0.419477		BRCA - PDX early	2	199260000	199540000	0.197334		BRCA - PDX late	2	147580000	147660000	0.272013
	CRC - PT	13	76775000	76975000	0.088273		CRC - PDX early	10	60325000	63325000	0.080771		CRC - PDX late	8	119525000	119575000	0.497646		BRCA - PT	3	177860000	178260000	0.410126		BRCA - PDX early	2	199560000	199600000	0.293438		BRCA - PDX late	2	147680000	148000000	0.345546
	CRC - PT	13	77025000	78075000	0.080419		CRC - PDX early	10	63375000	64025000	0.098677		CRC - PDX late	8	119625000	119775000	0.50175		BRCA - PT	3	178280000	178500000	0.368382		BRCA - PDX early	2	199620000	199880000	0.402933		BRCA - PDX late	2	148020000	148460000	0.279589
	CRC - PT	13	78125000	80675000	0.083772		CRC - PDX early	10	64075000	64075000	0.080771		CRC - PDX late	8	119825000	120975000	0.518503		BRCA - PT	3	178520000	179000000	0.582223		BRCA - PDX early	2	199900000	200160000	0.306828		BRCA - PDX late	2	148480000	149060000	0.298016
	CRC - PT	13	80725000	81325000	0.078164		CRC - PDX early	10	64125000	72625000	0.07715		CRC - PDX late	8	121025000	121125000	0.483299		BRCA - PT	3	179020000	179360000	0.595495		BRCA - PDX early	2	200180000	200220000	0.197334		BRCA - PDX late	2	149080000	150220000	0.279589
	CRC - PT	13	81375000	81675000	0.090115		CRC - PDX early	10	72675000	74225000	0.097502		CRC - PDX late	8	121175000	121225000	0.510812		BRCA - PT	3	179380000	180280000	0.410508		BRCA - PDX early	2	200240000	200800000	0.204237		BRCA - PDX late	2	150240000	152040000	0.323464
	CRC - PT	13	81725000	82325000	0.081696		CRC - PDX early	10	74275000	74375000	0.093824		CRC - PDX late	8	121275000	122775000	0.522368		BRCA - PT	3	180300000	181020000	0.381654		BRCA - PDX early	2	200820000	201060000	0.212634		BRCA - PDX late	2	152060000	152700000	0.357984
	CRC - PT	13	82375000	82675000	0.071044		CRC - PDX early	10	74425000	75675000	0.073472		CRC - PDX late	8	122825000	123025000	0.561122		BRCA - PT	3	181040000	182140000	0.368382		BRCA - PDX early	2	201080000	203120000	0.253567		BRCA - PDX late	2	152720000	153000000	0.27667
	CRC - PT	13	82725000	82725000	0.065377		CRC - PDX early	10	75725000	77325000	0.087918		CRC - PDX late	8	123075000	124075000	0.598267		BRCA - PT	3	182160000	182340000	0.32979		BRCA - PDX early	2	203140000	203500000	0.281112		BRCA - PDX late	2	153020000	153660000	0.359397
	CRC - PT	13	82775000	93025000	0.052581		CRC - PDX early	10	77375000	79375000	0.073472		CRC - PDX late	8	124125000	124275000	0.618666		BRCA - PT	3	182360000	182640000	0.4081		BRCA - PDX early	2	203520000	203700000	0.337392		BRCA - PDX late	2	153680000	155800000	0.317545
	CRC - PT	13	93075000	93575000	0.059197		CRC - PDX early	10	79425000	80825000	0.092203		CRC - PDX late	8	124325000	125625000	0.600764		BRCA - PT	3	182660000	183100000	0.357823		BRCA - PDX early	2	203720000	203820000	0.328994		BRCA - PDX late	2	155820000	156520000	0.355261
	CRC - PT	13	93625000	94525000	0.0869		CRC - PDX early	10	80875000	84375000	0.073472		CRC - PDX late	8	125675000	127775000	0.605876		BRCA - PT	3	183120000	183240000	0.47067		BRCA - PDX early	2	203840000	203860000	0.322091		BRCA - PDX late	2	156540000	156600000	0.319606
	CRC - PT	13	94625000	95925000	0.091986		CRC - PDX early	10	84425000	88825000	0.057228		CRC - PDX late	8	127825000	127925000	0.690758		BRCA - PT	3	183260000	183340000	0.477861		BRCA - PDX early	2	203880000	204320000	0.265812		BRCA - PDX late	2	156620000	156680000	0.355787
	CRC - PT	13	95975000	96025000	0.097613		CRC - PDX early	10	89275000	92075000	0.039067		CRC - PDX late	8	127975000	128125000	0.708975		BRCA - PT	3	183360000	183460000	0.490237		BRCA - PDX early	2	204340000	206580000	0.18015		BRCA - PDX late	2	156700000	156960000	0.406486
	CRC - PT	13	96075000	96225000	0.101562		CRC - PDX early	10	92125000	94125000	0.068696		CRC - PDX late	8	128275000	128525000	0.729825		BRCA - PT	3	183480000	183500000	0.411927		BRCA - PDX early	2	206600000	211700000	0.190645		BRCA - PDX late	2	156980000	157400000	0.449338
	CRC - PT	13	96275000	96575000	0.106176		CRC - PDX early	10	94175000	94525000	0.029628		CRC - PDX late	8	128575000	129425000	0.71224		BRCA - PT	3	183520000	184060000	0.462199		BRCA - PDX early	2	211720000	212600000	0.212975		BRCA - PDX late	2	157420000	158040000	0.413157
	CRC - PT	13	96625000	96625000	0.123276		CRC - PDX early	10	94575000	95875000	0		CRC - PDX late	8	129475000	129475000	0.690247		BRCA - PT	3	184080000	184400000	0.526507		BRCA - PDX early	2	212620000	212960000	0.268314		BRCA - PDX late	2	158060000	158240000	0.4398
	CRC - PT	13	96675000	97975000	0.12798		CRC - PDX early	10	95925000	99925000	0.009295		CRC - PDX late	8	129525000	130325000	0.584965		BRCA - PT	3	184420000	184720000	0.462199		BRCA - PDX early	2	212980000	213160000	0.22024		BRCA - PDX late	2	158260000	158560000	0.368027
	CRC - PT	13	98025000	102225000	0.137789		CRC - PDX early	10	99975000	100025000	0		CRC - PDX late	8	130375000	130625000	0.655643		BRCA - PT	3	184740000	187260000	0.349352		BRCA - PDX early	2	213180000	214300000	0.265438		BRCA - PDX late	2	158580000	158680000	0.4279
	CRC - PT	13	102275000	104675000	0.102308		CRC - PDX early	10	100075000	103525000	0.003818		CRC - PDX late	8	130675000	130825000	0.61362		BRCA - PT	3	187280000	187520000	0.383154		BRCA - PDX early	2	214320000	214680000	0.319129		BRCA - PDX late	2	158700000	159040000	0.503923
	CRC - PT	13	104725000	105375000	0.074604		CRC - PDX early	10	103575000	104775000	0.018282		CRC - PDX late	8	130875000	131475000	0.592771		BRCA - PT	3	187540000	188080000	0.41522		BRCA - PDX early	2	214700000	215800000	0.265438		BRCA - PDX late	2	159060000	159140000	0.4963
	CRC - PT	13	105425000	105625000	0.088668		CRC - PDX early	10	104825000	105375000	0.045863		CRC - PDX late	8	131525000	131975000	0.611334		BRCA - PT	3	188100000	188180000	0.629061		BRCA - PDX early	2	215820000	216260000	0.301943		BRCA - PDX late	2	159160000	159240000	0.44066
	CRC - PT	13	105675000	107075000	0.127039		CRC - PDX early	10	105425000	105425000	0.031398		CRC - PDX late	8	132025000	132125000	0.590164		BRCA - PT	3	188200000	188360000	0.595259		BRCA - PDX early	2	216280000	218820000	0.265438		BRCA - PDX late	2	159260000	159460000	0.46447
	CRC - PT	13	107125000	109925000	0.109939		CRC - PDX early	10	105475000	106725000	0.003818		CRC - PDX late	8	132175000	132725000	0.508095		BRCA - PT	3	188380000	188460000	0.571118		BRCA - PDX early	2	218840000	219700000	0.285972		BRCA - PDX late	2	159480000	160720000	0.563083
	CRC - PT	13	109975000	110225000	0.114836		CRC - PDX early	10	106775000	108475000	0		CRC - PDX late	8	132775000	133275000	0.530561		BRCA - PT	3	188480000	188680000	0.563928		BRCA - PDX early	2	219720000	222260000	0.258172		BRCA - PDX late	2	160740000	161200000	0.553209
	CRC - PT	13	110275000	110375000	0.128485		CRC - PDX early	10	108525000	109675000	0.020576		CRC - PDX late	8	133325000	133575000	0.568693		BRCA - PT	3	188700000	188900000	0.574108		BRCA - PDX early	2	222280000	222580000	0.410195		BRCA - PDX late	2	161220000	161460000	0.401985
	CRC - PT	13	110475000	115125000	0.139282		CRC - PDX early	10	109725000	110675000	0.042273		CRC - PDX late	8	133625000	134775000	0.589406		BRCA - PT	3	188920000	189280000	0.510438		BRCA - PDX early	2	222600000	223760000	0.258172		BRCA - PDX late	2	161480000	162020000	0.378176
	CRC - PT	14	20225000	21575000	0.018422		CRC - PDX early	10	110725000	110775000	0.045481		CRC - PDX late	8	134825000	134875000	0.587674		BRCA - PT	3	189300000	190160000	0.416411		BRCA - PDX early	2	223780000	225780000	0.272639		BRCA - PDX late	2	162040000	162920000	0.367666
	CRC - PT	14	21625000	38725000	0.010619		CRC - PDX early	10	110825000	114575000	0.024905		CRC - PDX late	8	134925000	134975000	0.581106		BRCA - PT	3	190180000	192840000	0.374081		BRCA - PDX early	2	225800000	226220000	0.381966		BRCA - PDX late	2	162940000	163020000	0.239232
	CRC - PT	14	38775000	63425000	0		CRC - PDX early	10	114625000	117325000	0.003208		CRC - PDX late	8	135025000	135175000	0.560393		BRCA - PT	3	192860000	193040000	0.500525		BRCA - PDX early	2	226240000	226320000	0.272639		BRCA - PDX late	2	163040000	165600000	0.206588
	CRC - PT	14	63475000	78825000	0.004118		CRC - PDX early	10	117375000	124125000	0		CRC - PDX late	8	135225000	135225000	0.540204		BRCA - PT	3	193060000	193440000	0.558056		BRCA - PDX early	2	226340000	227680000	0.331809		BRCA - PDX late	2	165620000	165900000	0.243165
	CRC - PT	14	78875000	83275000	0		CRC - PDX early	10	124175000	125825000	0.017281		CRC - PDX late	8	135275000	135425000	0.5361		BRCA - PT	3	193460000	193580000	0.57006		BRCA - PDX early	2	227700000	228180000	0.317342		BRCA - PDX late	2	165920000	166020000	0.189168
	CRC - PT	14	83325000	88675000	0.020257		CRC - PDX early	10	125875000	126875000	0.056277		CRC - PDX late	8	135525000	136025000	0.513635		BRCA - PT	3	193600000	193720000	0.437052		BRCA - PDX early	2	228200000	230740000	0.272144		BRCA - PDX late	2	166040000	166420000	0.19045
	CRC - PT	14	88725000	103225000	0.024394		CRC - PDX early	10	126925000	128175000	0.0474		CRC - PDX late	8	136125000	136525000	0.489024		BRCA - PT	3	193740000	193760000	0.379521		BRCA - PDX early	2	230760000	231520000	0.23932		BRCA - PDX late	2	166440000	168040000	0.341674
	CRC - PT	14	103275000	107275000	0.035876		CRC - PDX early	10	128225000	129925000	0		CRC - PDX late	8	136625000	137075000	0.428131		BRCA - PT	3	193780000	194080000	0.435849		BRCA - PDX early	2	231540000	231780000	0.18015		BRCA - PDX late	2	168060000	168740000	0.466006
	CRC - PT	15	22575000	28325000	0.016818		CRC - PDX early	10	129975000	132075000	0.005233		CRC - PDX late	8	137125000	137975000	0.420532		BRCA - PT	3	194100000	194220000	0.427923		BRCA - PDX early	2	231800000	234120000	0.139217		BRCA - PDX late	2	168760000	169220000	0.341674
	CRC - PT	15	28425000	33475000	0		CRC - PDX early	10	132125000	133625000	0.010018		CRC - PDX late	8	138025000	138675000	0.405448		BRCA - PT	3	194240000	195620000	0.379791		BRCA - PDX early	2	234140000	235080000	0.027544		BRCA - PDX late	2	169240000	169600000	0.347927
	CRC - PT	15	33525000	36125000	0.007546		CRC - PDX early	10	133675000	135425000	0.018864		CRC - PDX late	8	138725000	139625000	0.424533		BRCA - PT	3	195700000	196320000	0.419108		BRCA - PDX early	2	235100000	236800000	0		BRCA - PDX late	2	169620000	169660000	0.249631
	CRC - PT	15	36175000	37575000	0		CRC - PDX early	11	225000	1475000	0.084624		CRC - PDX late	8	139675000	139675000	0.436408		BRCA - PT	3	196340000	196520000	0.438248		BRCA - PDX early	2	236820000	242080000	0.052336		BRCA - PDX late	2	169680000	169840000	0.40057
	CRC - PT	15	37625000	38825000	0.013104		CRC - PDX early	11	1525000	1625000	0.073717		CRC - PDX late	8	139725000	140375000	0.469632		BRCA - PT	3	196540000	197220000	0.398931		BRCA - PDX early	3	20000	440000	0.516763		BRCA - PDX late	2	169860000	170260000	0.362712
	CRC - PT	15	38925000	86375000	0		CRC - PDX early	11	1675000	1725000	0.056028		CRC - PDX late	8	140425000	140575000	0.485857		BRCA - PT	3	197240000	197520000	0.405832		BRCA - PDX early	3	460000	540000	0.501596		BRCA - PDX late	2	170280000	170780000	0.211772
	CRC - PT	15	86425000	89475000	0.004434		CRC - PDX early	11	1825000	5725000	0.042716		CRC - PDX late	8	140625000	140625000	0.504359		BRCA - PT	3	197540000	198120000	0.570697		BRCA - PDX early	3	560000	2300000	0.464754		BRCA - PDX late	2	170800000	171480000	0.223364
	CRC - PT	15	89525000	90925000	0.011074		CRC - PDX early	11	5775000	15025000	0.025387		CRC - PDX late	8	140725000	141175000	0.517535		BRCA - PT	4	80000	540000	0.199486		BRCA - PDX early	3	2320000	3800000	0.489126		BRCA - PDX late	2	171500000	172080000	0.287004
	CRC - PT	15	90975000	102375000	0.035651		CRC - PDX early	11	15075000	19675000	0.022424		CRC - PDX late	8	141225000	141225000	0.524465		BRCA - PT	4	560000	1340000	0.136947		BRCA - PDX early	3	3820000	3880000	0.380524		BRCA - PDX late	2	172100000	172200000	0.297032
	CRC - PT	16	125000	1475000	0.039248		CRC - PDX early	11	19725000	19825000	0.019142		CRC - PDX late	8	141275000	141325000	0.55512		BRCA - PT	4	1360000	2760000	0.127353		BRCA - PDX early	3	3900000	4260000	0.412844		BRCA - PDX late	2	172220000	172520000	0.307429
	CRC - PT	16	1525000	5225000	0.034096		CRC - PDX early	11	19875000	27025000	0		CRC - PDX late	8	141375000	141425000	0.560789		BRCA - PT	4	2780000	2840000	0.081586		BRCA - PDX early	3	4280000	4420000	0.380524		BRCA - PDX late	2	172540000	173060000	0.297032
	CRC - PT	16	5375000	5475000	0.012942		CRC - PDX early	11	27075000	28225000	0.009417		CRC - PDX late	8	141475000	141575000	0.567167		BRCA - PT	4	2860000	3180000	0.167557		BRCA - PDX early	3	4440000	4600000	0.404563		BRCA - PDX late	2	173080000	174140000	0.322463
	CRC - PT	16	5525000	5925000	0.01002		CRC - PDX early	11	28275000	30425000	0		CRC - PDX late	8	141625000	141725000	0.583461		BRCA - PT	4	3200000	5400000	0.081586		BRCA - PDX early	3	4620000	4700000	0.446449		BRCA - PDX late	2	174160000	175140000	0.297032
	CRC - PT	16	5975000	6075000	0.007105		CRC - PDX early	11	30475000	37125000	0.019757		CRC - PDX late	8	141775000	141975000	0.602742		BRCA - PT	4	5420000	7680000	0.104174		BRCA - PDX early	3	4720000	5040000	0.673797		BRCA - PDX late	2	175160000	175160000	0.285439
	CRC - PT	16	6125000	6275000	0.004004		CRC - PDX early	11	37175000	42075000	0		CRC - PDX late	8	142025000	142125000	0.609001		BRCA - PT	4	7700000	7760000	0.147405		BRCA - PDX early	3	5060000	5340000	0.583324		BRCA - PDX late	2	175180000	175480000	0.279186
	CRC - PT	16	6375000	25975000	0		CRC - PDX early	11	42125000	43475000	0.016578		CRC - PDX late	8	142175000	142175000	0.621865		BRCA - PT	4	7780000	8760000	0.159928		BRCA - PDX early	3	5360000	5640000	0.66371		BRCA - PDX late	2	175500000	175900000	0.355229
	CRC - PT	16	26025000	27225000	0.00315		CRC - PDX early	11	43525000	46025000	0.040707		CRC - PDX late	8	142225000	142225000	0.654919		BRCA - PT	4	8780000	8940000	0.147405		BRCA - PDX early	3	5660000	5800000	0.583324		BRCA - PDX late	2	175920000	176240000	0.448387
	CRC - PT	16	27275000	29675000	0.00806		CRC - PDX early	11	46075000	46125000	0.028212		CRC - PDX late	8	142275000	143075000	0.634447		BRCA - PT	4	8960000	9700000	0.028568		BRCA - PDX early	3	5820000	5960000	0.577293		BRCA - PDX late	2	176260000	178260000	0.355229
	CRC - PT	16	29725000	35075000	0.013362		CRC - PDX early	11	46175000	50175000	0.011635		CRC - PDX late	8	143125000	144175000	0.615166		BRCA - PT	4	9720000	10560000	0.075857		BRCA - PDX early	3	5980000	6060000	0.55292		BRCA - PDX late	2	178280000	178500000	0.38782
	CRC - PT	16	46575000	47925000	0.044844		CRC - PDX early	11	55075000	57275000	0.039963		CRC - PDX late	8	144225000	144475000	0.621239		BRCA - PT	4	10600000	12160000	0.028568		BRCA - PDX early	3	6080000	6360000	0.416046		BRCA - PDX late	2	178520000	179760000	0.311778
	CRC - PT	16	47975000	48325000	0.135947		CRC - PDX early	11	57325000	60525000	0		CRC - PDX late	8	144575000	146275000	0.605014		BRCA - PT	4	12180000	13860000	0.034944		BRCA - PDX early	3	6380000	6560000	0.466035		BRCA - PDX late	2	179780000	180220000	0.428846
	CRC - PT	16	48375000	48825000	0.131894		CRC - PDX early	11	60575000	61075000	0.007291		CRC - PDX late	9	225000	775000	0.113995		BRCA - PT	4	13880000	17460000	0.006376		BRCA - PDX early	3	6580000	6580000	0.493219		BRCA - PDX late	2	180240000	180280000	0.365206
	CRC - PT	16	48875000	51825000	0.112236		CRC - PDX early	11	61125000	68575000	0.014021		CRC - PDX late	9	825000	3975000	0.075024		BRCA - PT	4	17480000	17520000	0		BRCA - PDX early	3	6600000	7100000	0.451333		BRCA - PDX late	2	180300000	182100000	0.248138
	CRC - PT	16	51875000	52375000	0.116717		CRC - PDX early	11	68625000	68825000	0.11884		CRC - PDX late	9	4025000	4875000	0.040296		BRCA - PT	4	17540000	18240000	0.032569		BRCA - PDX early	3	7120000	8000000	0.665174		BRCA - PDX late	2	182120000	182280000	0.262354
	CRC - PT	16	52425000	53275000	0.130577		CRC - PDX early	11	68875000	70125000	0.112109		CRC - PDX late	9	4975000	8925000	0.02168		BRCA - PT	4	18260000	26020000	0		BRCA - PDX early	3	8020000	8200000	0.544099		BRCA - PDX late	2	182300000	185360000	0.272299
	CRC - PT	16	53325000	53675000	0.122584		CRC - PDX early	11	70175000	70375000	0.104818		CRC - PDX late	9	8975000	12075000	0.005104		BRCA - PT	4	26040000	28440000	0.028644		BRCA - PDX early	3	8220000	8260000	0.550605		BRCA - PDX late	2	185380000	185760000	0.32304
	CRC - PT	16	53725000	54775000	0.118012		CRC - PDX early	11	70425000	71275000	0.074053		CRC - PDX late	9	12125000	13225000	0.023765		BRCA - PT	4	28460000	31380000	0		BRCA - PDX early	3	8280000	8400000	0.563727		BRCA - PDX late	2	185780000	186100000	0.353543
	CRC - PT	16	54825000	56325000	0.033583		CRC - PDX early	11	71675000	73325000	0.038798		CRC - PDX late	9	13275000	13775000	0.005104		BRCA - PT	4	31400000	31940000	0.031617		BRCA - PDX early	3	8420000	8540000	0.582868		BRCA - PDX late	2	186120000	186240000	0.277564
	CRC - PT	16	56375000	56925000	0.029101		CRC - PDX early	11	73375000	73675000	0.059131		CRC - PDX late	9	13825000	14925000	0.042851		BRCA - PT	4	31960000	33820000	0		BRCA - PDX early	3	8560000	8900000	0.501823		BRCA - PDX late	2	186260000	186360000	0.306551
	CRC - PT	16	56975000	56975000	0.023799		CRC - PDX early	11	73725000	74025000	0.062633		CRC - PDX late	9	14975000	15475000	0.059891		BRCA - PT	4	33840000	34200000	0.032577		BRCA - PDX early	3	8920000	8960000	0.639168		BRCA - PDX late	2	186380000	186820000	0.401639
	CRC - PT	16	57025000	57575000	0.036914		CRC - PDX early	11	74075000	80275000	0.06556		CRC - PDX late	9	15525000	16375000	0.054787		BRCA - PT	4	34220000	35460000	0		BRCA - PDX early	3	8980000	9120000	0.853009		BRCA - PDX late	2	186840000	187300000	0.255811
	CRC - PT	16	57625000	58825000	0.033649		CRC - PDX early	11	80425000	80425000	0.062058		CRC - PDX late	9	16425000	18775000	0.01704		BRCA - PT	4	35480000	36360000	0.031396		BRCA - PDX early	3	9160000	9360000	0.92187		BRCA - PDX late	2	187320000	187600000	0.226824
	CRC - PT	16	58875000	63925000	0.020534		CRC - PDX early	11	80475000	86175000	0.065629		CRC - PDX late	9	18825000	20675000	0.053699		BRCA - PT	4	36380000	36720000	0		BRCA - PDX early	3	9380000	9380000	1.03805		BRCA - PDX late	2	187620000	190000000	0.196321
	CRC - PT	16	63975000	66125000	0.035006		CRC - PDX early	11	86275000	89225000	0.006498		CRC - PDX late	9	20725000	21825000	0.036659		BRCA - PT	4	36740000	38120000	0.03032		BRCA - PDX early	3	9400000	9500000	1.04525		BRCA - PDX late	2	190020000	190660000	0.136131
	CRC - PT	16	66175000	67025000	0.03994		CRC - PDX early	11	89875000	90675000	0.017369		CRC - PDX late	9	21875000	22825000	0.055905		BRCA - PT	4	38140000	38620000	0.056304		BRCA - PDX early	3	9520000	9760000	0.984882		BRCA - PDX late	2	190680000	190960000	0.151676
	CRC - PT	16	67075000	68275000	0.02921		CRC - PDX early	11	90725000	103125000	0.006498		CRC - PDX late	9	22875000	24425000	0.036659		BRCA - PT	4	38640000	38840000	0.025984		BRCA - PDX early	3	9780000	10000000	0.947834		BRCA - PDX late	2	190980000	195460000	0.136131
	CRC - PT	16	68325000	71275000	0.008676		CRC - PDX early	11	103175000	105325000	0.009458		CRC - PDX late	9	24475000	27125000	0.086825		BRCA - PT	4	38860000	39100000	0		BRCA - PDX early	3	10020000	10060000	0.936114		BRCA - PDX late	2	195480000	197000000	0.104496
	CRC - PT	16	71325000	71925000	0.003742		CRC - PDX early	11	105375000	106775000	0.006498		CRC - PDX late	9	27175000	30325000	0.077409		BRCA - PT	4	39120000	39440000	0.051571		BRCA - PDX early	3	10080000	10140000	0.908982		BRCA - PDX late	2	197020000	197100000	0.071904
	CRC - PT	16	71975000	74525000	0		CRC - PDX early	11	106825000	108525000	0.003571		CRC - PDX late	9	30375000	30775000	0		BRCA - PT	4	39460000	40640000	0		BRCA - PDX early	3	10160000	10280000	0.77798		BRCA - PDX late	2	197120000	198000000	0.156402
	CRC - PT	16	74625000	76975000	0.01298		CRC - PDX early	11	108575000	111075000	0.019728		CRC - PDX late	9	30825000	31175000	0.025132		BRCA - PT	4	40660000	41120000	0.028508		BRCA - PDX early	3	10300000	10400000	0.624503		BRCA - PDX late	2	198020000	199240000	0.071904
	CRC - PT	16	77025000	78175000	0		CRC - PDX early	11	111125000	114625000	0.003571		CRC - PDX late	9	31225000	32075000	0.035537		BRCA - PT	4	41140000	41260000	0		BRCA - PDX early	3	10420000	10520000	0.508327		BRCA - PDX late	2	199260000	199540000	0.11321
	CRC - PT	16	78225000	84425000	0.010276		CRC - PDX early	11	114675000	120225000	0		CRC - PDX late	9	32125000	32425000	0.010406		BRCA - PT	4	41280000	41560000	0.099413		BRCA - PDX early	3	10540000	10840000	0.449395		BRCA - PDX late	2	199560000	199600000	0.20298
	CRC - PT	16	84475000	89025000	0.01562		CRC - PDX early	11	120275000	124825000	0.017544		CRC - PDX late	9	32475000	38775000	0.013908		BRCA - PT	4	41580000	42500000	0		BRCA - PDX early	3	10860000	11320000	0.523605		BRCA - PDX late	2	199620000	199900000	0.259793
	CRC - PT	16	89075000	90125000	0.021842		CRC - PDX early	11	124875000	134875000	0.03486		CRC - PDX late	9	71025000	98475000	0		BRCA - PT	4	42520000	44320000	0.034438		BRCA - PDX early	3	11340000	11780000	0.663236		BRCA - PDX late	2	199920000	200160000	0.170024
	CRC - PT	17	25000	15175000	0		CRC - PDX early	12	225000	1125000	0.261062		CRC - PDX late	9	98525000	100675000	0.028968		BRCA - PT	4	44340000	44940000	0.056259		BRCA - PDX early	3	11800000	12120000	0.462003		BRCA - PDX late	2	200180000	200420000	0.11321
	CRC - PT	17	15225000	16825000	0.00464		CRC - PDX early	12	1175000	1275000	0.268512		CRC - PDX late	9	100725000	102875000	0		BRCA - PT	4	44960000	45700000	0.095315		BRCA - PDX early	3	12140000	13060000	0.449395		BRCA - PDX late	2	200440000	200820000	0.120133
	CRC - PT	17	16875000	18925000	0.009681		CRC - PDX early	12	1325000	2725000	0.244295		CRC - PDX late	9	102925000	123775000	0.005143		BRCA - PT	4	45720000	46200000	0.118331		BRCA - PDX early	3	13080000	13120000	0.649528		BRCA - PDX late	2	200840000	201720000	0.130798
	CRC - PT	17	19175000	20075000	0.022895		CRC - PDX early	12	2775000	2875000	0.320091		CRC - PDX late	9	123825000	126075000	0.010475		BRCA - PT	4	46220000	49080000	0.095315		BRCA - PDX early	3	13140000	13940000	0.643021		BRCA - PDX late	2	201740000	202160000	0.180064
	CRC - PT	17	20125000	20225000	0.053785		CRC - PDX early	12	2925000	2975000	0.339946		CRC - PDX late	9	126125000	129725000	0.018269		BRCA - PT	4	51860000	53360000	0.363025		BRCA - PDX early	3	13960000	14120000	0.601292		BRCA - PDX late	2	202180000	203140000	0.130798
	CRC - PT	17	20825000	22125000	0.048744		CRC - PDX early	12	3025000	4675000	0.427398		CRC - PDX late	9	129775000	130075000	0.022009		BRCA - PT	4	53380000	54640000	0.355096		BRCA - PDX early	3	14140000	15240000	0.401159		BRCA - PDX late	2	203160000	203500000	0.159678
	CRC - PT	17	25325000	26025000	0.182949		CRC - PDX early	12	4725000	5025000	0.274586		CRC - PDX late	9	130125000	130425000	0.016866		BRCA - PT	4	54660000	54680000	0.42317		BRCA - PDX early	3	15260000	15600000	0.393959		BRCA - PDX late	2	203520000	203880000	0.215996
	CRC - PT	17	26125000	26925000	0.161488		CRC - PDX early	12	5075000	5175000	0.183223		CRC - PDX late	9	130475000	132575000	0.031194		BRCA - PT	4	54700000	54920000	0.397414		BRCA - PDX early	3	15620000	15640000	0.293279		BRCA - PDX late	2	203900000	203960000	0.159678
	CRC - PT	17	26975000	27125000	0.150528		CRC - PDX early	12	5225000	7175000	0.095771		CRC - PDX late	9	132625000	139125000	0.021959		BRCA - PT	4	54940000	55200000	0.303987		BRCA - PDX early	3	15660000	15820000	0.286936		BRCA - PDX late	2	203980000	204320000	0.14209
	CRC - PT	17	27175000	27325000	0.133288		CRC - PDX early	12	7225000	7375000	0.061589		CRC - PDX late	9	139175000	139975000	0.054953		BRCA - PT	4	55220000	55980000	0.311963		BRCA - PDX early	3	15840000	18280000	0.266866		BRCA - PDX late	2	204340000	205900000	0.063069
	CRC - PT	17	27375000	27725000	0.127864		CRC - PDX early	12	7425000	7525000	0.056786		CRC - PDX late	9	140025000	140975000	0.047727		BRCA - PT	4	56000000	59000000	0.268436		BRCA - PDX early	3	18300000	25600000	0.291536		BRCA - PDX late	2	205920000	206560000	0.086178
	CRC - PT	17	27775000	27875000	0.114214		CRC - PDX early	12	7575000	7875000	0.05208		CRC - PDX late	10	175000	1525000	0.036621		BRCA - PT	4	59020000	59340000	0.286509		BRCA - PDX early	3	25620000	26180000	0.334732		BRCA - PDX late	2	206580000	208360000	0.108802
	CRC - PT	17	27925000	28075000	0.0807		CRC - PDX early	12	7925000	9425000	0.04871		CRC - PDX late	10	1575000	4575000	0.060125		BRCA - PT	4	59360000	59480000	0.314462		BRCA - PDX early	3	26200000	27100000	0.291536		BRCA - PDX late	2	208380000	211700000	0.088829
	CRC - PT	17	28125000	28275000	0.091797		CRC - PDX early	12	9525000	15125000	0		CRC - PDX late	10	4625000	4725000	0.044544		BRCA - PT	4	59500000	61000000	0.241998		BRCA - PDX early	3	27120000	27160000	0.338886		BRCA - PDX late	2	211720000	213160000	0.105075
	CRC - PT	17	28325000	30675000	0.055828		CRC - PDX early	12	15175000	16125000	0.019496		CRC - PDX late	10	4775000	4775000	0.071663		BRCA - PT	4	61020000	61080000	0.18913		BRCA - PDX early	3	27180000	27780000	0.395603		BRCA - PDX late	2	213180000	214300000	0.133221
	CRC - PT	17	30725000	31325000	0.084756		CRC - PDX early	12	16175000	29525000	0		CRC - PDX late	10	4825000	5225000	0.098653		BRCA - PT	4	61100000	61640000	0.203733		BRCA - PDX early	3	27800000	28580000	0.353073		BRCA - PDX late	2	214320000	214660000	0.208659
	CRC - PT	17	31375000	31875000	0.081464		CRC - PDX early	12	29575000	30575000	0.034297		CRC - PDX late	10	5375000	6175000	0.139666		BRCA - PT	4	61660000	67240000	0.195758		BRCA - PDX early	3	28600000	30660000	0.408394		BRCA - PDX late	2	214680000	215800000	0.150499
	CRC - PT	17	31925000	33025000	0.066783		CRC - PDX early	12	30625000	31175000	0.046492		CRC - PDX late	10	6225000	6675000	0.112548		BRCA - PT	4	67260000	68320000	0.149329		BRCA - PDX early	3	30680000	31420000	0.353073		BRCA - PDX late	2	215820000	216280000	0.183588
	CRC - PT	17	33075000	33425000	0.07822		CRC - PDX early	12	31375000	32875000	0.100556		CRC - PDX late	10	6725000	6825000	0.085557		BRCA - PT	4	68340000	69260000	0.230558		BRCA - PDX early	3	31440000	32100000	0.408677		BRCA - PDX late	2	216300000	217760000	0.150499
	CRC - PT	17	33525000	33775000	0.107058		CRC - PDX early	12	32925000	33725000	0.046492		CRC - PDX late	10	6875000	7875000	0.040483		BRCA - PT	4	69280000	69620000	0.166443		BRCA - PDX early	3	32120000	32540000	0.417536		BRCA - PDX late	2	217780000	219640000	0.159394
	CRC - PT	17	33825000	34075000	0.129024		CRC - PDX early	12	33775000	34275000	0.104221		CRC - PDX late	10	7925000	16425000	0.016979		BRCA - PT	4	69640000	69660000	0.214925		BRCA - PDX early	3	32560000	34540000	0.361931		BRCA - PDX late	2	219660000	222260000	0.150499
	CRC - PT	17	34125000	35075000	0.157163		CRC - PDX early	12	38475000	38925000	0.109187		CRC - PDX late	10	16475000	24125000	0		BRCA - PT	4	69680000	70580000	0.263605		BRCA - PDX early	3	34560000	34720000	0.447337		BRCA - PDX late	2	222280000	222580000	0.299323
	CRC - PT	17	35125000	35775000	0.120458		CRC - PDX early	12	39025000	40225000	0.17419		CRC - PDX late	10	24175000	27725000	0.021595		BRCA - PT	4	70600000	70700000	0.226303		BRCA - PDX early	3	34740000	35100000	0.572756		BRCA - PDX late	2	222600000	222700000	0.187118
	CRC - PT	17	35825000	36725000	0.225586		CRC - PDX early	12	40275000	41375000	0.120184		CRC - PDX late	10	27775000	28875000	0		BRCA - PT	4	70720000	71200000	0.18468		BRCA - PDX early	3	35120000	36320000	0.447337		BRCA - PDX late	2	222720000	222980000	0.239734
	CRC - PT	17	36775000	36925000	0.285753		CRC - PDX early	12	41425000	41725000	0.158927		CRC - PDX late	10	28925000	29975000	0.018541		BRCA - PT	4	71220000	71920000	0.19948		BRCA - PDX early	3	36340000	36820000	0.498836		BRCA - PDX late	2	223000000	223100000	0.187118
	CRC - PT	17	36975000	37775000	0.252898		CRC - PDX early	12	41825000	42425000	0.207316		CRC - PDX late	10	30025000	30725000	0.036306		BRCA - PT	4	71940000	71980000	0.209268		BRCA - PDX early	3	36840000	37060000	0.678704		BRCA - PDX late	2	223120000	225780000	0.150499
	CRC - PT	17	37825000	37925000	0.358589		CRC - PDX early	12	42475000	42825000	0.122304		CRC - PDX late	10	30775000	32225000	0.018541		BRCA - PT	4	72000000	72180000	0.198087		BRCA - PDX early	3	37080000	37080000	0.706335		BRCA - PDX late	2	225800000	226220000	0.254776
	CRC - PT	17	37975000	38225000	0.269585		CRC - PDX early	12	42875000	42875000	0.065027		CRC - PDX late	10	32275000	32925000	0.049477		BRCA - PT	4	72200000	72880000	0.116858		BRCA - PDX early	3	37100000	37380000	0.654836		BRCA - PDX late	2	226240000	226320000	0.150499
	CRC - PT	17	38275000	39525000	0.141001		CRC - PDX early	12	42925000	43825000	0.084066		CRC - PDX late	10	33025000	33775000	0.018541		BRCA - PT	4	72900000	73020000	0.095199		BRCA - PDX early	3	37400000	37500000	0.675609		BRCA - PDX late	2	226340000	228180000	0.209167
	CRC - PT	17	39575000	40125000	0.035309		CRC - PDX early	12	43875000	43975000	0.087169		CRC - PDX late	10	33825000	34875000	0.033031		BRCA - PT	4	73040000	73420000	0.156129		BRCA - PDX early	3	37520000	37720000	0.647978		BRCA - PDX late	2	228200000	229580000	0.163742
	CRC - PT	17	40175000	45475000	0		CRC - PDX early	12	44025000	44375000	0.106389		CRC - PDX late	10	34925000	34925000	0.01449		BRCA - PT	4	73440000	75820000	0.174877		BRCA - PDX early	3	37740000	37740000	0.46811		BRCA - PDX late	2	229600000	230760000	0.18781
	CRC - PT	17	45725000	50675000	0.01302		CRC - PDX early	12	44425000	45425000	0.064065		CRC - PDX late	10	34975000	35825000	0.037008		BRCA - PT	4	75840000	76140000	0.299497		BRCA - PDX early	3	37760000	38860000	0.361931		BRCA - PDX late	2	230780000	231480000	0.148939
	CRC - PT	17	50725000	52875000	0.0223		CRC - PDX early	12	45475000	45575000	0.044844		CRC - PDX late	10	35875000	38425000	0.01449		BRCA - PT	4	76160000	77060000	0.238567		BRCA - PDX early	3	38880000	39060000	0.401043		BRCA - PDX late	2	231500000	231520000	0.215262
	CRC - PT	17	52925000	53775000	0.01302		CRC - PDX early	12	45625000	46775000	0.03878		CRC - PDX late	10	42875000	44975000	0.06182		BRCA - PT	4	77080000	77680000	0.219819		BRCA - PDX early	3	39080000	39740000	0.376372		BRCA - PDX late	2	231540000	231780000	0.209061
	CRC - PT	17	53825000	56675000	0.080447		CRC - PDX early	12	46825000	47725000	0.043101		CRC - PDX late	10	45025000	46075000	0.024273		BRCA - PT	4	77700000	79580000	0.175622		BRCA - PDX early	3	39760000	41220000	0.302709		BRCA - PDX late	2	231800000	231820000	0.142737
	CRC - PT	17	56725000	57975000	0.041848		CRC - PDX early	12	47775000	48025000	0.049966		CRC - PDX late	10	46125000	49675000	0.007973		BRCA - PT	4	79600000	81540000	0.095199		BRCA - PDX early	3	41240000	41920000	0.264304		BRCA - PDX late	2	231860000	234120000	0.090272
	CRC - PT	17	58175000	58925000	0.028828		CRC - PDX early	12	48075000	51475000	0.026483		CRC - PDX late	10	49725000	53525000	0.002979		BRCA - PT	4	81560000	82460000	0.085412		BRCA - PDX early	3	41940000	43140000	0.225193		BRCA - PDX late	2	234140000	234620000	0.052948
	CRC - PT	17	58975000	68925000	0		CRC - PDX early	12	51525000	52725000	0.045264		CRC - PDX late	10	53575000	53925000	0.009956		BRCA - PT	4	82480000	85500000	0.067338		BRCA - PDX early	3	43160000	44640000	0.232985		BRCA - PDX late	2	234640000	235060000	0.02888
	CRC - PT	17	68975000	69925000	0.01295		CRC - PDX early	12	52775000	58375000	0.026483		CRC - PDX late	10	53975000	56475000	0.006977		BRCA - PT	4	85520000	86020000	0.097963		BRCA - PDX early	3	44660000	45140000	0.082325		BRCA - PDX late	2	235080000	236800000	0
	CRC - PT	17	69975000	70125000	0.024247		CRC - PDX early	12	58425000	58425000	0.019619		CRC - PDX late	10	56525000	59575000	0.025007		BRCA - PT	4	86040000	87060000	0.118554		BRCA - PDX early	3	45160000	46480000	0.044075		BRCA - PDX late	2	236820000	240520000	0.048835
	CRC - PT	17	70175000	71825000	0.040538		CRC - PDX early	12	58475000	60525000	0.015298		CRC - PDX late	10	59625000	60275000	0.100041		BRCA - PT	4	87080000	87820000	0.161052		BRCA - PDX early	3	46500000	47020000	0.016891		BRCA - PDX late	2	240540000	240700000	0.057372
	CRC - PT	17	71875000	72075000	0.029241		CRC - PDX early	12	60575000	65675000	0.012195		CRC - PDX late	10	60325000	72625000	0.064188		BRCA - PT	4	87840000	91360000	0.127		BRCA - PDX early	3	47040000	47980000	0.030245		BRCA - PDX late	2	240720000	240720000	0.064522
	CRC - PT	17	72125000	72175000	0.037878		CRC - PDX early	12	65725000	66175000	0.044634		CRC - PDX late	10	72675000	74425000	0.08284		BRCA - PT	4	91380000	91660000	0.059662		BRCA - PDX early	3	48000000	48460000	0.038457		BRCA - PDX late	2	240740000	241040000	0.124924
	CRC - PT	17	72225000	72925000	0.041088		CRC - PDX early	12	66225000	66575000	0.03244		CRC - PDX late	10	74475000	84375000	0.064188		BRCA - PT	4	91680000	92440000	0.100029		BRCA - PDX early	3	48480000	49320000	0.025103		BRCA - PDX late	2	241060000	242100000	0.064522
	CRC - PT	17	72975000	74525000	0.03245		CRC - PDX early	12	66625000	68325000	0.059347		CRC - PDX late	10	84425000	84625000	0.046158		BRCA - PT	4	92460000	94480000	0.059662		BRCA - PDX early	3	49340000	49740000	0.143667		BRCA - PDX late	3	20000	580000	0.463084
	CRC - PT	17	74575000	74625000	0.037236		CRC - PDX early	12	68375000	69225000	0.026908		CRC - PDX late	10	84675000	85125000	0.039181		BRCA - PT	4	94500000	94840000	0.178885		BRCA - PDX early	3	49760000	50100000	0.025103		BRCA - PDX late	3	640000	2240000	0.425096
	CRC - PT	17	74675000	80425000	0.040555		CRC - PDX early	12	69275000	70275000	0.030674		CRC - PDX late	10	85175000	88825000	0.04774		BRCA - PT	4	94860000	95300000	0.059662		BRCA - PDX early	3	50120000	50860000	0.129283		BRCA - PDX late	3	2260000	2380000	0.450807
	CRC - PT	17	80475000	81075000	0.073051		CRC - PDX early	12	70325000	73475000	0.003767		CRC - PDX late	10	89275000	92075000	0.039181		BRCA - PT	4	95320000	98640000	0.042498		BRCA - PDX early	3	50880000	51580000	0.025103		BRCA - PDX late	3	2400000	3820000	0.465889
	CRC - PT	18	175000	975000	0.376416		CRC - PDX early	12	73525000	80125000	0.018521		CRC - PDX late	10	92125000	94075000	0.056252		BRCA - PT	4	98660000	99820000	0.070201		BRCA - PDX early	3	51600000	52120000	0.088774		BRCA - PDX late	3	3840000	3880000	0.394512
	CRC - PT	18	1025000	1125000	0.358247		CRC - PDX early	12	80175000	81575000	0.026663		CRC - PDX late	10	94125000	94525000	0.017072		BRCA - PT	4	99840000	100860000	0.042498		BRCA - PDX early	3	52140000	52160000	0.133395		BRCA - PDX late	3	3900000	4260000	0.434271
	CRC - PT	18	1175000	1725000	0.255559		CRC - PDX early	12	81625000	81725000	0.011909		CRC - PDX late	10	94575000	98375000	0		BRCA - PT	4	100880000	105900000	0.082023		BRCA - PDX early	3	52180000	52400000	0.069723		BRCA - PDX late	3	4280000	4320000	0.394512
	CRC - PT	18	1775000	1775000	0.226487		CRC - PDX early	12	81775000	82825000	0.003767		CRC - PDX late	10	98425000	105975000	0.00489		BRCA - PT	4	105920000	106500000	0.108507		BRCA - PDX early	3	52420000	53320000	0.025103		BRCA - PDX late	3	4340000	4600000	0.44514
	CRC - PT	18	1825000	2175000	0.120795		CRC - PDX early	12	82875000	94175000	0.007461		CRC - PDX late	10	106025000	108525000	0		BRCA - PT	4	106520000	108420000	0.082023		BRCA - PDX early	3	53340000	53840000	0.016004		BRCA - PDX late	3	4620000	4700000	0.483362
	CRC - PT	18	2225000	2325000	0.099466		CRC - PDX early	12	94225000	95775000	0.003767		CRC - PDX late	10	108575000	110775000	0.017666		BRCA - PT	4	108440000	113100000	0.07392		BRCA - PDX early	3	53860000	56520000	0.007792		BRCA - PDX late	3	4720000	4860000	0.751271
	CRC - PT	18	2375000	3225000	0.0347		CRC - PDX early	12	95825000	96375000	0.018181		CRC - PDX late	10	110825000	112875000	0		BRCA - PT	4	113120000	114520000	0.086163		BRCA - PDX early	3	56540000	56860000	0.117014		BRCA - PDX late	3	4880000	5040000	0.803383
	CRC - PT	18	3275000	8175000	0		CRC - PDX early	12	96425000	100625000	0.032517		CRC - PDX late	10	112925000	114575000	0.010741		BRCA - PT	4	114540000	114900000	0.16345		BRCA - PDX early	3	56880000	57600000	0.015469		BRCA - PDX late	3	5060000	5340000	0.682509
	CRC - PT	18	8225000	8225000	0.043954		CRC - PDX early	12	100675000	102175000	0.02875		CRC - PDX late	10	114625000	135425000	0		BRCA - PT	4	114920000	117780000	0.074016		BRCA - PDX early	3	57620000	58060000	0.130827		BRCA - PDX late	3	5360000	5600000	0.73997
	CRC - PT	18	8275000	9225000	0.056148		CRC - PDX early	12	102225000	108425000	0.014415		CRC - PDX late	11	225000	625000	0.043404		BRCA - PT	4	117800000	118680000	0.082895		BRCA - PDX early	3	58080000	58240000	0.224574		BRCA - PDX late	3	5620000	5640000	0.689342
	CRC - PT	18	9275000	9725000	0.067967		CRC - PDX early	12	108475000	108475000	0.018588		CRC - PDX late	11	675000	1575000	0.048848		BRCA - PT	4	118700000	120300000	0.036258		BRCA - PDX early	3	58260000	58640000	0.101539		BRCA - PDX late	3	5660000	5820000	0.606499
	CRC - PT	18	9775000	10025000	0.055773		CRC - PDX early	12	108525000	121675000	0.023693		CRC - PDX late	11	1625000	2575000	0.038979		BRCA - PT	4	120320000	123540000	0.085011		BRCA - PDX early	3	58660000	60460000	0.014522		BRCA - PDX late	3	5840000	5980000	0.584236
	CRC - PT	18	10075000	11275000	0.043954		CRC - PDX early	12	121725000	123725000	0.018588		CRC - PDX late	11	2625000	19825000	0.02972		BRCA - PT	4	123580000	129700000	0.146992		BRCA - PDX early	3	60480000	61560000	0.085392		BRCA - PDX late	3	6000000	6060000	0.558525
	CRC - PT	18	11325000	11325000	0.015479		CRC - PDX early	12	123775000	125825000	0.022092		CRC - PDX late	11	19875000	20825000	0.010791		BRCA - PT	4	129720000	137940000	0.138113		BRCA - PDX early	3	61580000	63660000	0.014522		BRCA - PDX late	3	6080000	6300000	0.41149
	CRC - PT	18	11375000	12025000	0.044929		CRC - PDX early	12	125925000	133775000	0.017918		CRC - PDX late	11	20875000	20975000	0.005347		BRCA - PT	4	137960000	138140000	0.158442		BRCA - PDX early	3	63680000	64260000	0.091219		BRCA - PDX late	3	6320000	6560000	0.461519
	CRC - PT	18	12275000	12675000	0.079504		CRC - PDX early	13	19575000	20375000	0.461807		CRC - PDX late	11	21025000	30425000	0		BRCA - PT	4	138160000	138180000	0.170728		BRCA - PDX early	3	64280000	64860000	0.08449		BRCA - PDX late	3	6580000	6580000	0.495046
	CRC - PT	18	12725000	13625000	0.115902		CRC - PDX early	13	20425000	20675000	0.41984		CRC - PDX late	11	30475000	32025000	0.020633		BRCA - PT	4	138200000	139340000	0.17737		BRCA - PDX early	3	64880000	67660000	0.007792		BRCA - PDX late	3	6600000	7100000	0.456824
	CRC - PT	18	13675000	14775000	0.135079		CRC - PDX early	13	20725000	22025000	0.489528		CRC - PDX late	11	32075000	37025000	0.036383		BRCA - PT	4	139360000	139460000	0.221278		BRCA - PDX early	3	67680000	68900000	0.023278		BRCA - PDX late	3	7120000	7660000	0.670665
	CRC - PT	18	18575000	19175000	0.024875		CRC - PDX early	13	22075000	22525000	0.470891		CRC - PDX late	11	37075000	37075000	0.029256		BRCA - PT	4	139480000	139520000	0.411034		BRCA - PDX early	3	68920000	70000000	0.007792		BRCA - PDX late	3	7680000	7680000	0.701089
	CRC - PT	18	19225000	20875000	0.012257		CRC - PDX early	13	22575000	24825000	0.449111		CRC - PDX late	11	37125000	37125000	0.020633		BRCA - PT	4	139540000	140340000	0.390705		BRCA - PDX early	3	70020000	70980000	0.053879		BRCA - PDX late	3	7700000	8000000	0.707354
	CRC - PT	18	20925000	22025000	0.020314		CRC - PDX early	13	24875000	26125000	0.431342		CRC - PDX late	11	37175000	42125000	0		BRCA - PT	4	140360000	140800000	0.200949		BRCA - PDX early	3	71000000	71100000	0.007792		BRCA - PDX late	3	8020000	8140000	0.617717
	CRC - PT	18	22075000	22125000	0.01536		CRC - PDX early	13	26175000	26725000	0.46575		CRC - PDX late	11	42175000	42825000	0.018384		BRCA - PT	4	140820000	140840000	0.161284		BRCA - PDX early	3	71120000	73020000	0.044443		BRCA - PDX late	3	8160000	8540000	0.640146
	CRC - PT	18	22175000	24925000	0.011737		CRC - PDX early	13	26775000	30525000	0.428044		CRC - PDX late	11	42875000	42875000	0.021836		BRCA - PT	4	140860000	143180000	0.195724		BRCA - PDX early	3	73040000	75980000	0.036651		BRCA - PDX late	3	8560000	8840000	0.543267
	CRC - PT	18	24975000	27025000	0.008056		CRC - PDX early	13	30575000	30825000	0.443624		CRC - PDX late	11	42925000	43425000	0.031992		BRCA - PT	4	143200000	143940000	0.250963		BRCA - PDX early	3	76000000	76360000	0.072381		BRCA - PDX late	3	8860000	8880000	0.55509
	CRC - PT	18	27075000	28425000	0		CRC - PDX early	13	30875000	31125000	0.437883		CRC - PDX late	11	43475000	43525000	0.03497		BRCA - PT	4	143960000	143980000	0.195724		BRCA - PDX early	3	76380000	78080000	0.036651		BRCA - PDX late	3	8900000	8960000	0.692049
	CRC - PT	18	28475000	29925000	0.013717		CRC - PDX early	13	31175000	31575000	0.403475		CRC - PDX late	11	43575000	44375000	0.038431		BRCA - PT	4	144000000	145180000	0.210722		BRCA - PDX early	3	78100000	79040000	0.179035		BRCA - PDX late	3	8980000	9000000	0.818658
	CRC - PT	18	29975000	31125000	0		CRC - PDX early	13	31625000	32025000	0.313935		CRC - PDX late	11	44425000	46125000	0.043297		BRCA - PT	4	145200000	146180000	0.243558		BRCA - PDX early	3	79060000	80140000	0.253539		BRCA - PDX late	3	9020000	9120000	0.728398
	CRC - PT	18	31175000	31925000	0.032326		CRC - PDX early	13	32075000	32275000	0.208684		CRC - PDX late	11	46175000	50175000	0.024913		BRCA - PT	4	146200000	146920000	0.210722		BRCA - PDX early	3	80160000	80460000	0.288097		BRCA - PDX late	3	9160000	9340000	0.827098
	CRC - PT	18	31975000	33175000	0.046815		CRC - PDX early	13	32325000	32475000	0.213713		CRC - PDX late	11	55075000	55325000	0.002979		BRCA - PT	4	146940000	147100000	0.166815		BRCA - PDX early	3	80480000	80560000	0.251446		BRCA - PDX late	3	9360000	9360000	0.876957
	CRC - PT	18	33225000	33925000	0.032326		CRC - PDX early	13	32525000	32575000	0.240441		CRC - PDX late	11	55375000	57275000	0.019787		BRCA - PT	4	147120000	148300000	0.139354		BRCA - PDX early	3	80580000	82120000	0.207916		BRCA - PDX late	3	9380000	9500000	0.989539
	CRC - PT	18	33975000	46125000	0		CRC - PDX early	13	32625000	34175000	0.334159		CRC - PDX late	11	57325000	58025000	0		BRCA - PT	4	148320000	151220000	0.070731		BRCA - PDX early	3	82140000	82220000	0.233428		BRCA - PDX late	3	9520000	9760000	0.910517
	CRC - PT	18	46175000	48025000	0.012242		CRC - PDX early	13	34225000	34225000	0.31554		CRC - PDX late	11	58075000	59075000	0.028506		BRCA - PT	4	151240000	151920000	0.055734		BRCA - PDX early	3	82240000	82440000	0.167897		BRCA - PDX late	3	9780000	10000000	0.840239
	CRC - PT	18	48075000	75575000	0		CRC - PDX early	13	34275000	34625000	0.311039		CRC - PDX late	11	59125000	60825000	0.033592		BRCA - PT	4	151940000	152360000	0.048753		BRCA - PDX early	3	82460000	82780000	0.113855		BRCA - PDX late	3	10020000	10080000	0.812914
	CRC - PT	18	75625000	78025000	0.003022		CRC - PDX early	13	34675000	35125000	0.305135		CRC - PDX late	11	60875000	63475000	0.043131		BRCA - PT	4	152380000	155380000	0.154193		BRCA - PDX early	3	82800000	85700000	0.088343		BRCA - PDX late	3	10100000	10160000	0.754377
	CRC - PT	19	275000	875000	0.021452		CRC - PDX early	13	35175000	38425000	0.278407		CRC - PDX late	11	63525000	63575000	0.059614		BRCA - PT	4	155400000	157120000	0.170014		BRCA - PDX early	3	85720000	86000000	0.175537		BRCA - PDX late	3	10180000	10240000	0.626524
	CRC - PT	19	975000	1325000	0.01049		CRC - PDX early	13	38475000	39575000	0.28551		CRC - PDX late	11	63625000	64525000	0.07121		BRCA - PT	4	157140000	158180000	0.154193		BRCA - PDX early	3	86020000	86240000	0.199824		BRCA - PDX late	3	10260000	10280000	0.583238
	CRC - PT	19	1375000	6325000	0.004942		CRC - PDX early	13	39625000	40175000	0.269333		CRC - PDX late	11	64575000	67025000	0.054727		BRCA - PT	4	158200000	160720000	0.13759		BRCA - PDX early	3	86260000	87420000	0.11263		BRCA - PDX late	3	10300000	10400000	0.535651
	CRC - PT	19	6375000	6725000	0		CRC - PDX early	13	40225000	40825000	0.275063		CRC - PDX late	11	67075000	68225000	0.06156		BRCA - PT	4	160740000	163000000	0.167707		BRCA - PDX early	3	87440000	88200000	0.065055		BRCA - PDX late	3	10420000	10520000	0.423069
	CRC - PT	19	6875000	9175000	0.021511		CRC - PDX early	13	40875000	40875000	0.303087		CRC - PDX late	11	68275000	68575000	0.054747		BRCA - PT	4	163020000	170940000	0.154119		BRCA - PDX early	3	88220000	88280000	0.079622		BRCA - PDX late	3	10540000	10840000	0.363656
	CRC - PT	19	9225000	10575000	0.006332		CRC - PDX early	13	40925000	43575000	0.312039		CRC - PDX late	11	68625000	68925000	0.09036		BRCA - PT	4	170960000	179060000	0.13759		BRCA - PDX early	3	88300000	89060000	0.116833		BRCA - PDX late	3	10860000	11300000	0.455053
	CRC - PT	19	10625000	11475000	0.026254		CRC - PDX early	13	43625000	45125000	0.218321		CRC - PDX late	11	68975000	70425000	0.080821		BRCA - PT	4	179080000	179860000	0.088837		BRCA - PDX early	3	89080000	89120000	0.197146		BRCA - PDX late	3	11320000	11780000	0.577497
	CRC - PT	19	11525000	12375000	0.019922		CRC - PDX early	13	45175000	47225000	0.248635		CRC - PDX late	11	70475000	70825000	0.061688		BRCA - PT	4	179880000	181380000	0.107136		BRCA - PDX early	3	89140000	89280000	0.221205		BRCA - PDX late	3	11800000	12120000	0.391226
	CRC - PT	19	12425000	12625000	0.022849		CRC - PDX early	13	47275000	47725000	0.223927		CRC - PDX late	11	70875000	71275000	0.033182		BRCA - PT	4	181400000	182260000	0.088837		BRCA - PDX early	3	89300000	89760000	0.265665		BRCA - PDX late	3	12140000	12800000	0.363656
	CRC - PT	19	12675000	13225000	0.002927		CRC - PDX early	13	47825000	48825000	0.193613		CRC - PDX late	11	71675000	77075000	0.016703		BRCA - PT	4	182280000	182780000	0.1096		BRCA - PDX early	3	89780000	90240000	0.221205		BRCA - PDX late	3	12820000	13040000	0.391304
	CRC - PT	19	13275000	13625000	0.108619		CRC - PDX early	13	48875000	48875000	0.157479		CRC - PDX late	11	77125000	77975000	0.01192		BRCA - PT	4	182800000	183420000	0.160494		BRCA - PDX early	3	90260000	90260000	0.242239		BRCA - PDX late	3	13060000	13060000	0.371228
	CRC - PT	19	13675000	14275000	0.151459		CRC - PDX early	13	48925000	48975000	0.129007		CRC - PDX late	11	78025000	79075000	0.006833		BRCA - PT	4	183440000	183680000	0.15118		BRCA - PDX early	3	90480000	90620000	0.463554		BRCA - PDX late	3	13080000	13920000	0.585069
	CRC - PT	19	14375000	14475000	0.053713		CRC - PDX early	13	49025000	52025000	0.160208		CRC - PDX late	11	79125000	93325000	0		BRCA - PT	4	183700000	183980000	0.130416		BRCA - PDX early	3	90640000	91540000	0.383241		BRCA - PDX late	3	13940000	13960000	0.561795
	CRC - PT	19	14525000	15575000	0.014913		CRC - PDX early	13	52175000	52325000	0.124806		CRC - PDX late	11	93375000	94625000	0.014338		BRCA - PT	4	184000000	187600000	0.169031		BRCA - PDX early	3	93720000	93760000	0.32216		BRCA - PDX late	3	13980000	14120000	0.521632
	CRC - PT	19	15625000	17325000	0.006968		CRC - PDX early	13	52375000	52675000	0.115854		CRC - PDX late	11	94675000	107525000	0		BRCA - PT	4	187620000	188280000	0.175322		BRCA - PDX early	3	93780000	93860000	0.200166		BRCA - PDX late	3	14140000	14320000	0.307791
	CRC - PT	19	17375000	18025000	0.017467		CRC - PDX early	13	52725000	53325000	0.186635		CRC - PDX late	11	107575000	120225000	0.00529		BRCA - PT	4	188300000	190020000	0.209793		BRCA - PDX early	3	93880000	94420000	0.179131		BRCA - PDX late	3	14340000	15440000	0.270577
	CRC - PT	19	18075000	18225000	0.033155		CRC - PDX early	13	53375000	54275000	0.180905		CRC - PDX late	11	120275000	134875000	0.023628		BRCA - PT	5	40000	600000	0.396062		BRCA - PDX early	3	94440000	94880000	0.229547		BRCA - PDX late	3	15460000	15640000	0.258755
	CRC - PT	19	18275000	18775000	0.123264		CRC - PDX early	13	54325000	54625000	0.177977		CRC - PDX late	12	225000	1125000	0.26959		BRCA - PT	5	620000	960000	0.284909		BRCA - PDX early	3	94900000	95380000	0.266662		BRCA - PDX late	3	15660000	15820000	0.249648
	CRC - PT	19	18825000	18825000	0.120336		CRC - PDX early	13	54675000	56675000	0.172948		CRC - PDX late	12	1175000	1325000	0.275263		BRCA - PT	5	980000	980000	0.271075		BRCA - PDX early	3	95400000	95460000	0.200711		BRCA - PDX late	3	15840000	17120000	0.224479
	CRC - PT	19	18875000	20275000	0.104648		CRC - PDX early	13	56725000	56725000	0.186318		CRC - PDX late	12	1375000	2575000	0.253903		BRCA - PT	5	1000000	1260000	0.262475		BRCA - PDX early	3	95480000	95740000	0.252803		BRCA - PDX late	3	17140000	17720000	0.218214
	CRC - PT	19	20675000	24325000	0.037209		CRC - PDX early	13	56775000	59225000	0.207805		CRC - PDX late	12	2625000	2675000	0.272855		BRCA - PT	5	1280000	1620000	0.239087		BRCA - PDX early	3	95760000	95820000	0.215689		BRCA - PDX late	3	17740000	17820000	0.257436
	CRC - PT	19	28375000	30975000	0.039067		CRC - PDX early	13	59275000	61675000	0.102508		CRC - PDX late	12	2725000	2825000	0.329895		BRCA - PT	5	1640000	2220000	0.225082		BRCA - PDX early	3	95840000	95960000	0.259732		BRCA - PDX late	3	17840000	17860000	0.286372
	CRC - PT	19	31025000	32975000	0.025581		CRC - PDX early	13	61725000	61875000	0.141444		CRC - PDX late	12	2875000	3025000	0.346202		BRCA - PT	5	2240000	3060000	0.215844		BRCA - PDX early	3	95980000	96420000	0.323194		BRCA - PDX late	3	17880000	18820000	0.252151
	CRC - PT	19	33025000	33925000	0.013485		CRC - PDX early	13	61925000	62375000	0.167836		CRC - PDX late	12	3075000	3525000	0.433565		BRCA - PT	5	3080000	4480000	0.23985		BRCA - PDX early	3	96440000	96920000	0.272667		BRCA - PDX late	3	18840000	18880000	0.21293
	CRC - PT	19	33975000	34675000	0		CRC - PDX early	13	62425000	62675000	0.144726		CRC - PDX late	12	3575000	4675000	0.414613		BRCA - PT	5	4500000	4820000	0.247152		BRCA - PDX early	3	96940000	96980000	0.284805		BRCA - PDX late	3	18900000	19740000	0.285927
	CRC - PT	19	34725000	41525000	0.023724		CRC - PDX early	13	62725000	62975000	0.118334		CRC - PDX late	12	4725000	5025000	0.300665		BRCA - PT	5	4840000	6320000	0.234414		BRCA - PDX early	3	97000000	97460000	0.29362		BRCA - PDX late	3	19760000	25620000	0.25699
	CRC - PT	19	41575000	52925000	0		CRC - PDX early	13	63025000	65475000	0.060066		CRC - PDX late	12	5075000	5175000	0.211491		BRCA - PT	5	6340000	8220000	0.189977		BRCA - PDX early	3	97480000	97500000	0.332944		BRCA - PDX late	3	25640000	26160000	0.302096
	CRC - PT	19	53525000	54075000	0.014901		CRC - PDX early	13	65525000	66675000	0.052963		CRC - PDX late	12	5225000	7175000	0.124128		BRCA - PT	5	8240000	8280000	0.148972		BRCA - PDX early	3	97520000	99540000	0.248133		BRCA - PDX late	3	26180000	27040000	0.25699
	CRC - PT	19	54125000	54875000	0.021072		CRC - PDX early	13	66725000	70775000	0.021488		CRC - PDX late	12	7225000	8175000	0.091475		BRCA - PT	5	8300000	9000000	0.185715		BRCA - PDX early	3	99560000	100760000	0.208809		BRCA - PDX late	3	27060000	27100000	0.301046
	CRC - PT	19	54925000	56075000	0.041415		CRC - PDX early	13	70825000	71125000	0.028626		CRC - PDX late	12	8225000	9525000	0.086786		BRCA - PT	5	9020000	14520000	0.148972		BRCA - PDX early	3	100780000	101540000	0.223981		BRCA - PDX late	3	27120000	27160000	0.366607
	CRC - PT	19	56175000	56225000	0.0374		CRC - PDX early	13	71175000	71375000	0.041891		CRC - PDX late	12	9775000	11025000	0.036359		BRCA - PT	5	14540000	16060000	0.142018		BRCA - PDX early	3	101560000	101820000	0.240896		BRCA - PDX late	3	27180000	27560000	0.406599
	CRC - PT	19	56325000	57675000	0.048901		CRC - PDX early	13	71425000	71625000	0.049057		CRC - PDX late	12	11075000	15125000	0.007871		BRCA - PT	5	16080000	16600000	0.118012		BRCA - PDX early	3	101840000	102460000	0.344115		BRCA - PDX late	3	27580000	27780000	0.441806
	CRC - PT	19	57725000	59075000	0.061386		CRC - PDX early	13	71675000	72775000	0.057635		CRC - PDX late	12	15175000	15875000	0.028946		BRCA - PT	5	16620000	17120000	0.080399		BRCA - PDX early	3	102480000	102500000	0.240896		BRCA - PDX late	3	27800000	28580000	0.401814
	CRC - PT	20	75000	725000	0.027096		CRC - PDX early	13	72825000	72875000	0.083512		CRC - PDX late	12	15925000	16125000	0.021075		BRCA - PT	5	17140000	21460000	0.111332		BRCA - PDX early	3	102520000	103740000	0.277038		BRCA - PDX late	3	28600000	30640000	0.430685
	CRC - PT	20	775000	9025000	0		CRC - PDX early	13	72925000	73175000	0.110281		CRC - PDX late	12	16175000	24375000	0		BRCA - PT	5	21580000	21820000	0.209892		BRCA - PDX early	3	103760000	103880000	0.326042		BRCA - PDX late	3	30660000	31420000	0.401814
	CRC - PT	20	9075000	9375000	0.022845		CRC - PDX early	13	73225000	73275000	0.215973		CRC - PDX late	12	24425000	29525000	0.026451		BRCA - PT	5	21840000	22980000	0.191698		BRCA - PDX early	3	103900000	104380000	0.309127		BRCA - PDX late	3	31440000	31860000	0.478677
	CRC - PT	20	9425000	9925000	0.063739		CRC - PDX early	13	73325000	74725000	0.273185		CRC - PDX late	12	29575000	30575000	0.064066		BRCA - PT	5	23000000	23120000	0.139195		BRCA - PDX early	3	104400000	104520000	0.362847		BRCA - PDX late	3	31880000	32860000	0.487643
	CRC - PT	20	9975000	10925000	0.040894		CRC - PDX early	13	74775000	74825000	0.159127		CRC - PDX late	12	30625000	31175000	0.080721		BRCA - PT	5	23140000	23980000	0.129493		BRCA - PDX early	3	104540000	106620000	0.380954		BRCA - PDX late	3	32880000	33820000	0.421534
	CRC - PT	20	10975000	13575000	0		CRC - PDX early	13	74875000	75075000	0.151961		CRC - PDX late	12	31375000	32925000	0.128205		BRCA - PT	5	24000000	24600000	0.138797		BRCA - PDX early	3	106640000	106940000	0.41857		BRCA - PDX late	3	33840000	34520000	0.412567
	CRC - PT	20	13625000	13675000	0.015513		CRC - PDX early	13	75125000	75175000	0.126084		CRC - PDX late	12	32975000	33725000	0.083955		BRCA - PT	5	24620000	26680000	0.107865		BRCA - PDX early	3	106960000	107020000	0.451722		BRCA - PDX late	3	34540000	34720000	0.459405
	CRC - PT	20	13725000	14075000	0.035315		CRC - PDX early	13	75225000	76175000	0.099314		CRC - PDX late	12	33775000	34275000	0.13163		BRCA - PT	5	26700000	29900000	0.098561		BRCA - PDX early	3	107040000	107080000	0.398002		BRCA - PDX late	3	34740000	34860000	0.540449
	CRC - PT	20	14125000	14375000	0.075469		CRC - PDX early	13	76225000	76775000	0.115804		CRC - PDX late	12	38475000	38925000	0.13518		BRCA - PT	5	29920000	30560000	0.160382		BRCA - PDX early	3	107100000	108480000	0.360387		BRCA - PDX late	3	34880000	35100000	0.48985
	CRC - PT	20	14425000	15275000	0.059956		CRC - PDX early	13	76825000	81225000	0.058592		CRC - PDX late	12	39025000	39975000	0.201257		BRCA - PT	5	30580000	31220000	0.176652		BRCA - PDX early	3	108500000	108680000	0.293954		BRCA - PDX late	3	35120000	35280000	0.408806
	CRC - PT	20	15325000	15975000	0.064408		CRC - PDX early	13	81275000	81825000	0.051454		CRC - PDX late	12	40025000	40025000	0.174806		BRCA - PT	5	31240000	31520000	0.114831		BRCA - PDX early	3	108700000	110640000	0.229724		BRCA - PDX late	3	35300000	36820000	0.459071
	CRC - PT	20	16025000	16175000	0.024254		CRC - PDX early	13	81875000	82575000	0.042876		CRC - PDX late	12	40075000	40225000	0.167545		BRCA - PT	5	31540000	32580000	0.179828		BRCA - PDX early	3	110660000	111160000	0.269312		BRCA - PDX late	3	36840000	37180000	0.627563
	CRC - PT	20	16225000	16425000	0.004451		CRC - PDX early	13	82625000	84775000	0.037978		CRC - PDX late	12	40275000	41125000	0.116635		BRCA - PT	5	32600000	32720000	0.114831		BRCA - PDX early	3	111180000	111500000	0.277146		BRCA - PDX late	3	37200000	37340000	0.655262
	CRC - PT	20	16475000	18175000	0.007358		CRC - PDX early	13	84825000	93575000	0.01649		CRC - PDX late	12	41175000	41375000	0.123803		BRCA - PT	5	32740000	36260000	0.01627		BRCA - PDX early	3	111520000	112140000	0.332418		BRCA - PDX late	3	37360000	37380000	0.608424
	CRC - PT	20	18225000	18825000	0.013025		CRC - PDX early	13	93625000	96575000	0.065113		CRC - PDX late	12	41425000	42425000	0.171233		BRCA - PT	5	36280000	36320000	0.081324		BRCA - PDX early	3	112160000	112440000	0.283415		BRCA - PDX late	3	37400000	37720000	0.720221
	CRC - PT	20	18875000	18925000	0.038686		CRC - PDX early	13	96625000	96925000	0.09856		CRC - PDX late	12	42475000	42825000	0.087033		BRCA - PT	5	36340000	37580000	0.065054		BRCA - PDX early	3	112460000	112460000	0.295746		BRCA - PDX late	3	37740000	37740000	0.608424
	CRC - PT	20	18975000	20825000	0.065469		CRC - PDX early	13	96975000	97075000	0.101616		CRC - PDX late	12	42875000	43925000	0.019566		BRCA - PT	5	37600000	39100000	0		BRCA - PDX early	3	112480000	112660000	0.218947		BRCA - PDX late	3	37760000	37760000	0.439932
	CRC - PT	20	20875000	21925000	0.039807		CRC - PDX early	13	97125000	100075000	0.104711		CRC - PDX late	12	43975000	45275000	0.034441		BRCA - PT	5	39120000	39460000	0.055646		BRCA - PDX early	3	112680000	113240000	0.235021		BRCA - PDX late	3	37780000	38280000	0.412232
	CRC - PT	20	21975000	22675000	0.01661		CRC - PDX early	13	100125000	100975000	0.12317		CRC - PDX late	12	45325000	45425000	0.041855		BRCA - PT	5	39480000	39660000	0.092949		BRCA - PDX early	3	113260000	113680000	0.281664		BRCA - PDX late	3	38300000	38880000	0.437789
	CRC - PT	20	22725000	22725000	0.037702		CRC - PDX early	13	101025000	103175000	0.104711		CRC - PDX late	12	45475000	47775000	0.02698		BRCA - PT	5	39680000	39820000	0.065681		BRCA - PDX early	3	113700000	114320000	0.246463		BRCA - PDX late	3	38900000	39240000	0.531308
	CRC - PT	20	22775000	23625000	0.040771		CRC - PDX early	13	103225000	104725000	0.101655		CRC - PDX late	12	47825000	47925000	0.034217		BRCA - PT	5	39840000	40900000	0.085382		BRCA - PDX early	3	114340000	114380000	0.280697		BRCA - PDX late	3	39260000	39740000	0.486014
	CRC - PT	20	23875000	23975000	0.035104		CRC - PDX early	13	104775000	105675000	0.053032		CRC - PDX late	12	47975000	50525000	0.03994		BRCA - PT	5	40920000	40920000	0.065681		BRCA - PDX early	3	114400000	114780000	0.234054		BRCA - PDX late	3	39760000	40300000	0.369296
	CRC - PT	20	24025000	24375000	0.0571		CRC - PDX early	13	105725000	107075000	0.105991		CRC - PDX late	12	50575000	51225000	0.032773		BRCA - PT	5	40940000	42180000	0.028378		BRCA - PDX early	3	114800000	114840000	0.171306		BRCA - PDX late	3	40320000	41160000	0.34374
	CRC - PT	20	24425000	24425000	0.053516		CRC - PDX early	13	107125000	109675000	0.084175		CRC - PDX late	12	51275000	52725000	0.051885		BRCA - PT	5	42200000	43500000	0.073058		BRCA - PDX early	3	114860000	115560000	0.137072		BRCA - PDX late	3	41180000	41920000	0.334937
	CRC - PT	20	24475000	25125000	0.066708		CRC - PDX early	13	109725000	109825000	0.08108		CRC - PDX late	12	52775000	58425000	0.032773		BRCA - PT	5	43520000	44680000	0.04468		BRCA - PDX early	3	115580000	116020000	0.080161		BRCA - PDX late	3	41940000	42380000	0.286711
	CRC - PT	20	25175000	25275000	0.116765		CRC - PDX early	13	109875000	109875000	0.088022		CRC - PDX late	12	58475000	58775000	0.027049		BRCA - PT	5	44700000	44800000	0.080996		BRCA - PDX early	3	116040000	116220000	0.127418		BRCA - PDX late	3	42400000	42720000	0.324519
	CRC - PT	20	25325000	25575000	0.120055		CRC - PDX early	13	109925000	109975000	0.094422		CRC - PDX late	12	58825000	58975000	0.019812		BRCA - PT	5	44820000	45340000	0.158146		BRCA - PDX early	3	116240000	116460000	0.072145		BRCA - PDX late	3	42740000	43120000	0.294095
	CRC - PT	20	25625000	26125000	0.069998		CRC - PDX early	13	110025000	110325000	0.117048		CRC - PDX late	12	59025000	65525000	0.012398		BRCA - PT	5	45360000	45760000	0.12183		BRCA - PDX early	3	116480000	117720000	0.024888		BRCA - PDX late	3	43140000	44620000	0.256287
	CRC - PT	20	29875000	34975000	0.038105		CRC - PDX early	13	110375000	110375000	0.127305		CRC - PDX late	12	65575000	65675000	0.015422		BRCA - PT	5	45780000	46440000	0		BRCA - PDX early	3	117740000	118140000	0.08107		BRCA - PDX late	3	44640000	45140000	0.143051
	CRC - PT	20	35025000	35475000	0.031612		CRC - PDX early	13	110475000	110775000	0.138214		CRC - PDX late	12	65725000	66225000	0.040928		BRCA - PT	5	50300000	51460000	0.149499		BRCA - PDX early	3	118160000	119160000	0.107925		BRCA - PDX late	3	45160000	46480000	0.068734
	CRC - PT	20	35525000	35875000	0.027401		CRC - PDX early	13	110825000	110875000	0.145885		CRC - PDX late	12	66275000	66325000	0.032928		BRCA - PT	5	51480000	51800000	0.143414		BRCA - PDX early	3	119180000	119360000	0.160804		BRCA - PDX late	3	46500000	46820000	0.035207
	CRC - PT	20	35925000	36525000	0.022047		CRC - PDX early	13	110925000	115125000	0.163337		CRC - PDX late	12	66375000	66525000	0.02853		BRCA - PT	5	51820000	52240000	0.041078		BRCA - PDX early	3	119380000	119780000	0.194956		BRCA - PDX late	3	46840000	46840000	0.043236
	CRC - PT	20	36575000	38525000	0.042134		CRC - PDX early	14	20225000	21575000	0.047926		CRC - PDX late	12	66575000	68325000	0.065468		BRCA - PT	5	52260000	52500000	0.147114		BRCA - PDX early	3	119800000	120020000	0.178882		BRCA - PDX late	3	46860000	46900000	0.053024
	CRC - PT	20	38575000	39675000	0.035953		CRC - PDX early	14	21625000	23225000	0.030559		CRC - PDX late	12	68375000	70275000	0.039962		BRCA - PT	5	52540000	52580000	0.254919		BRCA - PDX early	3	120040000	120360000	0.216367		BRCA - PDX late	3	46920000	46980000	0.062321
	CRC - PT	20	39725000	48525000	0		CRC - PDX early	14	23275000	23725000	0.0262		CRC - PDX late	12	70325000	70925000	0.003024		BRCA - PT	5	52600000	53180000	0.289751		BRCA - PDX early	3	120380000	120720000	0.178882		BRCA - PDX late	3	47000000	47140000	0.052018
	CRC - PT	20	48575000	55575000	0.007766		CRC - PDX early	14	23775000	24675000	0.045301		CRC - PDX late	12	70975000	73475000	0		BRCA - PT	5	53200000	53440000	0.258547		BRCA - PDX early	3	120740000	123540000	0.117875		BRCA - PDX late	3	47160000	47160000	0.060011
	CRC - PT	20	55625000	60075000	0.017481		CRC - PDX early	14	24725000	25575000	0.0262		CRC - PDX late	12	73525000	80125000	0.01949		BRCA - PT	5	53460000	55340000	0.009874		BRCA - PDX early	3	123560000	123920000	0.129332		BRCA - PDX late	3	47180000	48480000	0.073061
	CRC - PT	20	60125000	62125000	0.026593		CRC - PDX early	14	25625000	30925000	0.022816		CRC - PDX late	12	80175000	81575000	0.046714		BRCA - PT	5	55360000	56060000	0.036539		BRCA - PDX early	3	123940000	124220000	0.172856		BRCA - PDX late	3	48500000	49320000	0.063763
	CRC - PT	20	62225000	62875000	0.052294		CRC - PDX early	14	30975000	38725000	0.015072		CRC - PDX late	12	81625000	81725000	0.027224		BRCA - PT	5	56080000	57180000	0		BRCA - PDX early	3	124240000	125640000	0.129332		BRCA - PDX late	3	49340000	49740000	0.175573
[truncated: 11,513 more rows]

## Sheet: supp table 7
	Supplementary Table 7: Gene-level GISTIC scores for CRC and BRCA WGS cohorts, subdivided in PT, PDX early and PDX late. Positive scores indicate the output of GISTIC analysis for recurrent amplifications, negative scores indicate the output of GISTIC analysis for recurrent deletions.
[truncated: 29,250 more rows]

[truncated: 2 more sheets: supp table 8, supp table 9]
