# Supplementary material for: Conservation of copy number profiles during engraftment and passaging of patient-derived cancer xenografts
Source: Nat Genet. 2021 Jan 7;53(1):86–99. doi: 10.1038/s41588-020-00750-6 (PMC7808565; doi:10.1038/s41588-020-00750-6)
Supplement: Supplementary file 4 — Supplementary Data 1 [file 41588_2020_750_MOESM4_ESM.xlsx]

## Sheet: Supp Data 1
Supplementary Data 1: CNA segments with median-centered log2(CN ratio) of all datasets
The data are split up into the following spreadsheets according to contributing center, data type and tumor type.
Column headers
ID	ID of dataset, including sample ID, passage number and data type
chromosome	Chromosome of segment
start	Start position of segent
end	End position of segment
N	Number of data points per segment. SNP array: number of probes; WES: number of pileup positions; WGS: number of windows, RNASEQ/EXPARR: number of genes
log2.ratio	log2(CN ratio), median-centered using 10-kb windows binned from all segments

## Sheet: JAX_WES
ID	chromosome	start	end	N	log2.ratio
JAX_TM01594_PTPN_WES	1	930204	965350	13110	0.0129178
JAX_TM01594_PTPN_WES	1	966426	9724365	454723	0.0314295
JAX_TM01594_PTPN_WES	1	9733910	11533736	117799	0.0155375
JAX_TM01594_PTPN_WES	1	11648679	15746910	178082	0.0099975
JAX_TM01594_PTPN_WES	1	15747029	16046629	32889	0.00861567
JAX_TM01594_PTPN_WES	1	16046787	16699509	37283	0.0469644
JAX_TM01594_PTPN_WES	1	16707790	16946998	5020	0.117037
JAX_TM01594_PTPN_WES	1	16950990	32669173	866634	0.0186059
JAX_TM01594_PTPN_WES	1	32765779	33165468	29117	0.0287788
JAX_TM01594_PTPN_WES	1	33181349	68431318	1339786	0.00425311
JAX_TM01594_PTPN_WES	1	68438259	74200823	57297	-0.0453726
JAX_TM01594_PTPN_WES	1	74204488	76412471	62790	-0.0302232
JAX_TM01594_PTPN_WES	1	76868607	77966819	38878	-0.0186701
JAX_TM01594_PTPN_WES	1	78012991	116494556	926782	-0.0206224
JAX_TM01594_PTPN_WES	1	116694348	121568263	111118	-0.0279883
JAX_TM01594_PTPN_WES	1	144955398	248914573	3687042	0.716295
JAX_TM01594_PTPN_WES	2	273070	88734821	2140548	-0.0020984
JAX_TM01594_PTPN_WES	2	94871500	241898952	3848002	-0.00793012
JAX_TM01594_PTPN_WES	3	319825	75665296	2297823	0.00623836
JAX_TM01594_PTPN_WES	3	75665314	89429006	60679	-0.0519764
JAX_TM01594_PTPN_WES	3	96815030	198035893	2464968	-0.0075652
JAX_TM01594_PTPN_WES	4	67965	48681003	986322	0.00567117
JAX_TM01594_PTPN_WES	4	52079995	189941027	2235397	-0.0209471
JAX_TM01594_PTPN_WES	5	140417	45303570	725122	0.218171
JAX_TM01594_PTPN_WES	5	50403200	181242370	2968001	0.215535
JAX_TM01594_PTPN_WES	6	312023	32581720	997831	-0.00764305
JAX_TM01594_PTPN_WES	6	32581763	32662158	4830	0.00635173
JAX_TM01594_PTPN_WES	6	32741298	57390124	1072261	-0.00201157
JAX_TM01594_PTPN_WES	6	62286015	150069177	1549101	-0.0236008
JAX_TM01594_PTPN_WES	6	150392633	167298071	390693	-0.00302201
JAX_TM01594_PTPN_WES	6	167341173	167382821	1503	-0.105864
JAX_TM01594_PTPN_WES	6	167382831	170569798	82205	-0.0085013
JAX_TM01594_PTPN_WES	7	228659	56811895	1222220	8.6708e-09
JAX_TM01594_PTPN_WES	7	64077296	100951681	929179	-0.0135726
JAX_TM01594_PTPN_WES	7	100951719	100972299	3661	0.0573776
JAX_TM01594_PTPN_WES	7	100972334	106272709	206667	0.00705031
JAX_TM01594_PTPN_WES	7	106867688	107563995	22018	-0.779613
JAX_TM01594_PTPN_WES	7	107628946	159144893	1343583	-0.00319561
JAX_TM01594_PTPN_WES	8	244884	43342129	1015749	0.00163827
JAX_TM01594_PTPN_WES	8	46843335	145053585	1798676	-0.00603351
JAX_TM01594_PTPN_WES	9	214706	40929261	778400	-0.268245
JAX_TM01594_PTPN_WES	9	63819388	138122079	2376546	-0.250113
JAX_TM01594_PTPN_WES	10	236995	38851079	760664	-0.00621292
JAX_TM01594_PTPN_WES	10	42470188	133423072	2441874	0.00336447
JAX_TM01594_PTPN_WES	10	133423499	133568423	15014	0.00232565
JAX_TM01594_PTPN_WES	11	193194	1013987	138814	0.0313533
JAX_TM01594_PTPN_WES	11	1016655	1017783	876	0.126677
JAX_TM01594_PTPN_WES	11	1017845	49981558	1486049	0.00392509
JAX_TM01594_PTPN_WES	11	54707366	134382227	2983802	0.00398533
JAX_TM01594_PTPN_WES	12	138734	33439655	1055572	0.213432
JAX_TM01594_PTPN_WES	12	38320095	79872743	1577596	0.215657
JAX_TM01594_PTPN_WES	12	80208221	80669179	38084	0.802979
JAX_TM01594_PTPN_WES	12	81158559	85878600	49651	0.217678
JAX_TM01594_PTPN_WES	12	87980503	121352375	1076165	-0.956851
JAX_TM01594_PTPN_WES	12	121549674	121923506	25748	-1.16603
JAX_TM01594_PTPN_WES	12	121942368	133221063	419936	-0.949034
JAX_TM01594_PTPN_WES	13	19174204	114011100	1462152	-0.00832812
JAX_TM01594_PTPN_WES	14	19733813	106874644	2542174	0.0065751
JAX_TM01594_PTPN_WES	15	20248572	101773666	2666359	0.00754206
JAX_TM01594_PTPN_WES	16	47610	35022642	1590135	0.0192094
JAX_TM01594_PTPN_WES	16	46603715	90075679	1500421	0.0205763
JAX_TM01594_PTPN_WES	17	156162	22524265	1287347	0.0139211
JAX_TM01594_PTPN_WES	17	27301794	83094284	3096101	0.0172592
JAX_TM01594_PTPN_WES	18	166819	14779970	321598	-0.00182917
JAX_TM01594_PTPN_WES	18	21006644	80168979	919787	-0.0134523
JAX_TM01594_PTPN_WES	19	282753	23878973	2073426	0.0210844
JAX_TM01594_PTPN_WES	19	29526763	58548233	2394672	0.00871541
JAX_TM01594_PTPN_WES	20	87623	25498422	612698	0.00636511
JAX_TM01594_PTPN_WES	20	30399240	64273214	1393261	0.0215515
JAX_TM01594_PTPN_WES	21	9070503	10725036	3756	0.0595239
JAX_TM01594_PTPN_WES	21	14144577	46664370	832154	0.0111827
JAX_TM01594_PTPN_WES	22	16591593	50722591	1684364	0.0257938
JAX_J000077712_PTPN_WES	1	942335	121375092	4309459	-0.00120319
JAX_J000077712_PTPN_WES	1	145873965	248918526	3613204	0.00506744
JAX_J000077712_PTPN_WES	2	41404	88947792	2158744	0.00863747
JAX_J000077712_PTPN_WES	2	94871500	241900436	3856172	0.00430495
JAX_J000077712_PTPN_WES	3	319825	75665186	2300198	-0.000583975
JAX_J000077712_PTPN_WES	3	75665228	75738575	2677	0.0425559
JAX_J000077712_PTPN_WES	3	75738588	89479327	59985	0.00149665
JAX_J000077712_PTPN_WES	3	94049424	195699619	2343476	0.00605342
JAX_J000077712_PTPN_WES	3	195725808	195750844	2640	-0.042237
JAX_J000077712_PTPN_WES	3	195750920	197990830	125504	0.00102144
JAX_J000077712_PTPN_WES	4	60317	49061941	1001008	-0.00471509
JAX_J000077712_PTPN_WES	4	51848078	189941872	2252570	0.00814812
JAX_J000077712_PTPN_WES	5	143120	44809060	718841	-0.00564635
JAX_J000077712_PTPN_WES	5	50744944	122931761	1182497	0.0113649
JAX_J000077712_PTPN_WES	5	123028843	123403727	10723	-0.682382
JAX_J000077712_PTPN_WES	5	124641274	179821119	1668319	-0.0074941
JAX_J000077712_PTPN_WES	5	179833153	181155043	67527	-0.817506
JAX_J000077712_PTPN_WES	6	312023	57390124	2079396	-3.20985e-08
JAX_J000077712_PTPN_WES	6	61574335	170577830	2038312	0.00240856
JAX_J000077712_PTPN_WES	7	193091	55682731	1205420	-0.00929382
JAX_J000077712_PTPN_WES	7	55923599	56061818	10103	0.0218112
JAX_J000077712_PTPN_WES	7	56064217	57450241	8631	-0.0192798
JAX_J000077712_PTPN_WES	7	64214162	100889133	927293	0.000849218
JAX_J000077712_PTPN_WES	7	100890005	100981437	8106	-0.0211264
JAX_J000077712_PTPN_WES	7	100991359	114923484	364497	0.00755929
JAX_J000077712_PTPN_WES	7	115984234	116781913	14847	-0.672746
JAX_J000077712_PTPN_WES	7	116795714	159144893	1199660	-0.0038211
JAX_J000077712_PTPN_WES	8	242991	23137717	444882	-0.0026278
JAX_J000077712_PTPN_WES	8	23137730	23145936	1694	0.0441206
JAX_J000077712_PTPN_WES	8	23146861	43199410	568456	0.00324805
JAX_J000077712_PTPN_WES	8	47673413	145003004	1793898	-0.00424053
JAX_J000077712_PTPN_WES	9	215057	40929261	782486	0.00623285
JAX_J000077712_PTPN_WES	9	63819388	138114424	2396541	-0.00862189
JAX_J000077712_PTPN_WES	10	248225	38851079	760780	0.00419317
JAX_J000077712_PTPN_WES	10	43077384	133568423	2451803	-0.000462387
JAX_J000077712_PTPN_WES	11	193209	1016894	140742	-0.0399513
JAX_J000077712_PTPN_WES	11	1016933	1018116	1120	-0.0568015
JAX_J000077712_PTPN_WES	11	1018295	49981655	1488610	-0.00727361
JAX_J000077712_PTPN_WES	11	55343762	56360495	35566	-0.00990423
JAX_J000077712_PTPN_WES	11	56641534	134383910	2946336	-0.000921025
JAX_J000077712_PTPN_WES	12	125962	32896656	1048936	0.00921938
JAX_J000077712_PTPN_WES	12	39643925	133231689	3222324	0.00763011
JAX_J000077712_PTPN_WES	13	19027042	114299067	1479903	0.00652375
JAX_J000077712_PTPN_WES	14	19733813	106803133	2548428	0.00683441
JAX_J000077712_PTPN_WES	15	22572924	101489392	2656188	0.00195383
JAX_J000077712_PTPN_WES	16	47354	31603118	1588076	-0.0144671
JAX_J000077712_PTPN_WES	16	46568907	90075679	1506559	-0.00874741
JAX_J000077712_PTPN_WES	17	215841	19740497	1244201	-0.00605855
JAX_J000077712_PTPN_WES	17	19740913	22524265	45161	-0.0360587
JAX_J000077712_PTPN_WES	17	27301794	83135689	3105563	-0.00210273
JAX_J000077712_PTPN_WES	18	166819	14777904	322212	0.00226127
JAX_J000077712_PTPN_WES	18	21403805	80168979	915673	0.00370127
JAX_J000077712_PTPN_WES	19	282753	7678617	774582	-0.0264879
JAX_J000077712_PTPN_WES	19	7678810	7690586	2059	0.0162508
JAX_J000077712_PTPN_WES	19	7698159	23973742	1314885	-0.0111011
JAX_J000077712_PTPN_WES	19	29076047	54666584	2034974	-0.00479733
JAX_J000077712_PTPN_WES	19	54735264	54818467	5195	0.0569424
JAX_J000077712_PTPN_WES	19	54829230	58571238	373180	-0.0174017
JAX_J000077712_PTPN_WES	20	87623	25686171	621952	-0.0041024
JAX_J000077712_PTPN_WES	20	30395894	30417618	856	0.118992
JAX_J000077712_PTPN_WES	20	31303200	64273189	1397293	-0.00979975
JAX_J000077712_PTPN_WES	21	9069497	10725036	4293	-0.0102023
JAX_J000077712_PTPN_WES	21	14108836	46664265	835123	-0.000636597
JAX_J000077712_PTPN_WES	22	16964612	50780578	1688736	-0.0154714
JAX_J000079689_PTPN_WES	1	941119	121375092	4277315	0.0360028
JAX_J000079689_PTPN_WES	1	145738392	248916897	3601557	0.0171981
JAX_J000079689_PTPN_WES	2	41404	90221099	2137595	0.0287831
JAX_J000079689_PTPN_WES	2	95121756	241898952	3807769	-7.75651e-09
JAX_J000079689_PTPN_WES	3	319825	75664797	2238048	-0.517123
JAX_J000079689_PTPN_WES	3	75665080	78631428	18964	-0.593189
JAX_J000079689_PTPN_WES	3	78639640	89479327	40455	-0.680694
JAX_J000079689_PTPN_WES	3	94049424	198038561	2388910	-0.560976
JAX_J000079689_PTPN_WES	4	67965	49050705	969036	-0.553552
JAX_J000079689_PTPN_WES	4	51995812	189982841	2162730	-0.612823
JAX_J000079689_PTPN_WES	5	413476	44815280	696198	-0.0502323
JAX_J000079689_PTPN_WES	5	50441053	181244029	2931631	0.0148491
JAX_J000079689_PTPN_WES	6	203397	32578927	992812	-0.018717
JAX_J000079689_PTPN_WES	6	32580855	32741442	6164	0.357385
JAX_J000079689_PTPN_WES	6	32741532	57154171	1059541	0.0260206
JAX_J000079689_PTPN_WES	6	60490211	170584276	2016494	-0.0500987
JAX_J000079689_PTPN_WES	7	246436	43926562	938046	-0.0844653
JAX_J000079689_PTPN_WES	7	43942742	56811982	277547	0.279345
JAX_J000079689_PTPN_WES	7	64069578	100949649	932961	0.31865
JAX_J000079689_PTPN_WES	7	100951719	100960988	3281	0.416327
JAX_J000079689_PTPN_WES	7	100972072	132130584	757236	0.301208
JAX_J000079689_PTPN_WES	7	132148668	142721177	342520	0.648401
JAX_J000079689_PTPN_WES	7	142749392	142752873	1508	0.878693
JAX_J000079689_PTPN_WES	7	142760396	158945920	491838	0.649828
JAX_J000079689_PTPN_WES	8	244884	27909822	591256	-0.524085
JAX_J000079689_PTPN_WES	8	27918805	28029468	3369	-0.562622
JAX_J000079689_PTPN_WES	8	28041177	43192450	386706	-0.516504
JAX_J000079689_PTPN_WES	8	47803300	88186346	551030	-0.605063
JAX_J000079689_PTPN_WES	8	89765282	144978026	1192347	0.00259127
JAX_J000079689_PTPN_WES	9	214593	34500597	530291	-0.162476
JAX_J000079689_PTPN_WES	9	34500823	34729455	27656	-0.0468153
JAX_J000079689_PTPN_WES	9	34835220	38396005	206226	-0.0733161
JAX_J000079689_PTPN_WES	9	69071265	93666175	470217	-0.161738
JAX_J000079689_PTPN_WES	9	93676722	94300013	10803	-0.107582
JAX_J000079689_PTPN_WES	9	94300395	133348100	1424044	-0.0955288
JAX_J000079689_PTPN_WES	9	133352709	133412360	14270	-0.0525614
JAX_J000079689_PTPN_WES	9	133425943	137087175	304328	-0.0552275
JAX_J000079689_PTPN_WES	9	137102167	137107526	1552	0.0201734
JAX_J000079689_PTPN_WES	9	137107727	138122079	116745	-0.0870429
JAX_J000079689_PTPN_WES	10	325047	38851079	748335	-0.000239586
JAX_J000079689_PTPN_WES	10	42583525	133568423	2440354	0.0187784
JAX_J000079689_PTPN_WES	11	193863	1009337	134076	-0.502844
JAX_J000079689_PTPN_WES	11	1016665	1018496	1557	-0.553541
JAX_J000079689_PTPN_WES	11	1027084	27392308	957488	-0.530924
JAX_J000079689_PTPN_WES	11	27472142	49981655	496860	0.026204
JAX_J000079689_PTPN_WES	11	55343513	134381883	2972539	0.0360489
JAX_J000079689_PTPN_WES	12	125962	34023861	1040569	-0.00424325
JAX_J000079689_PTPN_WES	12	38321135	133231689	3217883	0.0310467
JAX_J000079689_PTPN_WES	13	19201615	114325924	1475505	0.203203
JAX_J000079689_PTPN_WES	14	19733813	106874644	2514110	-0.0935967
JAX_J000079689_PTPN_WES	15	20244989	101773666	2649145	0.00706339
JAX_J000079689_PTPN_WES	16	47354	35051332	1589994	-0.00741117
JAX_J000079689_PTPN_WES	16	46916713	90075679	1477064	0.0416565
JAX_J000079689_PTPN_WES	17	156324	21298790	1253168	-0.518544
JAX_J000079689_PTPN_WES	17	21298811	22524265	6958	-0.587956
JAX_J000079689_PTPN_WES	17	27301794	59028345	1823060	0.763091
JAX_J000079689_PTPN_WES	17	59041752	83135686	1353684	1.00681
JAX_J000079689_PTPN_WES	18	166819	14106275	314444	-0.0167894
JAX_J000079689_PTPN_WES	18	21508043	80168979	895896	-0.018718
JAX_J000079689_PTPN_WES	19	307282	4498443	473492	-0.475246
JAX_J000079689_PTPN_WES	19	4511266	4513264	1866	-0.666944
JAX_J000079689_PTPN_WES	19	4524170	5783701	91502	-0.485348
JAX_J000079689_PTPN_WES	19	5784359	5827627	5006	-0.556607
JAX_J000079689_PTPN_WES	19	5832198	8893073	295765	-0.545141
JAX_J000079689_PTPN_WES	19	8895694	8914908	8219	-0.521226
JAX_J000079689_PTPN_WES	19	8922548	14097970	539269	-0.510776
JAX_J000079689_PTPN_WES	19	14126000	14402577	12146	-0.499287
JAX_J000079689_PTPN_WES	19	14410017	19655857	529952	-0.515573
JAX_J000079689_PTPN_WES	19	19795322	23250305	44066	-0.551013
JAX_J000079689_PTPN_WES	19	23465979	24180448	14878	-0.588455
JAX_J000079689_PTPN_WES	19	29076139	58472182	2344904	-0.517452
JAX_J000079689_PTPN_WES	20	87623	25686171	617064	0.017131
JAX_J000079689_PTPN_WES	20	30399240	64240604	1390773	0.0787397
JAX_J000079689_PTPN_WES	21	9069628	10725036	3682	-0.441964
JAX_J000079689_PTPN_WES	21	14181709	46648381	802030	-0.544324
JAX_J000079689_PTPN_WES	22	16784014	50733265	1686042	0.0604767

## Sheet: JAX_SNP_bladder
ID	chromosome	start	end	N	log2.ratio
J000092712_J000095175_P0_004P0_AffySNP	1	61736	34660620	19844	-0.032331
J000092712_J000095175_P0_004P0_AffySNP	1	34661337	34670604	11	-0.920832
J000092712_J000095175_P0_004P0_AffySNP	1	34672380	37284499	1400	-0.0450091
J000092712_J000095175_P0_004P0_AffySNP	1	37287372	37341400	53	0.473002
J000092712_J000095175_P0_004P0_AffySNP	1	37342256	41517466	2346	-0.0301607
J000092712_J000095175_P0_004P0_AffySNP	1	41517900	44979300	2182	-0.00235826
J000092712_J000095175_P0_004P0_AffySNP	1	44979324	45009300	14	0.470013
J000092712_J000095175_P0_004P0_AffySNP	1	45012003	48362343	1938	-0.0856644
J000092712_J000095175_P0_004P0_AffySNP	1	48364800	50083900	907	-0.0699929
J000092712_J000095175_P0_004P0_AffySNP	1	50086500	57350400	4743	0.0323189
J000092712_J000095175_P0_004P0_AffySNP	1	57350552	72297700	10770	0.017128
J000092712_J000095175_P0_004P0_AffySNP	1	72302700	72345500	48	2.72566
J000092712_J000095175_P0_004P0_AffySNP	1	72346221	99294768	17778	0.0124583
J000092712_J000095175_P0_004P0_AffySNP	1	99295110	109538000	6383	-0.0215191
J000092712_J000095175_P0_004P0_AffySNP	1	109538187	111769129	1731	-0.0387568
J000092712_J000095175_P0_004P0_AffySNP	1	111769532	121741000	5755	0.0328233
J000092712_J000095175_P0_004P0_AffySNP	1	143285000	148897000	1347	-0.595145
J000092712_J000095175_P0_004P0_AffySNP	1	148897000	153198462	2189	-0.0839861
J000092712_J000095175_P0_004P0_AffySNP	1	153198672	153774000	362	0.497063
J000092712_J000095175_P0_004P0_AffySNP	1	153775140	155542077	868	1.23022
J000092712_J000095175_P0_004P0_AffySNP	1	155543000	157035362	706	2.20909
J000092712_J000095175_P0_004P0_AffySNP	1	157037184	160030645	2259	2.03946
J000092712_J000095175_P0_004P0_AffySNP	1	160034000	161507000	909	1.8552
J000092712_J000095175_P0_004P0_AffySNP	1	161508961	163259715	1441	2.16619
J000092712_J000095175_P0_004P0_AffySNP	1	163260000	164315000	745	2.03922
J000092712_J000095175_P0_004P0_AffySNP	1	164315279	168494630	3361	1.61512
J000092712_J000095175_P0_004P0_AffySNP	1	168495000	169603000	948	1.92055
J000092712_J000095175_P0_004P0_AffySNP	1	169603107	171900102	1630	1.67754
J000092712_J000095175_P0_004P0_AffySNP	1	171901456	174157000	1401	1.81575
J000092712_J000095175_P0_004P0_AffySNP	1	174157604	174393000	98	1.4254
J000092712_J000095175_P0_004P0_AffySNP	1	174398000	175468000	679	-0.140539
J000092712_J000095175_P0_004P0_AffySNP	1	175469575	178105000	1802	-0.895511
J000092712_J000095175_P0_004P0_AffySNP	1	178105446	178523312	215	-3.01917
J000092712_J000095175_P0_004P0_AffySNP	1	178527106	178727000	201	-1.90217
J000092712_J000095175_P0_004P0_AffySNP	1	178727615	180172250	1030	-2.72539
J000092712_J000095175_P0_004P0_AffySNP	1	180173929	180311843	106	-2.11585
J000092712_J000095175_P0_004P0_AffySNP	1	180316438	180918153	344	-3.91787
J000092712_J000095175_P0_004P0_AffySNP	1	180919406	181063182	110	-1.93893
J000092712_J000095175_P0_004P0_AffySNP	1	181066000	182684000	1278	-2.91058
J000092712_J000095175_P0_004P0_AffySNP	1	182684000	185750000	2041	-0.89289
J000092712_J000095175_P0_004P0_AffySNP	1	185755865	195795000	6757	0.00622556
J000092712_J000095175_P0_004P0_AffySNP	1	195798000	197259000	971	0.963149
J000092712_J000095175_P0_004P0_AffySNP	1	197263000	197650000	217	-0.823538
J000092712_J000095175_P0_004P0_AffySNP	1	197652000	199748004	1404	0.0240174
J000092712_J000095175_P0_004P0_AffySNP	1	199753720	201199000	1045	-0.834033
J000092712_J000095175_P0_004P0_AffySNP	1	201201443	204904000	2607	-0.0322547
J000092712_J000095175_P0_004P0_AffySNP	1	204904000	205035000	136	-0.892135
J000092712_J000095175_P0_004P0_AffySNP	1	205038000	206806000	953	-0.0444934
J000092712_J000095175_P0_004P0_AffySNP	1	206807000	206925000	82	-0.834978
J000092712_J000095175_P0_004P0_AffySNP	1	206935822	213350000	4662	0.443932
J000092712_J000095175_P0_004P0_AffySNP	1	213351000	215070207	1374	0.0138961
J000092712_J000095175_P0_004P0_AffySNP	1	215071167	216852842	1282	-0.79111
J000092712_J000095175_P0_004P0_AffySNP	1	216860435	220812469	2851	-0.765888
J000092712_J000095175_P0_004P0_AffySNP	1	220812486	222850000	1392	-0.995769
J000092712_J000095175_P0_004P0_AffySNP	1	222850427	223430540	343	0.472811
J000092712_J000095175_P0_004P0_AffySNP	1	223434047	224996000	1052	1.15269
J000092712_J000095175_P0_004P0_AffySNP	1	224998449	226553000	911	0.69878
J000092712_J000095175_P0_004P0_AffySNP	1	226553175	227092940	386	-0.0507164
J000092712_J000095175_P0_004P0_AffySNP	1	227093016	227756258	426	0.464865
J000092712_J000095175_P0_004P0_AffySNP	1	227759000	232020509	2865	-0.0371316
J000092712_J000095175_P0_004P0_AffySNP	1	232021020	233258000	1059	0.515779
J000092712_J000095175_P0_004P0_AffySNP	1	233258000	234281863	894	-0.109173
J000092712_J000095175_P0_004P0_AffySNP	1	234281877	236158000	1225	0.475429
J000092712_J000095175_P0_004P0_AffySNP	1	236160000	243290608	5739	-0.00290462
J000092712_J000095175_P0_004P0_AffySNP	1	243290712	245127000	1238	0.517109
J000092712_J000095175_P0_004P0_AffySNP	1	245130000	247200761	1508	0.00853046
J000092712_J000095175_P0_004P0_AffySNP	1	247201000	247327005	88	-0.907142
J000092712_J000095175_P0_004P0_AffySNP	1	247327405	248930000	974	0.0307161
J000092712_J000095175_P0_004P0_AffySNP	2	12784	11462800	9015	0.183529
J000092712_J000095175_P0_004P0_AffySNP	2	11463200	52427524	29105	0.213695
J000092712_J000095175_P0_004P0_AffySNP	2	52427606	53115517	595	0.324905
J000092712_J000095175_P0_004P0_AffySNP	2	53116000	56154604	2228	0.208094
J000092712_J000095175_P0_004P0_AffySNP	2	56154789	58295500	1476	0.244015
J000092712_J000095175_P0_004P0_AffySNP	2	58295526	65550316	4308	0.180579
J000092712_J000095175_P0_004P0_AffySNP	2	65551256	66133318	527	0.233593
J000092712_J000095175_P0_004P0_AffySNP	2	66133329	74962700	5651	0.198736
J000092712_J000095175_P0_004P0_AffySNP	2	74962897	112832890	19102	0.253199
J000092712_J000095175_P0_004P0_AffySNP	2	112833698	113172000	344	0.178447
J000092712_J000095175_P0_004P0_AffySNP	2	113173000	116138970	1754	0.252185
J000092712_J000095175_P0_004P0_AffySNP	2	116143843	116447000	169	-0.161526
J000092712_J000095175_P0_004P0_AffySNP	2	116455723	116941000	302	0.169287
J000092712_J000095175_P0_004P0_AffySNP	2	116941000	161055000	27838	0.052476
J000092712_J000095175_P0_004P0_AffySNP	2	161055000	167727471	3876	0.120292
J000092712_J000095175_P0_004P0_AffySNP	2	167729043	180568295	8608	0.0279715
J000092712_J000095175_P0_004P0_AffySNP	2	180568733	182224000	1028	-0.154903
J000092712_J000095175_P0_004P0_AffySNP	2	182224636	189489044	4188	0.0853289
J000092712_J000095175_P0_004P0_AffySNP	2	189489737	195189000	3349	0.0402065
J000092712_J000095175_P0_004P0_AffySNP	2	195192000	196299970	645	0.0442127
J000092712_J000095175_P0_004P0_AffySNP	2	196300038	222058000	16408	0.0519568
J000092712_J000095175_P0_004P0_AffySNP	2	222060948	237039000	10057	0.0268329
J000092712_J000095175_P0_004P0_AffySNP	2	237043341	242147000	3040	-0.0230732
J000092712_J000095175_P0_004P0_AffySNP	3	18668	3581650	3332	-0.0662568
J000092712_J000095175_P0_004P0_AffySNP	3	3583570	4083740	501	-0.00479206
J000092712_J000095175_P0_004P0_AffySNP	3	4084997	13608934	7718	0
J000092712_J000095175_P0_004P0_AffySNP	3	13609976	13681136	54	0.444278
J000092712_J000095175_P0_004P0_AffySNP	3	13682268	28893825	10562	0.00261474
J000092712_J000095175_P0_004P0_AffySNP	3	28894618	55700645	16611	-0.00529887
J000092712_J000095175_P0_004P0_AffySNP	3	55701026	58014200	1381	0.0222921
J000092712_J000095175_P0_004P0_AffySNP	3	58015261	62051050	3551	-0.0133449
J000092712_J000095175_P0_004P0_AffySNP	3	62051553	76440544	10833	0.0249506
J000092712_J000095175_P0_004P0_AffySNP	3	76440879	87544065	6371	0.21671
J000092712_J000095175_P0_004P0_AffySNP	3	87554857	90200300	1460	0.201628
J000092712_J000095175_P0_004P0_AffySNP	3	94025100	96672102	1408	0.562189
J000092712_J000095175_P0_004P0_AffySNP	3	96672116	198169000	63831	0.0389608
J000092712_J000095175_P0_004P0_AffySNP	4	12282	43532	36	0.334629
J000092712_J000095175_P0_004P0_AffySNP	4	45414	64616	24	1.10766
J000092712_J000095175_P0_004P0_AffySNP	4	66086	5841129	3187	-0.783878
J000092712_J000095175_P0_004P0_AffySNP	4	5841539	9894236	2453	-0.688549
J000092712_J000095175_P0_004P0_AffySNP	4	9894669	12733063	2514	-0.866289
J000092712_J000095175_P0_004P0_AffySNP	4	12733600	14788854	1670	-0.817715
J000092712_J000095175_P0_004P0_AffySNP	4	14796300	24013700	6521	-0.796574
J000092712_J000095175_P0_004P0_AffySNP	4	24015706	24690264	505	-0.81922
J000092712_J000095175_P0_004P0_AffySNP	4	24692812	26293600	1218	-0.750535
J000092712_J000095175_P0_004P0_AffySNP	4	26297503	26871100	311	-0.889256
J000092712_J000095175_P0_004P0_AffySNP	4	26882786	30812885	2645	-0.765806
J000092712_J000095175_P0_004P0_AffySNP	4	30813467	34311700	2060	-0.785507
J000092712_J000095175_P0_004P0_AffySNP	4	34312200	38136000	2777	-0.945986
J000092712_J000095175_P0_004P0_AffySNP	4	38137040	41543800	2183	-0.791605
J000092712_J000095175_P0_004P0_AffySNP	4	41546800	41680800	106	-0.65832
J000092712_J000095175_P0_004P0_AffySNP	4	41681195	42336300	378	-0.745601
J000092712_J000095175_P0_004P0_AffySNP	4	42336700	44550900	1425	-0.919592
J000092712_J000095175_P0_004P0_AffySNP	4	44555094	45675900	692	-0.829181
J000092712_J000095175_P0_004P0_AffySNP	4	45680091	49146900	1981	-0.857762
J000092712_J000095175_P0_004P0_AffySNP	4	49152600	54473300	1783	0.00145016
J000092712_J000095175_P0_004P0_AffySNP	4	54474415	54747468	363	0.350623
J000092712_J000095175_P0_004P0_AffySNP	4	54747600	59317400	2990	0.0644712
J000092712_J000095175_P0_004P0_AffySNP	4	59318729	66795580	4609	0.00235956
J000092712_J000095175_P0_004P0_AffySNP	4	66795793	68086700	842	-0.169091
J000092712_J000095175_P0_004P0_AffySNP	4	68095092	77238800	5661	0.0114273
J000092712_J000095175_P0_004P0_AffySNP	4	77238835	78517108	970	0.00406566
J000092712_J000095175_P0_004P0_AffySNP	4	78517400	114234000	21942	-0.0113484
J000092712_J000095175_P0_004P0_AffySNP	4	114234789	140093895	15733	0.0390251
J000092712_J000095175_P0_004P0_AffySNP	4	140094928	176171000	22673	-0.00105791
J000092712_J000095175_P0_004P0_AffySNP	4	176182000	178414000	1570	0.13
J000092712_J000095175_P0_004P0_AffySNP	4	178414078	181058663	1986	0.00880476
J000092712_J000095175_P0_004P0_AffySNP	4	181059000	183427000	1883	0.0898965
J000092712_J000095175_P0_004P0_AffySNP	4	183429520	185987189	1789	-0.104395
J000092712_J000095175_P0_004P0_AffySNP	4	185988442	190107000	2841	0.00998511
J000092712_J000095175_P0_004P0_AffySNP	5	15532	2287040	1320	0.790931
J000092712_J000095175_P0_004P0_AffySNP	5	2290183	10025974	7106	0.942504
J000092712_J000095175_P0_004P0_AffySNP	5	10031030	10032682	10	0.518994
J000092712_J000095175_P0_004P0_AffySNP	5	10033969	23728663	9104	1.00407
J000092712_J000095175_P0_004P0_AffySNP	5	23729016	23763400	32	1.5139
J000092712_J000095175_P0_004P0_AffySNP	5	23763881	29558700	3505	1.06005
J000092712_J000095175_P0_004P0_AffySNP	5	29567900	35587955	4197	0.949247
J000092712_J000095175_P0_004P0_AffySNP	5	35591100	41375122	4018	1.0184
J000092712_J000095175_P0_004P0_AffySNP	5	41376537	46386300	2284	0.919744
J000092712_J000095175_P0_004P0_AffySNP	5	46389200	54483800	2694	-0.0316782
J000092712_J000095175_P0_004P0_AffySNP	5	54483885	74279441	11948	0.0514391
J000092712_J000095175_P0_004P0_AffySNP	5	74282774	77391400	2192	0.0372107
J000092712_J000095175_P0_004P0_AffySNP	5	77396000	79877698	1550	-0.101269
J000092712_J000095175_P0_004P0_AffySNP	5	79878314	87348410	4439	0.0690706
J000092712_J000095175_P0_004P0_AffySNP	5	87350300	93599200	3348	-0.917307
J000092712_J000095175_P0_004P0_AffySNP	5	93599700	95197700	854	-0.0197584
J000092712_J000095175_P0_004P0_AffySNP	5	95198400	96575100	857	0.137832
J000092712_J000095175_P0_004P0_AffySNP	5	96577600	101642847	3014	-0.0459371
J000092712_J000095175_P0_004P0_AffySNP	5	101647456	108682727	4508	0.0630662
J000092712_J000095175_P0_004P0_AffySNP	5	108687000	125717299	11965	0.00636321
J000092712_J000095175_P0_004P0_AffySNP	5	125717529	126508198	592	0.0416074
J000092712_J000095175_P0_004P0_AffySNP	5	126512000	152285628	16243	0.0303395
J000092712_J000095175_P0_004P0_AffySNP	5	152285628	152290000	10	1.00744
J000092712_J000095175_P0_004P0_AffySNP	5	152290315	181363000	19871	0.0153755
J000092712_J000095175_P0_004P0_AffySNP	6	149662	37016344	26379	0.147501
J000092712_J000095175_P0_004P0_AffySNP	6	37017495	55036100	12112	0.170538
J000092712_J000095175_P0_004P0_AffySNP	6	55036143	58416200	1676	0.224857
J000092712_J000095175_P0_004P0_AffySNP	6	60629632	170742000	72544	-0.80989
J000092712_J000095175_P0_004P0_AffySNP	7	43259	4574710	2547	-0.0362094
J000092712_J000095175_P0_004P0_AffySNP	7	4575373	7148845	1202	0.00634974
J000092712_J000095175_P0_004P0_AffySNP	7	7151172	10720400	3064	-0.150929
J000092712_J000095175_P0_004P0_AffySNP	7	10730870	19444400	7404	0.00387649
J000092712_J000095175_P0_004P0_AffySNP	7	19445382	19891100	334	-0.136975
J000092712_J000095175_P0_004P0_AffySNP	7	19894700	21660421	1303	1.84621
J000092712_J000095175_P0_004P0_AffySNP	7	21662700	23106333	1200	-0.04554
J000092712_J000095175_P0_004P0_AffySNP	7	23109100	23978629	560	1.45323
J000092712_J000095175_P0_004P0_AffySNP	7	23978700	25259200	1091	1.18924
J000092712_J000095175_P0_004P0_AffySNP	7	25263287	25816496	490	0.430825
J000092712_J000095175_P0_004P0_AffySNP	7	25816675	27884600	1341	-0.0275134
J000092712_J000095175_P0_004P0_AffySNP	7	27885539	28477449	505	0.962807
J000092712_J000095175_P0_004P0_AffySNP	7	28477598	34721800	4512	-0.00488306
J000092712_J000095175_P0_004P0_AffySNP	7	34723993	35508728	475	-0.117299
J000092712_J000095175_P0_004P0_AffySNP	7	35508821	49902700	10127	-0.0435789
J000092712_J000095175_P0_004P0_AffySNP	7	49902760	50440900	337	-0.263376
J000092712_J000095175_P0_004P0_AffySNP	7	50456510	55989100	4321	-0.0227783
J000092712_J000095175_P0_004P0_AffySNP	7	55995900	57720900	801	1.86467
J000092712_J000095175_P0_004P0_AffySNP	7	64635668	69179578	2413	-0.0217837
J000092712_J000095175_P0_004P0_AffySNP	7	69179613	70585635	787	-0.0459195
J000092712_J000095175_P0_004P0_AffySNP	7	70586300	85690500	8791	0.00265721
J000092712_J000095175_P0_004P0_AffySNP	7	85696900	93715000	5112	-0.0965651
J000092712_J000095175_P0_004P0_AffySNP	7	93720539	106717041	7395	-0.0422539
J000092712_J000095175_P0_004P0_AffySNP	7	106718770	140414366	21195	-0.0312569
J000092712_J000095175_P0_004P0_AffySNP	7	140414747	141606000	908	0.022616
J000092712_J000095175_P0_004P0_AffySNP	7	141609000	159334000	11715	-0.0640833
J000092712_J000095175_P0_004P0_AffySNP	8	81254	4383532	4532	-2.32429
J000092712_J000095175_P0_004P0_AffySNP	8	4383610	27900700	20376	-2.47374
J000092712_J000095175_P0_004P0_AffySNP	8	27900859	31889500	2581	-1.86607
J000092712_J000095175_P0_004P0_AffySNP	8	31890500	32976600	915	-0.249667
J000092712_J000095175_P0_004P0_AffySNP	8	32977000	33336500	220	-1.72078
J000092712_J000095175_P0_004P0_AffySNP	8	33337937	34468801	636	-0.282295
J000092712_J000095175_P0_004P0_AffySNP	8	34469000	34718500	141	-0.00317419
J000092712_J000095175_P0_004P0_AffySNP	8	34718800	34889400	99	-0.628235
J000092712_J000095175_P0_004P0_AffySNP	8	34889743	38977750	2262	0.331156
J000092712_J000095175_P0_004P0_AffySNP	8	38977827	40111700	657	0.613225
J000092712_J000095175_P0_004P0_AffySNP	8	40112500	40517724	392	0.0956344
J000092712_J000095175_P0_004P0_AffySNP	8	40517890	43912100	1839	-0.0750117
J000092712_J000095175_P0_004P0_AffySNP	8	43923771	79831800	21105	0.508543
J000092712_J000095175_P0_004P0_AffySNP	8	79832314	80076600	128	0.312422
J000092712_J000095175_P0_004P0_AffySNP	8	80079078	89469000	5398	0.518278
J000092712_J000095175_P0_004P0_AffySNP	8	89471100	124563562	22224	0.518029
J000092712_J000095175_P0_004P0_AffySNP	8	124566000	124581431	15	0.00646647
J000092712_J000095175_P0_004P0_AffySNP	8	124582675	141066000	12930	0.486016
J000092712_J000095175_P0_004P0_AffySNP	8	141066000	145073000	1793	0.379923
J000092712_J000095175_P0_004P0_AffySNP	9	46431	32498293	27974	0.0680189
J000092712_J000095175_P0_004P0_AffySNP	9	32498300	42995500	4458	0.0444172
J000092712_J000095175_P0_004P0_AffySNP	9	60840400	80039600	9141	0.0929594
J000092712_J000095175_P0_004P0_AffySNP	9	80040800	81371960	1075	0.0863023
J000092712_J000095175_P0_004P0_AffySNP	9	81374700	90107088	6309	0.0683517
J000092712_J000095175_P0_004P0_AffySNP	9	90107831	94298852	2828	-0.0388222
J000092712_J000095175_P0_004P0_AffySNP	9	94299489	95054200	474	0.0731011
J000092712_J000095175_P0_004P0_AffySNP	9	95056300	97847500	1877	0.11866
J000092712_J000095175_P0_004P0_AffySNP	9	97850525	97894500	23	-0.211743
J000092712_J000095175_P0_004P0_AffySNP	9	97894837	103450000	3939	0.022773
J000092712_J000095175_P0_004P0_AffySNP	9	103450000	131789000	20572	0.0475985
J000092712_J000095175_P0_004P0_AffySNP	9	131791800	135943000	2660	0.0157528
J000092712_J000095175_P0_004P0_AffySNP	9	135944000	138201000	827	-0.00634301
J000092712_J000095175_P0_004P0_AffySNP	10	26824	15643900	13647	0.165669
J000092712_J000095175_P0_004P0_AffySNP	10	15643984	17160100	1228	0.232617
J000092712_J000095175_P0_004P0_AffySNP	10	17161971	42159400	15161	0.195531
J000092712_J000095175_P0_004P0_AffySNP	10	42160200	43522024	842	-0.751546
J000092712_J000095175_P0_004P0_AffySNP	10	43523500	47256786	2233	-0.856231
J000092712_J000095175_P0_004P0_AffySNP	10	47258326	48564521	467	-0.83651
J000092712_J000095175_P0_004P0_AffySNP	10	48564574	49124494	543	-0.886014
J000092712_J000095175_P0_004P0_AffySNP	10	49128084	50019689	556	-0.789094
J000092712_J000095175_P0_004P0_AffySNP	10	50019987	54089091	3145	-0.926226
J000092712_J000095175_P0_004P0_AffySNP	10	54089149	54992300	687	-0.837149
J000092712_J000095175_P0_004P0_AffySNP	10	54997338	57661013	1965	-0.901588
J000092712_J000095175_P0_004P0_AffySNP	10	57661226	58167516	405	-0.771942
J000092712_J000095175_P0_004P0_AffySNP	10	58167554	65940666	5498	-0.903969
J000092712_J000095175_P0_004P0_AffySNP	10	65940848	68149200	1401	-0.792214
J000092712_J000095175_P0_004P0_AffySNP	10	68150809	69680700	1019	-0.885989
J000092712_J000095175_P0_004P0_AffySNP	10	69680745	70326700	553	-0.832668
J000092712_J000095175_P0_004P0_AffySNP	10	70327142	73639500	2030	-0.858729
J000092712_J000095175_P0_004P0_AffySNP	10	73640100	75201932	721	-0.842916
J000092712_J000095175_P0_004P0_AffySNP	10	75202300	76542500	959	-0.866562
J000092712_J000095175_P0_004P0_AffySNP	10	76544093	77171715	463	-0.761603
J000092712_J000095175_P0_004P0_AffySNP	10	77175413	80750818	2689	-0.833991
J000092712_J000095175_P0_004P0_AffySNP	10	80753500	81103538	241	-0.915231
J000092712_J000095175_P0_004P0_AffySNP	10	81105600	82190909	788	-1.04835
J000092712_J000095175_P0_004P0_AffySNP	10	82191215	85456100	2584	-0.988956
J000092712_J000095175_P0_004P0_AffySNP	10	85457300	87703703	1289	-0.925706
J000092712_J000095175_P0_004P0_AffySNP	10	87704368	88140086	458	-0.774427
J000092712_J000095175_P0_004P0_AffySNP	10	88141140	90574439	1779	-1.00802
J000092712_J000095175_P0_004P0_AffySNP	10	90574557	91971000	924	-0.861819
J000092712_J000095175_P0_004P0_AffySNP	10	91971400	94198800	1363	-0.786425
J000092712_J000095175_P0_004P0_AffySNP	10	94202817	96244506	1221	-0.977269
J000092712_J000095175_P0_004P0_AffySNP	10	96244776	97931659	1115	-0.868377
J000092712_J000095175_P0_004P0_AffySNP	10	97932085	98431800	358	-0.848607
J000092712_J000095175_P0_004P0_AffySNP	10	98432119	100692000	1442	-0.913256
J000092712_J000095175_P0_004P0_AffySNP	10	100695758	103785000	1491	-0.831094
J000092712_J000095175_P0_004P0_AffySNP	10	103786000	104759000	691	-1.03776
J000092712_J000095175_P0_004P0_AffySNP	10	104761000	106200000	1129	-0.888198
J000092712_J000095175_P0_004P0_AffySNP	10	106202234	107597000	1120	-1.00035
J000092712_J000095175_P0_004P0_AffySNP	10	107597321	108515000	759	-0.951393
J000092712_J000095175_P0_004P0_AffySNP	10	108517000	109869000	881	-0.966015
J000092712_J000095175_P0_004P0_AffySNP	10	109869272	119480041	6868	-0.945045
J000092712_J000095175_P0_004P0_AffySNP	10	119480062	119711355	142	-0.807917
J000092712_J000095175_P0_004P0_AffySNP	10	119717819	120257000	391	-1.03798
J000092712_J000095175_P0_004P0_AffySNP	10	120258450	121179407	881	-0.806655
J000092712_J000095175_P0_004P0_AffySNP	10	121179860	124570770	2722	-0.865763
J000092712_J000095175_P0_004P0_AffySNP	10	124571654	126420000	1344	-0.882254
J000092712_J000095175_P0_004P0_AffySNP	10	126420880	129042000	2180	-0.865281
J000092712_J000095175_P0_004P0_AffySNP	10	129042157	131051219	1720	-0.935532
J000092712_J000095175_P0_004P0_AffySNP	10	131052000	132390781	944	-0.955281
J000092712_J000095175_P0_004P0_AffySNP	10	132400393	133769000	567	-0.987744
J000092712_J000095175_P0_004P0_AffySNP	11	198510	47865100	34016	-0.732151
J000092712_J000095175_P0_004P0_AffySNP	11	47889271	55947300	1931	0.533881
J000092712_J000095175_P0_004P0_AffySNP	11	55947719	60797331	3024	-0.794966
J000092712_J000095175_P0_004P0_AffySNP	11	60797368	80652252	10825	-0.686433
J000092712_J000095175_P0_004P0_AffySNP	11	80652963	86445205	4118	-0.831544
J000092712_J000095175_P0_004P0_AffySNP	11	86446900	135074876	35654	-0.744116
J000092712_J000095175_P0_004P0_AffySNP	12	51460	10154991	6894	-0.771843
J000092712_J000095175_P0_004P0_AffySNP	12	10160315	31274600	15298	-0.703166
J000092712_J000095175_P0_004P0_AffySNP	12	31277300	39614154	3168	0.895859
J000092712_J000095175_P0_004P0_AffySNP	12	39617600	40986300	986	-0.269512
J000092712_J000095175_P0_004P0_AffySNP	12	40990967	90714700	31314	-0.0990364
J000092712_J000095175_P0_004P0_AffySNP	12	90715200	133202000	29657	-0.150552
J000092712_J000095175_P0_004P0_AffySNP	13	18452800	26213977	5511	-0.698054
J000092712_J000095175_P0_004P0_AffySNP	13	26214014	46147900	14661	-0.721867
J000092712_J000095175_P0_004P0_AffySNP	13	46148308	114343000	45903	-0.728012
J000092712_J000095175_P0_004P0_AffySNP	14	18225600	21268900	1197	-0.0501884
J000092712_J000095175_P0_004P0_AffySNP	14	21270300	25111137	2678	0.487158
J000092712_J000095175_P0_004P0_AffySNP	14	25111453	25722800	438	-0.75716
J000092712_J000095175_P0_004P0_AffySNP	14	25726400	27790960	1331	-0.722842
J000092712_J000095175_P0_004P0_AffySNP	14	27793000	28231800	247	0.0247918
J000092712_J000095175_P0_004P0_AffySNP	14	28232300	38009800	6330	-0.700429
J000092712_J000095175_P0_004P0_AffySNP	14	38013600	38084800	29	-0.0336805
J000092712_J000095175_P0_004P0_AffySNP	14	38087037	39429045	850	0.819822
J000092712_J000095175_P0_004P0_AffySNP	14	39429145	40418048	592	0.508481
J000092712_J000095175_P0_004P0_AffySNP	14	40418100	41298200	659	0.955167
J000092712_J000095175_P0_004P0_AffySNP	14	41304538	41341800	27	0.131254
J000092712_J000095175_P0_004P0_AffySNP	14	41341900	47453563	3645	-0.78642
J000092712_J000095175_P0_004P0_AffySNP	14	47454700	48431900	648	0.00627885
J000092712_J000095175_P0_004P0_AffySNP	14	48432766	51875400	2168	0.0234618
J000092712_J000095175_P0_004P0_AffySNP	14	51875464	52577600	540	-0.000391537
J000092712_J000095175_P0_004P0_AffySNP	14	52578100	57476400	3427	-0.796183
J000092712_J000095175_P0_004P0_AffySNP	14	57477100	58176900	547	0.0144181
J000092712_J000095175_P0_004P0_AffySNP	14	58177159	58804839	329	0.137927
J000092712_J000095175_P0_004P0_AffySNP	14	58805423	62013233	2014	0.930138
J000092712_J000095175_P0_004P0_AffySNP	14	62013436	62193000	154	0.541666
J000092712_J000095175_P0_004P0_AffySNP	14	62194000	62822155	450	1.25515
J000092712_J000095175_P0_004P0_AffySNP	14	62822461	63856600	629	0.938555
J000092712_J000095175_P0_004P0_AffySNP	14	63861100	66255400	1631	0.516403
J000092712_J000095175_P0_004P0_AffySNP	14	66255630	66964800	306	0.483455
J000092712_J000095175_P0_004P0_AffySNP	14	66964979	67812639	497	-0.593055
J000092712_J000095175_P0_004P0_AffySNP	14	67821863	68796882	685	1.66075
J000092712_J000095175_P0_004P0_AffySNP	14	68797389	68974289	137	-0.401134
J000092712_J000095175_P0_004P0_AffySNP	14	68976131	105520000	24292	-0.757853
J000092712_J000095175_P0_004P0_AffySNP	14	105522000	106877229	607	0.0368406
J000092712_J000095175_P0_004P0_AffySNP	15	19811100	26582854	3215	0.133241
J000092712_J000095175_P0_004P0_AffySNP	15	26584374	55702160	18551	-0.752994
J000092712_J000095175_P0_004P0_AffySNP	15	55702700	56627079	572	0.0210701
J000092712_J000095175_P0_004P0_AffySNP	15	56628949	87463100	20087	-0.735758
J000092712_J000095175_P0_004P0_AffySNP	15	87471032	87565200	80	-2.55126
J000092712_J000095175_P0_004P0_AffySNP	15	87566028	99180136	8972	-0.752335
J000092712_J000095175_P0_004P0_AffySNP	15	99180229	99388419	130	-1.33794
J000092712_J000095175_P0_004P0_AffySNP	15	99388500	101929000	1940	-0.807986
J000092712_J000095175_P0_004P0_AffySNP	16	10778	31894396	20683	-0.69009
J000092712_J000095175_P0_004P0_AffySNP	16	32421700	32943400	106	-2.7342
J000092712_J000095175_P0_004P0_AffySNP	16	35192600	35244934	49	0.789858
J000092712_J000095175_P0_004P0_AffySNP	16	35245310	35402349	87	1.39226
J000092712_J000095175_P0_004P0_AffySNP	16	35402900	35561400	94	1.13433
J000092712_J000095175_P0_004P0_AffySNP	16	35562160	36048900	117	0.59291
J000092712_J000095175_P0_004P0_AffySNP	16	46429900	48440300	917	-0.626756
J000092712_J000095175_P0_004P0_AffySNP	16	48440351	50690100	1564	-0.749946
J000092712_J000095175_P0_004P0_AffySNP	16	50690176	51064400	294	-0.786918
J000092712_J000095175_P0_004P0_AffySNP	16	51064516	53659600	2040	-0.767959
J000092712_J000095175_P0_004P0_AffySNP	16	53660000	54349663	552	-0.800901
J000092712_J000095175_P0_004P0_AffySNP	16	54349820	58770330	3158	-0.694898
J000092712_J000095175_P0_004P0_AffySNP	16	58770461	62450969	2416	-0.762257
J000092712_J000095175_P0_004P0_AffySNP	16	62452200	63132000	466	-0.226202
J000092712_J000095175_P0_004P0_AffySNP	16	63132069	63376400	163	-0.724792
J000092712_J000095175_P0_004P0_AffySNP	16	63379715	65871104	1864	-0.737671
J000092712_J000095175_P0_004P0_AffySNP	16	65871120	65951000	96	-0.726126
J000092712_J000095175_P0_004P0_AffySNP	16	65951027	66886549	649	-0.722592
J000092712_J000095175_P0_004P0_AffySNP	16	66887500	68720400	785	-0.619795
J000092712_J000095175_P0_004P0_AffySNP	16	68720409	70800046	965	0.54791
J000092712_J000095175_P0_004P0_AffySNP	16	70802467	73163000	1362	0.0186687
J000092712_J000095175_P0_004P0_AffySNP	16	73163752	73836200	623	0.60187
J000092712_J000095175_P0_004P0_AffySNP	16	73837700	74793100	553	0.074703
J000092712_J000095175_P0_004P0_AffySNP	16	74793646	75276300	317	-0.622661
J000092712_J000095175_P0_004P0_AffySNP	16	75280940	76535300	997	-0.777561
J000092712_J000095175_P0_004P0_AffySNP	16	76542666	77016397	333	-0.80474
J000092712_J000095175_P0_004P0_AffySNP	16	77018144	77645100	715	-0.712941
J000092712_J000095175_P0_004P0_AffySNP	16	77645363	78036700	455	-0.757508
J000092712_J000095175_P0_004P0_AffySNP	16	78046500	78514413	546	-0.661019
J000092712_J000095175_P0_004P0_AffySNP	16	78514501	78526028	19	0.144477
J000092712_J000095175_P0_004P0_AffySNP	16	78526097	79018100	660	-0.789048
J000092712_J000095175_P0_004P0_AffySNP	16	79019713	79562064	670	-0.678237
J000092712_J000095175_P0_004P0_AffySNP	16	79562540	80318377	883	-0.670737
J000092712_J000095175_P0_004P0_AffySNP	16	80318662	80982700	703	-0.725419
J000092712_J000095175_P0_004P0_AffySNP	16	80982953	81387470	372	-0.659391
J000092712_J000095175_P0_004P0_AffySNP	16	81387852	83776857	2804	-0.767866
J000092712_J000095175_P0_004P0_AffySNP	16	83777086	84218527	376	-0.715548
J000092712_J000095175_P0_004P0_AffySNP	16	84218700	85482600	1102	-0.686575
J000092712_J000095175_P0_004P0_AffySNP	16	85482671	87029600	1611	-0.7643
J000092712_J000095175_P0_004P0_AffySNP	16	87029768	90221100	1617	-0.640908
J000092712_J000095175_P0_004P0_AffySNP	17	150734	11310284	6920	-0.707125
J000092712_J000095175_P0_004P0_AffySNP	17	11315390	11332700	22	0.161481
J000092712_J000095175_P0_004P0_AffySNP	17	11333249	21021210	5978	-0.727525
J000092712_J000095175_P0_004P0_AffySNP	17	21021307	22194500	311	-0.823305
J000092712_J000095175_P0_004P0_AffySNP	17	26989400	30463900	1670	0.549901
J000092712_J000095175_P0_004P0_AffySNP	17	30466299	33820883	2109	0.205355
J000092712_J000095175_P0_004P0_AffySNP	17	33822200	35005001	1035	0.529048
J000092712_J000095175_P0_004P0_AffySNP	17	35005610	35636000	363	0.186663
J000092712_J000095175_P0_004P0_AffySNP	17	35636700	52279050	9005	0.040295
J000092712_J000095175_P0_004P0_AffySNP	17	52279267	57279600	3670	0.0703445
J000092712_J000095175_P0_004P0_AffySNP	17	57280073	72743072	9512	0.0888935
J000092712_J000095175_P0_004P0_AffySNP	17	72743200	83090856	5777	0.0362007
J000092712_J000095175_P0_004P0_AffySNP	18	11543	3344853	2429	0.506691
J000092712_J000095175_P0_004P0_AffySNP	18	3345175	15402400	8338	0.569659
J000092712_J000095175_P0_004P0_AffySNP	18	20949400	23278175	1182	-0.402564
J000092712_J000095175_P0_004P0_AffySNP	18	23280000	24445200	711	-0.774508
J000092712_J000095175_P0_004P0_AffySNP	18	24446977	25450945	754	-0.656989
J000092712_J000095175_P0_004P0_AffySNP	18	25453100	27176400	1191	-0.776131
J000092712_J000095175_P0_004P0_AffySNP	18	27178392	28024213	559	-0.699489
J000092712_J000095175_P0_004P0_AffySNP	18	28026094	28862400	521	-0.891863
J000092712_J000095175_P0_004P0_AffySNP	18	28870500	30513518	978	-0.760156
J000092712_J000095175_P0_004P0_AffySNP	18	30513690	34672100	2716	-0.76478
J000092712_J000095175_P0_004P0_AffySNP	18	34676400	35489680	492	-0.674379
J000092712_J000095175_P0_004P0_AffySNP	18	35490100	41582900	4181	-0.692953
J000092712_J000095175_P0_004P0_AffySNP	18	41584521	43102600	1054	-0.826953
J000092712_J000095175_P0_004P0_AffySNP	18	43108200	44883300	1073	-0.767537
J000092712_J000095175_P0_004P0_AffySNP	18	44883475	45410788	410	-0.827766
J000092712_J000095175_P0_004P0_AffySNP	18	45410876	46711100	914	-0.739443
J000092712_J000095175_P0_004P0_AffySNP	18	46711286	47507115	445	-0.697153
J000092712_J000095175_P0_004P0_AffySNP	18	47508148	49733989	1657	-0.72854
J000092712_J000095175_P0_004P0_AffySNP	18	49734346	50487100	635	-0.782769
J000092712_J000095175_P0_004P0_AffySNP	18	50489755	52503000	1524	-0.698595
J000092712_J000095175_P0_004P0_AffySNP	18	52503099	53537200	715	-0.759316
J000092712_J000095175_P0_004P0_AffySNP	18	53537471	56751700	2029	-0.775176
J000092712_J000095175_P0_004P0_AffySNP	18	56751830	57117356	247	-0.848605
J000092712_J000095175_P0_004P0_AffySNP	18	57117930	57568208	371	-0.752239
J000092712_J000095175_P0_004P0_AffySNP	18	57569000	57753320	123	-0.642363
J000092712_J000095175_P0_004P0_AffySNP	18	57754053	63137900	3899	0.0360814
J000092712_J000095175_P0_004P0_AffySNP	18	63138400	63181700	62	0.454684
J000092712_J000095175_P0_004P0_AffySNP	18	63181983	64914900	1365	0.0217566
J000092712_J000095175_P0_004P0_AffySNP	18	64915001	66428328	1103	-0.696053
J000092712_J000095175_P0_004P0_AffySNP	18	66428368	67050102	368	-0.680549
J000092712_J000095175_P0_004P0_AffySNP	18	67050507	68940341	1486	-0.623742
J000092712_J000095175_P0_004P0_AffySNP	18	68944616	69859000	789	-0.656398
J000092712_J000095175_P0_004P0_AffySNP	18	69860500	70286400	244	-0.754938
J000092712_J000095175_P0_004P0_AffySNP	18	70286792	71206124	616	-0.65234
J000092712_J000095175_P0_004P0_AffySNP	18	71206322	80257174	6916	0.0307044
J000092712_J000095175_P0_004P0_AffySNP	19	90910	9860960	3926	-0.616185
J000092712_J000095175_P0_004P0_AffySNP	19	9861741	11237100	601	-0.518263
J000092712_J000095175_P0_004P0_AffySNP	19	11240900	13972600	1341	0.604588
J000092712_J000095175_P0_004P0_AffySNP	19	13975701	14887095	438	-0.706683
J000092712_J000095175_P0_004P0_AffySNP	19	14887500	23576789	4892	-0.607721
J000092712_J000095175_P0_004P0_AffySNP	19	23577154	24075000	340	0.220366
J000092712_J000095175_P0_004P0_AffySNP	19	24077400	31990392	3567	0.044095
J000092712_J000095175_P0_004P0_AffySNP	19	31991167	32696400	500	0.608926
J000092712_J000095175_P0_004P0_AffySNP	19	32699700	33278600	324	-0.644386
J000092712_J000095175_P0_004P0_AffySNP	19	33284962	34545900	856	1.49434
J000092712_J000095175_P0_004P0_AffySNP	19	34546900	35237000	494	1.18273
J000092712_J000095175_P0_004P0_AffySNP	19	35239300	36208100	530	1.5972
J000092712_J000095175_P0_004P0_AffySNP	19	36212300	36733800	282	-0.726062
J000092712_J000095175_P0_004P0_AffySNP	19	36734100	38995700	1166	1.54021
J000092712_J000095175_P0_004P0_AffySNP	19	39007300	39304900	164	-0.712452
J000092712_J000095175_P0_004P0_AffySNP	19	39309500	39707284	202	1.34526
J000092712_J000095175_P0_004P0_AffySNP	19	39707400	40870100	682	1.796
J000092712_J000095175_P0_004P0_AffySNP	19	40875000	41291600	262	1.31076
J000092712_J000095175_P0_004P0_AffySNP	19	41293570	51947400	5459	-0.653087
J000092712_J000095175_P0_004P0_AffySNP	19	51948863	52617400	454	1.79328
J000092712_J000095175_P0_004P0_AffySNP	19	52617918	55857061	2063	2.01562
J000092712_J000095175_P0_004P0_AffySNP	19	55857849	56605884	544	1.48503
J000092712_J000095175_P0_004P0_AffySNP	19	56605900	56615300	13	0.895289
J000092712_J000095175_P0_004P0_AffySNP	19	56615360	57185017	387	0.74887
J000092712_J000095175_P0_004P0_AffySNP	19	57201137	57674683	343	0.0836875
J000092712_J000095175_P0_004P0_AffySNP	19	57678300	58586500	512	-0.619275
J000092712_J000095175_P0_004P0_AffySNP	20	80664	2618475	2187	0.0674653
J000092712_J000095175_P0_004P0_AffySNP	20	2619294	4096572	883	0.119712
J000092712_J000095175_P0_004P0_AffySNP	20	4105022	8231030	3281	-0.0252368
J000092712_J000095175_P0_004P0_AffySNP	20	8231202	19936798	9772	0.0775137
J000092712_J000095175_P0_004P0_AffySNP	20	19937944	21217116	979	0.0527623
J000092712_J000095175_P0_004P0_AffySNP	20	21218323	24641100	2634	0.056221
J000092712_J000095175_P0_004P0_AffySNP	20	24646500	25140244	362	1.44252
J000092712_J000095175_P0_004P0_AffySNP	20	31288000	45015390	8613	0.179018
J000092712_J000095175_P0_004P0_AffySNP	20	45016700	46931100	1324	0.147342
J000092712_J000095175_P0_004P0_AffySNP	20	46931399	60212100	10379	0.172581
J000092712_J000095175_P0_004P0_AffySNP	20	60214015	60219685	12	0.781806
J000092712_J000095175_P0_004P0_AffySNP	20	60220478	64324800	2603	0.167608
J000092712_J000095175_P0_004P0_AffySNP	21	10336500	14879000	1149	-0.0155428
J000092712_J000095175_P0_004P0_AffySNP	21	14889800	20073200	3768	0.224374
J000092712_J000095175_P0_004P0_AffySNP	21	20074436	41047070	16337	0.0322824
J000092712_J000095175_P0_004P0_AffySNP	21	41047100	45321885	3029	-0.0401156
J000092712_J000095175_P0_004P0_AffySNP	21	45325026	45377474	23	0.581436
J000092712_J000095175_P0_004P0_AffySNP	21	45381885	46677000	781	-0.0568678
J000092712_J000095175_P0_004P0_AffySNP	22	15294500	32672000	11239	0.0730464
J000092712_J000095175_P0_004P0_AffySNP	22	32677300	33536700	810	0.0156374
J000092712_J000095175_P0_004P0_AffySNP	22	33537400	48663500	10830	-0.00493314
J000092712_J000095175_P0_004P0_AffySNP	22	48663744	49530010	878	-0.0121547
J000092712_J000095175_P0_004P0_AffySNP	22	49531010	50796000	619	0.0321717
J000092712_J000096798_P0_002P0_AffySNP	1	61736	41518241	23656	0.0216062
J000092712_J000096798_P0_002P0_AffySNP	1	41518600	44459836	1846	0.0590717
J000092712_J000096798_P0_002P0_AffySNP	1	44463600	95691860	34350	0.0469466
J000092712_J000096798_P0_002P0_AffySNP	1	95691943	98955612	1910	0.0897698
J000092712_J000096798_P0_002P0_AffySNP	1	98956429	106570000	4732	-0.052124
J000092712_J000096798_P0_002P0_AffySNP	1	106570882	115069000	5846	0.0225838
J000092712_J000096798_P0_002P0_AffySNP	1	115069399	115948215	716	0.196488
J000092712_J000096798_P0_002P0_AffySNP	1	115948317	121741000	2847	0.036441
J000092712_J000096798_P0_002P0_AffySNP	1	143285000	147776000	1067	-0.515923
J000092712_J000096798_P0_002P0_AffySNP	1	147779000	148343000	145	-0.982546
J000092712_J000096798_P0_002P0_AffySNP	1	148347000	151843000	1276	0.0481994
J000092712_J000096798_P0_002P0_AffySNP	1	151844062	153198672	1043	-0.110631
J000092712_J000096798_P0_002P0_AffySNP	1	153198707	153731000	345	0.561153
J000092712_J000096798_P0_002P0_AffySNP	1	153731000	155439570	852	1.36103
J000092712_J000096798_P0_002P0_AffySNP	1	155452000	155542077	29	1.34217
J000092712_J000096798_P0_002P0_AffySNP	1	155543000	157247000	845	2.37468
J000092712_J000096798_P0_002P0_AffySNP	1	157247000	160073000	2139	2.23309
J000092712_J000096798_P0_002P0_AffySNP	1	160074832	161507000	892	2.03101
J000092712_J000096798_P0_002P0_AffySNP	1	161508961	164130000	2032	2.31845
J000092712_J000096798_P0_002P0_AffySNP	1	164130000	168488236	3508	1.8072
J000092712_J000096798_P0_002P0_AffySNP	1	168490000	169611892	967	2.11559
J000092712_J000096798_P0_002P0_AffySNP	1	169612020	171900102	1620	1.84532
J000092712_J000096798_P0_002P0_AffySNP	1	171901456	174393000	1499	1.95334
J000092712_J000096798_P0_002P0_AffySNP	1	174398000	175512958	725	-0.178439
J000092712_J000096798_P0_002P0_AffySNP	1	175513000	178105000	1756	-0.94179
J000092712_J000096798_P0_002P0_AffySNP	1	178105446	180311843	1552	-3.03354
J000092712_J000096798_P0_002P0_AffySNP	1	180316438	180902000	338	-5.51285
J000092712_J000096798_P0_002P0_AffySNP	1	180907000	180926021	16	-0.75776
J000092712_J000096798_P0_002P0_AffySNP	1	180926104	182684000	1378	-3.18853
J000092712_J000096798_P0_002P0_AffySNP	1	182684000	185750000	2041	-0.907782
J000092712_J000096798_P0_002P0_AffySNP	1	185755865	193308000	5091	-0.0404757
J000092712_J000096798_P0_002P0_AffySNP	1	193313000	194072247	576	0.472625
J000092712_J000096798_P0_002P0_AffySNP	1	194073235	195776700	1078	-0.0568535
J000092712_J000096798_P0_002P0_AffySNP	1	195776838	195795000	12	-0.254243
J000092712_J000096798_P0_002P0_AffySNP	1	195798000	197252000	970	1.05043
J000092712_J000096798_P0_002P0_AffySNP	1	197259000	197665000	227	-0.828574
J000092712_J000096798_P0_002P0_AffySNP	1	197666000	199762642	1397	0.0343762
J000092712_J000096798_P0_002P0_AffySNP	1	199767000	201199000	1043	-0.828093
J000092712_J000096798_P0_002P0_AffySNP	1	201201443	204904000	2607	0.0688211
J000092712_J000096798_P0_002P0_AffySNP	1	204904000	205044634	141	-0.817904
J000092712_J000096798_P0_002P0_AffySNP	1	205044743	206799691	936	0.0200564
J000092712_J000096798_P0_002P0_AffySNP	1	206799894	206936000	96	-0.794177
J000092712_J000096798_P0_002P0_AffySNP	1	206936080	213371000	4669	0.526448
J000092712_J000096798_P0_002P0_AffySNP	1	213371931	215052167	1346	0.0727287
J000092712_J000096798_P0_002P0_AffySNP	1	215053698	222832000	5543	-0.871149
J000092712_J000096798_P0_002P0_AffySNP	1	222832287	223430540	353	0.483485
J000092712_J000096798_P0_002P0_AffySNP	1	223434047	225013000	1060	1.26722
J000092712_J000096798_P0_002P0_AffySNP	1	225015000	226553000	903	0.811215
J000092712_J000096798_P0_002P0_AffySNP	1	226553175	227755000	810	0.348004
J000092712_J000096798_P0_002P0_AffySNP	1	227755141	232016853	2857	0.014169
J000092712_J000096798_P0_002P0_AffySNP	1	232017000	233258000	1069	0.583216
J000092712_J000096798_P0_002P0_AffySNP	1	233258000	234281877	895	-0.0749434
J000092712_J000096798_P0_002P0_AffySNP	1	234282000	236160000	1225	0.58613
J000092712_J000096798_P0_002P0_AffySNP	1	236161000	243247202	5723	0.0270368
J000092712_J000096798_P0_002P0_AffySNP	1	243264000	245169000	1278	0.573466
J000092712_J000096798_P0_002P0_AffySNP	1	245169600	247177000	1470	0.0333035
J000092712_J000096798_P0_002P0_AffySNP	1	247177342	247327405	102	-0.974534
J000092712_J000096798_P0_002P0_AffySNP	1	247327841	248930000	973	0.0504669
J000092712_J000096798_P0_002P0_AffySNP	2	12784	10995677	8748	0.235735
J000092712_J000096798_P0_002P0_AffySNP	2	10995764	16029249	3729	0.273669
J000092712_J000096798_P0_002P0_AffySNP	2	16031017	16763460	529	0.277399
J000092712_J000096798_P0_002P0_AffySNP	2	16768845	43902801	18923	0.274848
J000092712_J000096798_P0_002P0_AffySNP	2	43904952	49310500	3936	0.29317
J000092712_J000096798_P0_002P0_AffySNP	2	49310656	50781600	1127	0.15121
J000092712_J000096798_P0_002P0_AffySNP	2	50782094	50944824	96	0.791596
J000092712_J000096798_P0_002P0_AffySNP	2	50945716	56367900	4013	0.27084
J000092712_J000096798_P0_002P0_AffySNP	2	56371174	58604500	1467	0.275582
J000092712_J000096798_P0_002P0_AffySNP	2	58605272	60624285	1516	0.173197
J000092712_J000096798_P0_002P0_AffySNP	2	60626804	85930874	16098	0.266383
J000092712_J000096798_P0_002P0_AffySNP	2	85931869	95705100	2096	0.535254
J000092712_J000096798_P0_002P0_AffySNP	2	95710600	112337000	9435	0.282107
J000092712_J000096798_P0_002P0_AffySNP	2	112342000	115910242	2264	0.276745
J000092712_J000096798_P0_002P0_AffySNP	2	115910486	118282265	1515	-0.00996094
J000092712_J000096798_P0_002P0_AffySNP	2	118284583	143551000	16169	0.0272628
J000092712_J000096798_P0_002P0_AffySNP	2	143551457	155792000	7512	0.0403257
J000092712_J000096798_P0_002P0_AffySNP	2	155792000	157658597	1000	-0.101864
J000092712_J000096798_P0_002P0_AffySNP	2	157659909	179006648	13613	0.0402559
J000092712_J000096798_P0_002P0_AffySNP	2	179007000	180378000	967	0.0398421
J000092712_J000096798_P0_002P0_AffySNP	2	180378690	182224000	1162	-0.220905
J000092712_J000096798_P0_002P0_AffySNP	2	182224636	189576921	4248	0.0435263
J000092712_J000096798_P0_002P0_AffySNP	2	189577000	193866000	2521	0.01063
J000092712_J000096798_P0_002P0_AffySNP	2	193866025	196301000	1416	-0.0065532
J000092712_J000096798_P0_002P0_AffySNP	2	196301000	205212000	5322	0.0164139
J000092712_J000096798_P0_002P0_AffySNP	2	205212250	205223355	18	-1.18048
J000092712_J000096798_P0_002P0_AffySNP	2	205223378	223542840	12114	0.0383493
J000092712_J000096798_P0_002P0_AffySNP	2	223543103	224545000	703	0.0261913
J000092712_J000096798_P0_002P0_AffySNP	2	224546712	236284271	7731	0.015938
J000092712_J000096798_P0_002P0_AffySNP	2	236284409	238099426	1312	0.0391043
J000092712_J000096798_P0_002P0_AffySNP	2	238100000	240290814	1415	-0.0787496
J000092712_J000096798_P0_002P0_AffySNP	2	240291492	242147000	889	-0.00507832
J000092712_J000096798_P0_002P0_AffySNP	3	18668	22520529	17547	-0.0278023
J000092712_J000096798_P0_002P0_AffySNP	3	22520684	25116927	1813	0.01263
J000092712_J000096798_P0_002P0_AffySNP	3	25117399	35947000	7591	0.00918626
J000092712_J000096798_P0_002P0_AffySNP	3	35947500	45334300	6105	0.0203611
J000092712_J000096798_P0_002P0_AffySNP	3	45334900	55792752	5812	-0.0373866
J000092712_J000096798_P0_002P0_AffySNP	3	55798100	57119841	906	0.0159002
J000092712_J000096798_P0_002P0_AffySNP	3	57119900	62433418	4233	-0.0375159
J000092712_J000096798_P0_002P0_AffySNP	3	62433500	66425213	3410	0.105053
J000092712_J000096798_P0_002P0_AffySNP	3	66425444	67468500	836	-0.0842862
J000092712_J000096798_P0_002P0_AffySNP	3	67468963	76644600	6456	0.00748546
J000092712_J000096798_P0_002P0_AffySNP	3	76644737	84904775	4685	0.0999454
J000092712_J000096798_P0_002P0_AffySNP	3	84905052	86390600	860	0.0679305
J000092712_J000096798_P0_002P0_AffySNP	3	86395700	94021800	2253	0.052419
J000092712_J000096798_P0_002P0_AffySNP	3	94025100	96708500	1428	0.47388
J000092712_J000096798_P0_002P0_AffySNP	3	96709800	101099498	2561	-0.0464901
J000092712_J000096798_P0_002P0_AffySNP	3	101099849	148497411	29702	0.0131379
J000092712_J000096798_P0_002P0_AffySNP	3	148501000	148650600	114	0.396892
J000092712_J000096798_P0_002P0_AffySNP	3	148650981	190605386	26822	0.0221568
J000092712_J000096798_P0_002P0_AffySNP	3	190606665	191983000	947	-0.141548
J000092712_J000096798_P0_002P0_AffySNP	3	191983488	198169000	3665	0.0404885
J000092712_J000096798_P0_002P0_AffySNP	4	12282	43532	36	0.573598
J000092712_J000096798_P0_002P0_AffySNP	4	45414	64616	24	1.45201
J000092712_J000096798_P0_002P0_AffySNP	4	68930	1723640	634	-0.943416
J000092712_J000096798_P0_002P0_AffySNP	4	1725479	5535970	2242	-0.894135
J000092712_J000096798_P0_002P0_AffySNP	4	5536045	9889374	2758	-0.757848
J000092712_J000096798_P0_002P0_AffySNP	4	9891573	10282941	477	-0.907862
J000092712_J000096798_P0_002P0_AffySNP	4	10283000	11198000	797	-1.12037
J000092712_J000096798_P0_002P0_AffySNP	4	11198088	20474029	6836	-1.0043
J000092712_J000096798_P0_002P0_AffySNP	4	20478700	22119294	1316	-0.95123
J000092712_J000096798_P0_002P0_AffySNP	4	22119300	31768500	6596	-0.935648
J000092712_J000096798_P0_002P0_AffySNP	4	31768500	32276365	299	-1.12466
J000092712_J000096798_P0_002P0_AffySNP	4	32276852	35374900	1868	-1.0634
J000092712_J000096798_P0_002P0_AffySNP	4	35375093	37762265	1750	-1.16652
J000092712_J000096798_P0_002P0_AffySNP	4	37762300	41681600	2579	-0.912988
J000092712_J000096798_P0_002P0_AffySNP	4	41681854	42342700	384	-0.886295
J000092712_J000096798_P0_002P0_AffySNP	4	42343200	44153600	1192	-1.17119
J000092712_J000096798_P0_002P0_AffySNP	4	44154000	45674800	916	-1.01767
J000092712_J000096798_P0_002P0_AffySNP	4	45675900	49146900	1982	-1.08508
J000092712_J000096798_P0_002P0_AffySNP	4	49152600	53448300	940	-0.0874865
J000092712_J000096798_P0_002P0_AffySNP	4	53450800	59336300	4209	0.116159
J000092712_J000096798_P0_002P0_AffySNP	4	59339900	76882388	10849	-0.0129999
J000092712_J000096798_P0_002P0_AffySNP	4	76882466	78332200	1074	0.0772908
J000092712_J000096798_P0_002P0_AffySNP	4	78332373	145804820	41266	0.0107867
J000092712_J000096798_P0_002P0_AffySNP	4	145805000	147526000	1053	-0.100087
J000092712_J000096798_P0_002P0_AffySNP	4	147526227	164059382	10580	-0.00980674
J000092712_J000096798_P0_002P0_AffySNP	4	164060000	168563000	2922	0.0749704
J000092712_J000096798_P0_002P0_AffySNP	4	168563061	169212760	494	0.0686451
J000092712_J000096798_P0_002P0_AffySNP	4	169212805	176129000	4152	-0.0563145
J000092712_J000096798_P0_002P0_AffySNP	4	176132000	178306444	1528	0.136707
J000092712_J000096798_P0_002P0_AffySNP	4	178311000	190107000	8568	-0.00434354
J000092712_J000096798_P0_002P0_AffySNP	5	15532	2648932	1715	0.950329
J000092712_J000096798_P0_002P0_AffySNP	5	2648980	16557226	11451	1.12355
J000092712_J000096798_P0_002P0_AffySNP	5	16557300	41375122	16126	1.18448
J000092712_J000096798_P0_002P0_AffySNP	5	41376537	50146100	2287	1.09143
J000092712_J000096798_P0_002P0_AffySNP	5	50151500	54582104	2775	-0.112591
J000092712_J000096798_P0_002P0_AffySNP	5	54583383	61757900	4973	0.0592909
J000092712_J000096798_P0_002P0_AffySNP	5	61759283	66719200	3014	-0.0315299
J000092712_J000096798_P0_002P0_AffySNP	5	66722124	67833616	842	-0.000887526
J000092712_J000096798_P0_002P0_AffySNP	5	67834788	69008746	818	-0.0834474
J000092712_J000096798_P0_002P0_AffySNP	5	69009096	74121248	2069	0.0728456
J000092712_J000096798_P0_002P0_AffySNP	5	74124992	74151553	35	0.569689
J000092712_J000096798_P0_002P0_AffySNP	5	74153200	87348410	8302	-0.0173579
J000092712_J000096798_P0_002P0_AffySNP	5	87350300	93601440	3351	-1.1165
J000092712_J000096798_P0_002P0_AffySNP	5	93603500	124672599	20451	-0.0383324
J000092712_J000096798_P0_002P0_AffySNP	5	124672856	128576100	2545	-0.0199942
J000092712_J000096798_P0_002P0_AffySNP	5	128576262	128637780	46	-0.675928
J000092712_J000096798_P0_002P0_AffySNP	5	128638168	135694462	4295	-0.0306141
J000092712_J000096798_P0_002P0_AffySNP	5	135695442	136421803	526	0.114212
J000092712_J000096798_P0_002P0_AffySNP	5	136421931	145328000	5299	-0.0180182
J000092712_J000096798_P0_002P0_AffySNP	5	145332000	151397487	4163	0.0990932
J000092712_J000096798_P0_002P0_AffySNP	5	151398237	161640000	7286	-0.0462415
J000092712_J000096798_P0_002P0_AffySNP	5	161646000	169155335	5225	0.0124315
J000092712_J000096798_P0_002P0_AffySNP	5	169156488	181363000	8073	-0.022047
J000092712_J000096798_P0_002P0_AffySNP	6	149662	36987300	26342	-0.182781
J000092712_J000096798_P0_002P0_AffySNP	6	36987800	60683817	13986	-0.178108
J000092712_J000096798_P0_002P0_AffySNP	6	60684120	86970101	16772	-0.405134
J000092712_J000096798_P0_002P0_AffySNP	6	86975082	103555000	10529	-0.473915
J000092712_J000096798_P0_002P0_AffySNP	6	103555207	170742000	45199	-0.398644
J000092712_J000096798_P0_002P0_AffySNP	7	43259	4377610	2386	0.0271938
J000092712_J000096798_P0_002P0_AffySNP	7	4379088	7094400	1319	0.0873635
J000092712_J000096798_P0_002P0_AffySNP	7	7097910	10048424	2650	-0.177119
J000092712_J000096798_P0_002P0_AffySNP	7	10048424	19891100	8198	0.0323269
J000092712_J000096798_P0_002P0_AffySNP	7	19894700	21660421	1303	2.03186
J000092712_J000096798_P0_002P0_AffySNP	7	21662700	23104578	1198	0.00321587
J000092712_J000096798_P0_002P0_AffySNP	7	23105676	23978629	562	1.59916
J000092712_J000096798_P0_002P0_AffySNP	7	23978700	25258664	1089	1.32022
J000092712_J000096798_P0_002P0_AffySNP	7	25259161	25814583	491	0.513395
J000092712_J000096798_P0_002P0_AffySNP	7	25816496	27884600	1342	0.0498431
J000092712_J000096798_P0_002P0_AffySNP	7	27885539	28491803	517	1.0751
J000092712_J000096798_P0_002P0_AffySNP	7	28493700	49249500	14640	0.0201101
J000092712_J000096798_P0_002P0_AffySNP	7	49250035	50478563	838	-0.194004
J000092712_J000096798_P0_002P0_AffySNP	7	50478563	55126000	3741	0.00640649
J000092712_J000096798_P0_002P0_AffySNP	7	55128254	56003700	548	0.0653197
J000092712_J000096798_P0_002P0_AffySNP	7	56004557	57720900	796	2.07899
J000092712_J000096798_P0_002P0_AffySNP	7	57746300	78466265	7887	0.0461494
J000092712_J000096798_P0_002P0_AffySNP	7	78466555	78486972	23	0.510523
J000092712_J000096798_P0_002P0_AffySNP	7	78487200	79026100	421	-0.160951
J000092712_J000096798_P0_002P0_AffySNP	7	79026700	123968000	27716	0.0085498
J000092712_J000096798_P0_002P0_AffySNP	7	123968248	126514182	1654	-0.10422
J000092712_J000096798_P0_002P0_AffySNP	7	126515931	139885919	8594	0.0131446
J000092712_J000096798_P0_002P0_AffySNP	7	139886459	141814000	1301	0.106022
J000092712_J000096798_P0_002P0_AffySNP	7	141822000	159334000	11626	-0.0169965
J000092712_J000096798_P0_002P0_AffySNP	8	81254	3431330	2867	-3.09358
J000092712_J000096798_P0_002P0_AffySNP	8	3432994	3449962	19	-0.208759
J000092712_J000096798_P0_002P0_AffySNP	8	3450590	3463300	18	0.56045
J000092712_J000096798_P0_002P0_AffySNP	8	3463708	4379970	1621	-3.19873
J000092712_J000096798_P0_002P0_AffySNP	8	4380617	27895141	20380	-3.33417
J000092712_J000096798_P0_002P0_AffySNP	8	27896382	31884000	2579	-2.07059
J000092712_J000096798_P0_002P0_AffySNP	8	31885597	32316700	375	-0.54862
J000092712_J000096798_P0_002P0_AffySNP	8	32316801	32923700	520	0.39652
J000092712_J000096798_P0_002P0_AffySNP	8	32923907	33338204	247	-0.982311
J000092712_J000096798_P0_002P0_AffySNP	8	33342300	33678457	173	0.226181
J000092712_J000096798_P0_002P0_AffySNP	8	33678519	34815300	657	0.482923
J000092712_J000096798_P0_002P0_AffySNP	8	34820400	37048200	1226	1.3869
J000092712_J000096798_P0_002P0_AffySNP	8	37049950	39226700	1194	1.02128
J000092712_J000096798_P0_002P0_AffySNP	8	39227700	41839560	1830	0.668146
J000092712_J000096798_P0_002P0_AffySNP	8	41841300	54508802	5895	0.340057
J000092712_J000096798_P0_002P0_AffySNP	8	54508860	56697800	1450	0.242617
J000092712_J000096798_P0_002P0_AffySNP	8	56698138	117177292	37259	0.315004
J000092712_J000096798_P0_002P0_AffySNP	8	117177327	123573895	4528	0.410686
J000092712_J000096798_P0_002P0_AffySNP	8	123574065	123867758	215	0.582376
J000092712_J000096798_P0_002P0_AffySNP	8	123868000	145073000	15188	0.302999
J000092712_J000096798_P0_002P0_AffySNP	9	46431	24810000	22111	0.040977
J000092712_J000096798_P0_002P0_AffySNP	9	24811061	42995500	10321	0.0300248
J000092712_J000096798_P0_002P0_AffySNP	9	60840400	91769048	17844	0.0492328
J000092712_J000096798_P0_002P0_AffySNP	9	91769108	109469000	12607	0.0426116
J000092712_J000096798_P0_002P0_AffySNP	9	109469000	115852000	4957	0.0297582
J000092712_J000096798_P0_002P0_AffySNP	9	115855000	116936000	906	0.194035
J000092712_J000096798_P0_002P0_AffySNP	9	116937173	138201000	13411	0.0154431
J000092712_J000096798_P0_002P0_AffySNP	10	26824	41716800	30005	0.250707
J000092712_J000096798_P0_002P0_AffySNP	10	41717300	46455100	2790	-0.794737
J000092712_J000096798_P0_002P0_AffySNP	10	46455455	48532200	755	-0.740456
J000092712_J000096798_P0_002P0_AffySNP	10	48533090	49219100	649	-0.794264
J000092712_J000096798_P0_002P0_AffySNP	10	49220600	50410709	674	-0.725387
J000092712_J000096798_P0_002P0_AffySNP	10	50412221	54089091	2949	-0.937862
J000092712_J000096798_P0_002P0_AffySNP	10	54089149	54769500	553	-0.843032
J000092712_J000096798_P0_002P0_AffySNP	10	54771800	55937600	793	-0.915408
J000092712_J000096798_P0_002P0_AffySNP	10	55940400	57661813	1309	-0.945677
J000092712_J000096798_P0_002P0_AffySNP	10	57662987	58116700	367	-0.763346
J000092712_J000096798_P0_002P0_AffySNP	10	58117453	65940666	5533	-0.905459
J000092712_J000096798_P0_002P0_AffySNP	10	65940848	73646383	5005	-0.795646
J000092712_J000096798_P0_002P0_AffySNP	10	73650209	75490730	877	-0.810105
J000092712_J000096798_P0_002P0_AffySNP	10	75492264	76541858	799	-0.873552
J000092712_J000096798_P0_002P0_AffySNP	10	76542130	77366700	664	-0.744001
J000092712_J000096798_P0_002P0_AffySNP	10	77367515	81118160	2742	-0.729533
J000092712_J000096798_P0_002P0_AffySNP	10	81118191	83662374	1981	-1.10833
J000092712_J000096798_P0_002P0_AffySNP	10	83664346	85526015	1427	-0.892478
J000092712_J000096798_P0_002P0_AffySNP	10	85526150	87703703	1242	-0.838867
J000092712_J000096798_P0_002P0_AffySNP	10	87704368	90642000	2292	-0.946417
J000092712_J000096798_P0_002P0_AffySNP	10	90644436	92688500	1189	-0.853258
J000092712_J000096798_P0_002P0_AffySNP	10	92694400	94258100	1084	-0.73435
J000092712_J000096798_P0_002P0_AffySNP	10	94259200	100273000	3840	-0.886141
J000092712_J000096798_P0_002P0_AffySNP	10	100275000	103539000	1603	-0.743093
J000092712_J000096798_P0_002P0_AffySNP	10	103539719	104761000	835	-0.864748
J000092712_J000096798_P0_002P0_AffySNP	10	104761245	106189151	1119	-0.927869
J000092712_J000096798_P0_002P0_AffySNP	10	106189571	107601866	1136	-1.03582
J000092712_J000096798_P0_002P0_AffySNP	10	107602000	108398448	629	-1.03891
J000092712_J000096798_P0_002P0_AffySNP	10	108398944	109759197	945	-0.958288
J000092712_J000096798_P0_002P0_AffySNP	10	109762720	111317266	1045	-0.876733
J000092712_J000096798_P0_002P0_AffySNP	10	111317406	112739000	1079	-1.12078
J000092712_J000096798_P0_002P0_AffySNP	10	112740000	113789000	802	-0.75789
J000092712_J000096798_P0_002P0_AffySNP	10	113789069	119457549	3981	-0.936832
J000092712_J000096798_P0_002P0_AffySNP	10	119458171	119719000	164	-0.651073
J000092712_J000096798_P0_002P0_AffySNP	10	119732000	120257000	389	-0.990886
J000092712_J000096798_P0_002P0_AffySNP	10	120258450	121159361	856	-0.759595
J000092712_J000096798_P0_002P0_AffySNP	10	121159565	122995595	1587	-0.776159
J000092712_J000096798_P0_002P0_AffySNP	10	122995861	123563319	520	-0.919963
J000092712_J000096798_P0_002P0_AffySNP	10	123563813	124572000	644	-0.861478
J000092712_J000096798_P0_002P0_AffySNP	10	124572044	126468000	1367	-0.802785
J000092712_J000096798_P0_002P0_AffySNP	10	126468516	130849000	3670	-0.853533
J000092712_J000096798_P0_002P0_AffySNP	10	130849305	131037829	195	-1.03583
J000092712_J000096798_P0_002P0_AffySNP	10	131038182	132124757	818	-0.925392
J000092712_J000096798_P0_002P0_AffySNP	10	132125000	132156355	17	0.591756
J000092712_J000096798_P0_002P0_AffySNP	10	132156939	133769000	684	-0.916431
J000092712_J000096798_P0_002P0_AffySNP	11	198510	4586683	2190	-0.72027
J000092712_J000096798_P0_002P0_AffySNP	11	4586886	7439938	2577	-1.01381
J000092712_J000096798_P0_002P0_AffySNP	11	7440022	7544460	82	-0.312996
J000092712_J000096798_P0_002P0_AffySNP	11	7546374	20936734	10258	-0.808153
J000092712_J000096798_P0_002P0_AffySNP	11	20936797	26534900	4382	-1.00646
J000092712_J000096798_P0_002P0_AffySNP	11	26538872	36933900	7438	-0.830288
J000092712_J000096798_P0_002P0_AffySNP	11	36937456	43936200	4765	-1.00618
J000092712_J000096798_P0_002P0_AffySNP	11	43936275	47886300	2334	-0.817133
J000092712_J000096798_P0_002P0_AffySNP	11	47889271	55947300	1931	0.544274
J000092712_J000096798_P0_002P0_AffySNP	11	55947719	60898598	3100	-0.953089
J000092712_J000096798_P0_002P0_AffySNP	11	60898869	79778888	10050	-0.746082
J000092712_J000096798_P0_002P0_AffySNP	11	79779028	127175020	34219	-0.89307
J000092712_J000096798_P0_002P0_AffySNP	11	127175457	129561697	1935	-0.953835
J000092712_J000096798_P0_002P0_AffySNP	11	129565000	135074876	4317	-0.790989
J000092712_J000096798_P0_002P0_AffySNP	12	51460	8923507	6104	-0.848287
J000092712_J000096798_P0_002P0_AffySNP	12	8923919	10327909	915	-1.10589
J000092712_J000096798_P0_002P0_AffySNP	12	10328134	31261539	15165	-0.863704
J000092712_J000096798_P0_002P0_AffySNP	12	31264300	39614154	3176	0.915236
J000092712_J000096798_P0_002P0_AffySNP	12	39617600	40410500	527	-0.450335
J000092712_J000096798_P0_002P0_AffySNP	12	40410584	133202000	61430	-0.232463
J000092712_J000096798_P0_002P0_AffySNP	13	18452800	37449671	13965	-0.869358
J000092712_J000096798_P0_002P0_AffySNP	13	37450361	37485400	38	-0.274554
J000092712_J000096798_P0_002P0_AffySNP	13	37485704	114343000	52072	-0.927397
J000092712_J000096798_P0_002P0_AffySNP	14	18225600	21270300	1198	-0.0678527
J000092712_J000096798_P0_002P0_AffySNP	14	21279300	25124651	2690	0.559838
J000092712_J000096798_P0_002P0_AffySNP	14	25128953	25926892	550	-1.06753
J000092712_J000096798_P0_002P0_AffySNP	14	25929507	37948900	7750	-0.841887
J000092712_J000096798_P0_002P0_AffySNP	14	37949968	38183100	147	0.347492
J000092712_J000096798_P0_002P0_AffySNP	14	38183274	38954831	505	1.04774
J000092712_J000096798_P0_002P0_AffySNP	14	38956000	39545301	319	0.390556
J000092712_J000096798_P0_002P0_AffySNP	14	39547400	40376400	497	0.422104
J000092712_J000096798_P0_002P0_AffySNP	14	40383400	41318874	706	0.922061
J000092712_J000096798_P0_002P0_AffySNP	14	41319220	47453563	3661	-1.00451
J000092712_J000096798_P0_002P0_AffySNP	14	47454700	52562600	3352	-0.019862
J000092712_J000096798_P0_002P0_AffySNP	14	52573400	57476400	3431	-0.94459
J000092712_J000096798_P0_002P0_AffySNP	14	57477100	57567334	72	-0.327182
J000092712_J000096798_P0_002P0_AffySNP	14	57567852	58806450	806	0.0221321
J000092712_J000096798_P0_002P0_AffySNP	14	58810016	62012400	2011	1.00246
J000092712_J000096798_P0_002P0_AffySNP	14	62013233	62206400	161	0.599902
J000092712_J000096798_P0_002P0_AffySNP	14	62211000	62917116	512	1.34786
J000092712_J000096798_P0_002P0_AffySNP	14	62917542	66255400	2192	0.668836
J000092712_J000096798_P0_002P0_AffySNP	14	66255630	66964800	306	0.44245
J000092712_J000096798_P0_002P0_AffySNP	14	66964979	67806862	493	-0.705224
J000092712_J000096798_P0_002P0_AffySNP	14	67808625	68807937	696	1.78049
J000092712_J000096798_P0_002P0_AffySNP	14	68808233	76678156	5144	-0.814198
J000092712_J000096798_P0_002P0_AffySNP	14	76678871	89436623	8847	-0.89908
J000092712_J000096798_P0_002P0_AffySNP	14	89438500	96617200	5040	-0.913608
J000092712_J000096798_P0_002P0_AffySNP	14	96619973	96629614	14	0.196522
J000092712_J000096798_P0_002P0_AffySNP	14	96631676	106877229	5984	-0.7602
J000092712_J000096798_P0_002P0_AffySNP	15	19811100	26573215	3208	0.154404
J000092712_J000096798_P0_002P0_AffySNP	15	26574881	46623300	12455	-0.855296
J000092712_J000096798_P0_002P0_AffySNP	15	46625679	46672694	46	-1.93553
J000092712_J000096798_P0_002P0_AffySNP	15	46673135	55692400	6052	-0.898826
J000092712_J000096798_P0_002P0_AffySNP	15	55692407	56608400	566	0.0148505
J000092712_J000096798_P0_002P0_AffySNP	15	56609718	87477133	20106	-0.834992
J000092712_J000096798_P0_002P0_AffySNP	15	87477195	87566458	74	-3.81901
J000092712_J000096798_P0_002P0_AffySNP	15	87566701	93850132	4859	-0.833193
J000092712_J000096798_P0_002P0_AffySNP	15	93851200	101929000	6181	-0.947363
J000092712_J000096798_P0_002P0_AffySNP	16	10778	5919891	3175	-0.712151
J000092712_J000096798_P0_002P0_AffySNP	16	5919926	33840900	17819	-0.81747
J000092712_J000096798_P0_002P0_AffySNP	16	33841600	36048900	532	0.898404
J000092712_J000096798_P0_002P0_AffySNP	16	46429900	49463054	1698	-0.819131
J000092712_J000096798_P0_002P0_AffySNP	16	49463800	50659700	767	-0.792566
J000092712_J000096798_P0_002P0_AffySNP	16	50660100	51826800	903	-0.856116
J000092712_J000096798_P0_002P0_AffySNP	16	51831940	54060800	1753	-0.979858
J000092712_J000096798_P0_002P0_AffySNP	16	54061400	54313509	212	-0.713986
J000092712_J000096798_P0_002P0_AffySNP	16	54315695	58794889	3207	-0.772925
J000092712_J000096798_P0_002P0_AffySNP	16	58795886	62703300	2581	-0.959677
J000092712_J000096798_P0_002P0_AffySNP	16	62705200	63128300	283	-0.0220683
J000092712_J000096798_P0_002P0_AffySNP	16	63128340	65880100	2045	-0.911918
J000092712_J000096798_P0_002P0_AffySNP	16	65881655	67186200	848	-0.817995
J000092712_J000096798_P0_002P0_AffySNP	16	67186554	68699074	658	-0.589636
J000092712_J000096798_P0_002P0_AffySNP	16	68705300	68744300	15	-0.372905
J000092712_J000096798_P0_002P0_AffySNP	16	68745093	70859900	983	0.592747
J000092712_J000096798_P0_002P0_AffySNP	16	70860534	73137400	1322	0.007367
J000092712_J000096798_P0_002P0_AffySNP	16	73139306	73833103	632	0.656378
J000092712_J000096798_P0_002P0_AffySNP	16	73833382	74736807	521	0.0675208
J000092712_J000096798_P0_002P0_AffySNP	16	74737685	75615300	527	-0.733445
J000092712_J000096798_P0_002P0_AffySNP	16	75615377	76542765	824	-1.0067
J000092712_J000096798_P0_002P0_AffySNP	16	76542832	77016397	331	-1.07265
J000092712_J000096798_P0_002P0_AffySNP	16	77018144	77645100	715	-0.873384
J000092712_J000096798_P0_002P0_AffySNP	16	77645363	77995223	414	-0.853232
J000092712_J000096798_P0_002P0_AffySNP	16	77995289	78515900	591	-0.876307
J000092712_J000096798_P0_002P0_AffySNP	16	78517800	78526028	15	0.00227703
J000092712_J000096798_P0_002P0_AffySNP	16	78526097	79013700	649	-0.990012
J000092712_J000096798_P0_002P0_AffySNP	16	79014079	79459300	571	-0.821525
J000092712_J000096798_P0_002P0_AffySNP	16	79460396	80402552	1111	-0.839277
J000092712_J000096798_P0_002P0_AffySNP	16	80403325	81299963	869	-0.851866
J000092712_J000096798_P0_002P0_AffySNP	16	81300031	82487600	1159	-0.913383
J000092712_J000096798_P0_002P0_AffySNP	16	82487925	82507918	27	-0.0883008
J000092712_J000096798_P0_002P0_AffySNP	16	82509773	85202442	3009	-0.912911
J000092712_J000096798_P0_002P0_AffySNP	16	85203725	86095800	689	-0.719711
J000092712_J000096798_P0_002P0_AffySNP	16	86095901	86743500	820	-0.922262
J000092712_J000096798_P0_002P0_AffySNP	16	86744700	87982100	941	-0.824621
J000092712_J000096798_P0_002P0_AffySNP	16	87983157	89317317	542	-0.810027
J000092712_J000096798_P0_002P0_AffySNP	16	89317634	90221100	411	-0.869815
J000092712_J000096798_P0_002P0_AffySNP	17	150734	19958145	12469	-0.817331
J000092712_J000096798_P0_002P0_AffySNP	17	19958834	22720200	979	-0.799971
J000092712_J000096798_P0_002P0_AffySNP	17	22727700	30404300	1664	0.579605
J000092712_J000096798_P0_002P0_AffySNP	17	30404397	32493158	974	0.271094
J000092712_J000096798_P0_002P0_AffySNP	17	32495989	33827071	1170	0.0522857
J000092712_J000096798_P0_002P0_AffySNP	17	33827200	35005001	1028	0.387298
J000092712_J000096798_P0_002P0_AffySNP	17	35005610	45030300	5350	0.0667618
J000092712_J000096798_P0_002P0_AffySNP	17	45033400	47109800	1018	-0.106216
J000092712_J000096798_P0_002P0_AffySNP	17	47110063	77530300	19083	0.0546599
J000092712_J000096798_P0_002P0_AffySNP	17	77530900	83090856	2876	0.00690661
J000092712_J000096798_P0_002P0_AffySNP	18	11543	5948490	4337	0.477069
J000092712_J000096798_P0_002P0_AffySNP	18	5948818	9054660	2510	0.619462
J000092712_J000096798_P0_002P0_AffySNP	18	9054813	15402400	3920	0.516463
J000092712_J000096798_P0_002P0_AffySNP	18	20949400	25441784	2641	-0.705282
J000092712_J000096798_P0_002P0_AffySNP	18	25442500	27106401	1158	-0.931167
J000092712_J000096798_P0_002P0_AffySNP	18	27107383	27998600	581	-0.870742
J000092712_J000096798_P0_002P0_AffySNP	18	28002000	28777600	481	-1.10843
J000092712_J000096798_P0_002P0_AffySNP	18	28777705	29918800	681	-1.05945
J000092712_J000096798_P0_002P0_AffySNP	18	29923235	35754803	3746	-0.936254
J000092712_J000096798_P0_002P0_AffySNP	18	35756419	36813400	839	-0.68717
J000092712_J000096798_P0_002P0_AffySNP	18	36813709	38381300	1014	-0.728971
J000092712_J000096798_P0_002P0_AffySNP	18	38390600	40046600	1042	-0.96063
J000092712_J000096798_P0_002P0_AffySNP	18	40047622	41460100	1007	-0.915085
J000092712_J000096798_P0_002P0_AffySNP	18	41461700	43095700	1143	-0.9593
J000092712_J000096798_P0_002P0_AffySNP	18	43098950	52705700	6818	-0.863856
J000092712_J000096798_P0_002P0_AffySNP	18	52705802	53536800	560	-0.93333
J000092712_J000096798_P0_002P0_AffySNP	18	53537200	57094600	2256	-0.949934
J000092712_J000096798_P0_002P0_AffySNP	18	57094742	57690159	478	-0.882848
J000092712_J000096798_P0_002P0_AffySNP	18	57691458	62586138	3613	0.0225942
J000092712_J000096798_P0_002P0_AffySNP	18	62586528	64885700	1734	0.0213672
J000092712_J000096798_P0_002P0_AffySNP	18	64889225	69012400	3021	-0.866743
J000092712_J000096798_P0_002P0_AffySNP	18	69014405	70393800	1074	-0.858267
J000092712_J000096798_P0_002P0_AffySNP	18	70395456	71240600	547	-0.84287
J000092712_J000096798_P0_002P0_AffySNP	18	71241115	80257174	6896	-0.000839362
J000092712_J000096798_P0_002P0_AffySNP	19	90910	11237100	4527	-0.690835
J000092712_J000096798_P0_002P0_AffySNP	19	11240900	13958300	1337	0.708966
J000092712_J000096798_P0_002P0_AffySNP	19	13958700	23572700	5331	-0.677851
J000092712_J000096798_P0_002P0_AffySNP	19	27895478	31990392	3258	0.0525339
J000092712_J000096798_P0_002P0_AffySNP	19	31991167	32696400	500	0.587185
J000092712_J000096798_P0_002P0_AffySNP	19	32699700	33278600	324	-0.703043
J000092712_J000096798_P0_002P0_AffySNP	19	33284962	35451998	1527	1.48273
J000092712_J000096798_P0_002P0_AffySNP	19	35452100	36212300	354	1.77989
J000092712_J000096798_P0_002P0_AffySNP	19	36216776	36733800	281	-0.835948
J000092712_J000096798_P0_002P0_AffySNP	19	36734100	38995700	1166	1.60278
J000092712_J000096798_P0_002P0_AffySNP	19	39007300	39304900	164	-0.637169
J000092712_J000096798_P0_002P0_AffySNP	19	39309500	39682600	185	1.46504
J000092712_J000096798_P0_002P0_AffySNP	19	39684048	40886300	702	1.90259
J000092712_J000096798_P0_002P0_AffySNP	19	40886700	40926100	35	-0.452585
J000092712_J000096798_P0_002P0_AffySNP	19	40927638	41291600	224	1.73333
J000092712_J000096798_P0_002P0_AffySNP	19	41293570	50824513	4638	-0.707513
J000092712_J000096798_P0_002P0_AffySNP	19	50824837	50845455	11	-8.64205
J000092712_J000096798_P0_002P0_AffySNP	19	50845700	51947100	809	-0.840451
J000092712_J000096798_P0_002P0_AffySNP	19	51947400	55857061	2518	2.10618
J000092712_J000096798_P0_002P0_AffySNP	19	55857849	56605900	545	1.6024
J000092712_J000096798_P0_002P0_AffySNP	19	56606200	56615300	12	0.819188
J000092712_J000096798_P0_002P0_AffySNP	19	56615360	57185017	387	0.753129
J000092712_J000096798_P0_002P0_AffySNP	19	57201137	57592700	286	0.0928207
J000092712_J000096798_P0_002P0_AffySNP	19	57592900	58586500	569	-0.566836
J000092712_J000096798_P0_002P0_AffySNP	20	80664	3644449	2801	0.109333
J000092712_J000096798_P0_002P0_AffySNP	20	3644789	4480730	606	-0.271955
J000092712_J000096798_P0_002P0_AffySNP	20	4481930	7021370	2014	-0.466001
J000092712_J000096798_P0_002P0_AffySNP	20	7022420	8592650	1238	-0.539118
J000092712_J000096798_P0_002P0_AffySNP	20	8605880	14450000	4546	-0.358286
J000092712_J000096798_P0_002P0_AffySNP	20	14459300	19949819	4935	-0.358017
J000092712_J000096798_P0_002P0_AffySNP	20	19950100	21264700	998	-0.413687
J000092712_J000096798_P0_002P0_AffySNP	20	21265200	23937800	2010	-0.348737
J000092712_J000096798_P0_002P0_AffySNP	20	23938464	24641100	588	-0.37987
J000092712_J000096798_P0_002P0_AffySNP	20	24646500	25140244	362	1.44622
J000092712_J000096798_P0_002P0_AffySNP	20	25142800	44165321	8709	0.272036
J000092712_J000096798_P0_002P0_AffySNP	20	44165400	46938900	1850	0.229502
J000092712_J000096798_P0_002P0_AffySNP	20	46939784	57677900	8336	0.239474
J000092712_J000096798_P0_002P0_AffySNP	20	57677900	60378200	2249	0.239324
J000092712_J000096798_P0_002P0_AffySNP	20	60378667	64324800	2404	0.201906
J000092712_J000096798_P0_002P0_AffySNP	21	10336500	14568300	917	-0.14584
J000092712_J000096798_P0_002P0_AffySNP	21	14569686	19565839	3675	0.141803
J000092712_J000096798_P0_002P0_AffySNP	21	19570894	30972325	8750	-0.195866
J000092712_J000096798_P0_002P0_AffySNP	21	30972344	46677000	11745	-0.110769
J000092712_J000096798_P0_002P0_AffySNP	22	15294500	49209871	23428	0.0387507
J000092712_J000096798_P0_002P0_AffySNP	22	49214100	50796000	948	0
J000098169_J000100945_P0_002P0_AffySNP	1	61736	4464930	1585	0.158089
J000098169_J000100945_P0_002P0_AffySNP	1	4465030	25256900	13077	0.353146
J000098169_J000100945_P0_002P0_AffySNP	1	25266600	25301597	19	-5.6945
J000098169_J000100945_P0_002P0_AffySNP	1	25301900	25335500	13	-2.51586
J000098169_J000100945_P0_002P0_AffySNP	1	25335700	65372500	24873	0.486806
J000098169_J000100945_P0_002P0_AffySNP	1	65372683	66621700	985	0.443093
J000098169_J000100945_P0_002P0_AffySNP	1	66622243	74469700	4971	0.612972
J000098169_J000100945_P0_002P0_AffySNP	1	74470690	74539679	55	0.304701
J000098169_J000100945_P0_002P0_AffySNP	1	74540092	111244450	24126	0.539088
J000098169_J000100945_P0_002P0_AffySNP	1	111244773	111250273	12	-0.386938
J000098169_J000100945_P0_002P0_AffySNP	1	111252111	121741000	6187	0.514892
J000098169_J000100945_P0_002P0_AffySNP	1	143285000	186686000	26628	0.485616
J000098169_J000100945_P0_002P0_AffySNP	1	186689000	191600000	3317	0.588247
J000098169_J000100945_P0_002P0_AffySNP	1	191608000	192107000	294	-0.232429
J000098169_J000100945_P0_002P0_AffySNP	1	192107405	194929000	1995	-0.150935
J000098169_J000100945_P0_002P0_AffySNP	1	194930709	196486694	1066	-0.00254832
J000098169_J000100945_P0_002P0_AffySNP	1	196487000	207652000	7418	-0.0624545
J000098169_J000100945_P0_002P0_AffySNP	1	207653000	221566468	10217	0.0389284
J000098169_J000100945_P0_002P0_AffySNP	1	221566995	222099722	446	-0.173011
J000098169_J000100945_P0_002P0_AffySNP	1	222102000	236639416	9945	-0.0019652
J000098169_J000100945_P0_002P0_AffySNP	1	236639694	248930000	9181	0.0470843
J000098169_J000100945_P0_002P0_AffySNP	2	12784	3777877	2796	-0.818162
J000098169_J000100945_P0_002P0_AffySNP	2	3780301	3790818	14	-2.07614
J000098169_J000100945_P0_002P0_AffySNP	2	3791350	46654474	31365	-0.823138
J000098169_J000100945_P0_002P0_AffySNP	2	46654599	46667958	19	-2.07426
J000098169_J000100945_P0_002P0_AffySNP	2	46668100	56264644	6848	-0.825627
J000098169_J000100945_P0_002P0_AffySNP	2	56264644	121273000	36452	-0.830162
J000098169_J000100945_P0_002P0_AffySNP	2	121273792	137017000	9888	-0.899316
J000098169_J000100945_P0_002P0_AffySNP	2	137019000	139996845	1912	-0.811805
J000098169_J000100945_P0_002P0_AffySNP	2	139997000	144875000	3107	-1.02346
J000098169_J000100945_P0_002P0_AffySNP	2	144879000	179507000	21679	-0.855585
J000098169_J000100945_P0_002P0_AffySNP	2	179510034	179616000	104	-2.24807
J000098169_J000100945_P0_002P0_AffySNP	2	179617273	198612000	11273	-0.922168
J000098169_J000100945_P0_002P0_AffySNP	2	198614511	223409904	16013	-0.802408
J000098169_J000100945_P0_002P0_AffySNP	2	223410000	231720000	5381	-0.983239
J000098169_J000100945_P0_002P0_AffySNP	2	231720097	232416112	375	-2.55371
J000098169_J000100945_P0_002P0_AffySNP	2	232422877	242147000	6385	-0.984266
J000098169_J000100945_P0_002P0_AffySNP	3	18668	4675150	4356	0.560111
J000098169_J000100945_P0_002P0_AffySNP	3	4675405	15015351	8190	0.48656
J000098169_J000100945_P0_002P0_AffySNP	3	15016700	54654800	25318	0.534322
J000098169_J000100945_P0_002P0_AffySNP	3	54655622	65935700	9302	0.595659
J000098169_J000100945_P0_002P0_AffySNP	3	65936310	65966077	16	1.12469
J000098169_J000100945_P0_002P0_AffySNP	3	65966996	69647885	2642	0.5433
J000098169_J000100945_P0_002P0_AffySNP	3	69648247	81151499	7530	0.652039
J000098169_J000100945_P0_002P0_AffySNP	3	81151957	98067359	7286	0.540711
J000098169_J000100945_P0_002P0_AffySNP	3	98067580	98081307	10	-0.328726
J000098169_J000100945_P0_002P0_AffySNP	3	98085199	117100000	11915	0.534008
J000098169_J000100945_P0_002P0_AffySNP	3	117100268	117111765	15	-0.352634
J000098169_J000100945_P0_002P0_AffySNP	3	117112578	146538692	18485	0.510732
J000098169_J000100945_P0_002P0_AffySNP	3	146539520	146560829	29	-0.0766602
J000098169_J000100945_P0_002P0_AffySNP	3	146568000	161029380	9019	0.500146
J000098169_J000100945_P0_002P0_AffySNP	3	161029904	169893288	5357	0.594865
J000098169_J000100945_P0_002P0_AffySNP	3	169893487	173324000	2215	0.443807
J000098169_J000100945_P0_002P0_AffySNP	3	173325000	176293613	2075	0.670624
J000098169_J000100945_P0_002P0_AffySNP	3	176296445	185990053	5668	0.589746
J000098169_J000100945_P0_002P0_AffySNP	3	185990177	198169000	8318	0.533182
J000098169_J000100945_P0_002P0_AffySNP	4	12282	2856410	1164	-1.04288
J000098169_J000100945_P0_002P0_AffySNP	4	2858995	3452471	343	-1.14886
J000098169_J000100945_P0_002P0_AffySNP	4	3452577	4772675	774	-1.1029
J000098169_J000100945_P0_002P0_AffySNP	4	4773410	5402767	532	-1.22888
J000098169_J000100945_P0_002P0_AffySNP	4	5403540	12224000	5019	-0.900878
J000098169_J000100945_P0_002P0_AffySNP	4	12226549	13533200	998	-0.941571
J000098169_J000100945_P0_002P0_AffySNP	4	13538300	29724743	11582	-0.87212
J000098169_J000100945_P0_002P0_AffySNP	4	29725606	31492500	1124	-0.779523
J000098169_J000100945_P0_002P0_AffySNP	4	31493591	35274996	2297	-0.88492
J000098169_J000100945_P0_002P0_AffySNP	4	35276023	36291500	668	-1.12704
J000098169_J000100945_P0_002P0_AffySNP	4	36291521	38106190	1401	-0.948137
J000098169_J000100945_P0_002P0_AffySNP	4	38112905	38130200	19	-2.52175
J000098169_J000100945_P0_002P0_AffySNP	4	38132046	41543500	2188	-0.828423
J000098169_J000100945_P0_002P0_AffySNP	4	41543800	42404700	536	-0.748351
J000098169_J000100945_P0_002P0_AffySNP	4	42405653	43107400	520	-1.01135
J000098169_J000100945_P0_002P0_AffySNP	4	43107726	43163500	56	-0.528737
J000098169_J000100945_P0_002P0_AffySNP	4	43164300	43686000	323	-0.990058
J000098169_J000100945_P0_002P0_AffySNP	4	43690700	53121597	3924	-0.970782
J000098169_J000100945_P0_002P0_AffySNP	4	53121646	58108447	3658	-0.79794
J000098169_J000100945_P0_002P0_AffySNP	4	58108621	59537300	842	-0.874246
J000098169_J000100945_P0_002P0_AffySNP	4	59537600	59945400	264	-0.981372
J000098169_J000100945_P0_002P0_AffySNP	4	59945721	59986747	27	-0.492698
J000098169_J000100945_P0_002P0_AffySNP	4	59987000	60495000	325	-0.913263
J000098169_J000100945_P0_002P0_AffySNP	4	60496400	63513000	1705	-1.02301
J000098169_J000100945_P0_002P0_AffySNP	4	63513907	65284700	1141	-0.964373
J000098169_J000100945_P0_002P0_AffySNP	4	65285400	70064000	2965	-0.8914
J000098169_J000100945_P0_002P0_AffySNP	4	70065000	72369000	1356	-0.89582
J000098169_J000100945_P0_002P0_AffySNP	4	72371200	73759500	877	-0.843267
J000098169_J000100945_P0_002P0_AffySNP	4	73760444	75949800	1345	-0.781644
J000098169_J000100945_P0_002P0_AffySNP	4	75949859	76138268	146	-0.779062
J000098169_J000100945_P0_002P0_AffySNP	4	76141015	76705900	428	-2.68359
J000098169_J000100945_P0_002P0_AffySNP	4	76710272	87142600	6705	-3.22694
J000098169_J000100945_P0_002P0_AffySNP	4	87144821	89533400	1600	-2.83476
J000098169_J000100945_P0_002P0_AffySNP	4	89533794	94565900	2855	-3.36883
J000098169_J000100945_P0_002P0_AffySNP	4	94570000	96157800	1195	-0.898429
J000098169_J000100945_P0_002P0_AffySNP	4	96158300	97010223	496	-0.950578
J000098169_J000100945_P0_002P0_AffySNP	4	97010612	99363528	1284	-0.913668
J000098169_J000100945_P0_002P0_AffySNP	4	99363600	99487400	83	-0.707792
J000098169_J000100945_P0_002P0_AffySNP	4	99488300	100153000	376	-0.99568
J000098169_J000100945_P0_002P0_AffySNP	4	100153880	100816000	435	-0.97071
J000098169_J000100945_P0_002P0_AffySNP	4	100816566	101647301	525	-0.933287
J000098169_J000100945_P0_002P0_AffySNP	4	101649000	105163000	2092	-0.79576
J000098169_J000100945_P0_002P0_AffySNP	4	105164000	106337000	680	-0.897653
J000098169_J000100945_P0_002P0_AffySNP	4	106337070	110413574	2518	-0.840009
J000098169_J000100945_P0_002P0_AffySNP	4	110414407	111562000	717	-1.02257
J000098169_J000100945_P0_002P0_AffySNP	4	111564000	113940000	1552	-1.06413
J000098169_J000100945_P0_002P0_AffySNP	4	113941000	114347163	323	-0.810207
J000098169_J000100945_P0_002P0_AffySNP	4	114347211	129635000	9254	-0.91615
J000098169_J000100945_P0_002P0_AffySNP	4	129635082	130090000	273	-0.907281
J000098169_J000100945_P0_002P0_AffySNP	4	130091911	138983000	5284	-0.865648
J000098169_J000100945_P0_002P0_AffySNP	4	138983000	140309337	906	-0.74589
J000098169_J000100945_P0_002P0_AffySNP	4	140310488	145216527	3017	-0.826794
J000098169_J000100945_P0_002P0_AffySNP	4	145218744	146208683	569	-0.879786
J000098169_J000100945_P0_002P0_AffySNP	4	146208926	147476000	749	-1.01709
J000098169_J000100945_P0_002P0_AffySNP	4	147476000	147620000	121	-1.23266
J000098169_J000100945_P0_002P0_AffySNP	4	147620000	147974000	200	-0.925781
J000098169_J000100945_P0_002P0_AffySNP	4	147975879	148709000	487	-1.04028
J000098169_J000100945_P0_002P0_AffySNP	4	148715236	150535000	1006	-0.875429
J000098169_J000100945_P0_002P0_AffySNP	4	150539000	152069000	902	-0.849602
J000098169_J000100945_P0_002P0_AffySNP	4	152069903	153025993	535	-0.869942
J000098169_J000100945_P0_002P0_AffySNP	4	153027000	160386820	4856	-0.99548
J000098169_J000100945_P0_002P0_AffySNP	4	160387000	160714000	226	-1.10916
J000098169_J000100945_P0_002P0_AffySNP	4	160715599	163901000	2184	-1.01704
J000098169_J000100945_P0_002P0_AffySNP	4	163901135	164766381	621	-0.979178
J000098169_J000100945_P0_002P0_AffySNP	4	164766863	168659000	2508	-0.878012
J000098169_J000100945_P0_002P0_AffySNP	4	168659350	170246638	995	-0.865416
J000098169_J000100945_P0_002P0_AffySNP	4	170247325	170259122	13	-2.44079
J000098169_J000100945_P0_002P0_AffySNP	4	170259274	171945567	1091	-0.844632
J000098169_J000100945_P0_002P0_AffySNP	4	171945772	172794000	525	-0.838216
J000098169_J000100945_P0_002P0_AffySNP	4	172799000	176606754	2289	-0.912603
J000098169_J000100945_P0_002P0_AffySNP	4	176607357	177762040	799	-0.911672
J000098169_J000100945_P0_002P0_AffySNP	4	177762171	179330525	1105	-0.927349
J000098169_J000100945_P0_002P0_AffySNP	4	179336000	180389051	795	-0.911284
J000098169_J000100945_P0_002P0_AffySNP	4	180389242	184958000	3477	-0.904999
J000098169_J000100945_P0_002P0_AffySNP	4	184958576	185657351	447	-0.984221
J000098169_J000100945_P0_002P0_AffySNP	4	185657375	190107000	3116	-0.877743
J000098169_J000100945_P0_002P0_AffySNP	5	15532	2720900	1790	1.32486
J000098169_J000100945_P0_002P0_AffySNP	5	2722130	10874532	7339	1.45536
J000098169_J000100945_P0_002P0_AffySNP	5	10877031	10885362	17	0.78797
J000098169_J000100945_P0_002P0_AffySNP	5	10889771	29583700	11938	1.56092
J000098169_J000100945_P0_002P0_AffySNP	5	29584720	50137000	10490	1.48533
J000098169_J000100945_P0_002P0_AffySNP	5	50269000	51970922	887	-0.950299
J000098169_J000100945_P0_002P0_AffySNP	5	51971200	53699900	1229	-0.847776
J000098169_J000100945_P0_002P0_AffySNP	5	53705000	55039800	1017	-0.902356
J000098169_J000100945_P0_002P0_AffySNP	5	55039815	56046900	528	-1.01818
J000098169_J000100945_P0_002P0_AffySNP	5	56047061	56560548	447	-1.04854
J000098169_J000100945_P0_002P0_AffySNP	5	56561848	57863568	906	-0.987484
J000098169_J000100945_P0_002P0_AffySNP	5	57864181	58138400	250	-0.650529
J000098169_J000100945_P0_002P0_AffySNP	5	58139700	59360502	989	-0.91845
J000098169_J000100945_P0_002P0_AffySNP	5	59360730	59564301	174	-0.916881
J000098169_J000100945_P0_002P0_AffySNP	5	59565211	61219500	909	-0.987573
J000098169_J000100945_P0_002P0_AffySNP	5	61219967	61370500	94	-0.535641
J000098169_J000100945_P0_002P0_AffySNP	5	61377500	69368400	5131	-0.891882
J000098169_J000100945_P0_002P0_AffySNP	5	69371800	72030600	544	-0.755996
J000098169_J000100945_P0_002P0_AffySNP	5	72037982	76256222	2873	-0.864864
J000098169_J000100945_P0_002P0_AffySNP	5	76256280	76626200	325	-0.981334
J000098169_J000100945_P0_002P0_AffySNP	5	76626679	76803200	148	-1.03337
J000098169_J000100945_P0_002P0_AffySNP	5	76804087	77417300	385	-0.831439
J000098169_J000100945_P0_002P0_AffySNP	5	77417818	78789100	871	-1.00029
J000098169_J000100945_P0_002P0_AffySNP	5	78789800	78836146	33	-1.84959
J000098169_J000100945_P0_002P0_AffySNP	5	78836573	85006300	3766	-0.886313
J000098169_J000100945_P0_002P0_AffySNP	5	85008400	86146178	635	-0.971039
J000098169_J000100945_P0_002P0_AffySNP	5	86148900	91779100	3069	-0.872017
J000098169_J000100945_P0_002P0_AffySNP	5	91779500	93110338	711	-0.943425
J000098169_J000100945_P0_002P0_AffySNP	5	93110700	97513800	2546	-0.958153
J000098169_J000100945_P0_002P0_AffySNP	5	97521021	98119996	349	-1.134
J000098169_J000100945_P0_002P0_AffySNP	5	98127704	99983462	1113	-1.00857
J000098169_J000100945_P0_002P0_AffySNP	5	99986588	105429943	3347	-0.988956
J000098169_J000100945_P0_002P0_AffySNP	5	105429958	107221149	993	-0.792066
J000098169_J000100945_P0_002P0_AffySNP	5	107221431	110259000	2101	-0.906756
J000098169_J000100945_P0_002P0_AffySNP	5	110260000	111119568	511	-0.961664
J000098169_J000100945_P0_002P0_AffySNP	5	111120565	112647076	1128	-0.947328
J000098169_J000100945_P0_002P0_AffySNP	5	112647344	113629000	836	-0.789449
J000098169_J000100945_P0_002P0_AffySNP	5	113629411	113885000	189	-0.838781
J000098169_J000100945_P0_002P0_AffySNP	5	113889000	116067261	1568	-0.934466
J000098169_J000100945_P0_002P0_AffySNP	5	116068000	116476793	390	-0.93649
J000098169_J000100945_P0_002P0_AffySNP	5	116477000	120622282	2918	-0.967029
J000098169_J000100945_P0_002P0_AffySNP	5	120625726	122665000	1342	-0.930963
J000098169_J000100945_P0_002P0_AffySNP	5	122666958	124644113	1337	-0.894778
J000098169_J000100945_P0_002P0_AffySNP	5	124645071	125877000	906	-0.719429
J000098169_J000100945_P0_002P0_AffySNP	5	125878000	126346680	335	-0.984518
J000098169_J000100945_P0_002P0_AffySNP	5	126347336	126459533	72	-0.50981
J000098169_J000100945_P0_002P0_AffySNP	5	126459613	127494000	602	-1.01183
J000098169_J000100945_P0_002P0_AffySNP	5	127494000	128747788	756	-0.998393
J000098169_J000100945_P0_002P0_AffySNP	5	128748000	130230408	901	-0.954646
J000098169_J000100945_P0_002P0_AffySNP	5	130232000	130813000	286	-0.994642
J000098169_J000100945_P0_002P0_AffySNP	5	130814000	133906854	1926	-0.961901
J000098169_J000100945_P0_002P0_AffySNP	5	133908000	136374000	1613	-0.86879
J000098169_J000100945_P0_002P0_AffySNP	5	136374000	143772000	4283	-0.913359
J000098169_J000100945_P0_002P0_AffySNP	5	143772315	144103828	250	-0.943463
J000098169_J000100945_P0_002P0_AffySNP	5	144104076	145010000	562	-0.922625
J000098169_J000100945_P0_002P0_AffySNP	5	145010877	145699000	448	-0.843474
J000098169_J000100945_P0_002P0_AffySNP	5	145700777	146442510	466	-0.744715
J000098169_J000100945_P0_002P0_AffySNP	5	146451308	148143000	1243	-0.782253
J000098169_J000100945_P0_002P0_AffySNP	5	148146830	150508171	1621	-0.817425
J000098169_J000100945_P0_002P0_AffySNP	5	150508954	151040495	346	-0.885202
J000098169_J000100945_P0_002P0_AffySNP	5	151040778	151182000	131	-0.749209
J000098169_J000100945_P0_002P0_AffySNP	5	151184804	151349717	113	-0.89086
J000098169_J000100945_P0_002P0_AffySNP	5	151349942	154335064	2179	-0.972335
J000098169_J000100945_P0_002P0_AffySNP	5	154336803	160900000	4600	-0.887496
J000098169_J000100945_P0_002P0_AffySNP	5	160902015	161219318	267	-0.843939
J000098169_J000100945_P0_002P0_AffySNP	5	161219408	163308000	1286	-0.94823
J000098169_J000100945_P0_002P0_AffySNP	5	163308218	163744000	331	-0.921199
J000098169_J000100945_P0_002P0_AffySNP	5	163744033	167608483	2580	-0.977951
J000098169_J000100945_P0_002P0_AffySNP	5	167609209	167943925	278	-0.888672
J000098169_J000100945_P0_002P0_AffySNP	5	167944344	169136482	1004	-0.832634
J000098169_J000100945_P0_002P0_AffySNP	5	169136551	171428000	1750	-0.929704
J000098169_J000100945_P0_002P0_AffySNP	5	171432000	172459000	797	-0.908237
J000098169_J000100945_P0_002P0_AffySNP	5	172464000	174607045	1699	-1.00886
J000098169_J000100945_P0_002P0_AffySNP	5	174611940	174757000	101	-0.888577
J000098169_J000100945_P0_002P0_AffySNP	5	174757000	175644000	723	-0.838875
J000098169_J000100945_P0_002P0_AffySNP	5	175647641	179519550	1962	-0.904983
J000098169_J000100945_P0_002P0_AffySNP	5	179520660	181363000	1065	-0.964308
J000098169_J000100945_P0_002P0_AffySNP	6	149662	858094	630	0.31814
J000098169_J000100945_P0_002P0_AffySNP	6	858296	18362599	14000	0.492745
J000098169_J000100945_P0_002P0_AffySNP	6	18362746	23520634	3924	0.657421
J000098169_J000100945_P0_002P0_AffySNP	6	23521237	29008010	3327	0.516056
J000098169_J000100945_P0_002P0_AffySNP	6	29010148	41725074	8010	0.4046
J000098169_J000100945_P0_002P0_AffySNP	6	41725600	75516700	19803	0.512253
J000098169_J000100945_P0_002P0_AffySNP	6	75516814	86398500	7052	0.546218
J000098169_J000100945_P0_002P0_AffySNP	6	86401096	90752500	2836	0.514693
J000098169_J000100945_P0_002P0_AffySNP	6	90753014	95676417	3101	0.657645
J000098169_J000100945_P0_002P0_AffySNP	6	95676845	119906000	15164	0.538928
J000098169_J000100945_P0_002P0_AffySNP	6	119906568	119946392	34	0.287422
J000098169_J000100945_P0_002P0_AffySNP	6	119946531	127273000	4557	0.573348
J000098169_J000100945_P0_002P0_AffySNP	6	127276635	131053000	2595	0.434787
J000098169_J000100945_P0_002P0_AffySNP	6	131057000	170027000	27433	0.520618
J000098169_J000100945_P0_002P0_AffySNP	6	170033187	170742000	353	0.515756
J000098169_J000100945_P0_002P0_AffySNP	7	43259	4132860	2167	-0.291557
J000098169_J000100945_P0_002P0_AffySNP	7	4133100	51020500	34862	-0.0696625
J000098169_J000100945_P0_002P0_AffySNP	7	51022000	80220200	13737	-0.0372497
J000098169_J000100945_P0_002P0_AffySNP	7	80220891	83664200	2411	0.0776648
J000098169_J000100945_P0_002P0_AffySNP	7	83668887	111701000	17103	-0.0460911
J000098169_J000100945_P0_002P0_AffySNP	7	111712844	131238922	11767	-0.0679018
J000098169_J000100945_P0_002P0_AffySNP	7	131239000	135311000	2946	-0.0744145
J000098169_J000100945_P0_002P0_AffySNP	7	135319000	149604573	9285	-0.035295
J000098169_J000100945_P0_002P0_AffySNP	7	149604813	151099000	879	0.016118
J000098169_J000100945_P0_002P0_AffySNP	7	151102292	159056000	5483	-0.0852249
J000098169_J000100945_P0_002P0_AffySNP	7	159056130	159334000	194	-0.280652
J000098169_J000100945_P0_002P0_AffySNP	8	81254	23550300	21496	-0.831365
J000098169_J000100945_P0_002P0_AffySNP	8	23550300	23566156	20	-2.30879
J000098169_J000100945_P0_002P0_AffySNP	8	23566184	38372100	9867	-0.89355
J000098169_J000100945_P0_002P0_AffySNP	8	38372300	40317600	1198	0.05888
J000098169_J000100945_P0_002P0_AffySNP	8	40318548	41123600	657	0.101074
J000098169_J000100945_P0_002P0_AffySNP	8	41130228	41278250	110	0.125271
J000098169_J000100945_P0_002P0_AffySNP	8	41279923	42174861	536	0.516979
J000098169_J000100945_P0_002P0_AffySNP	8	42175900	48901300	2061	-0.0628714
J000098169_J000100945_P0_002P0_AffySNP	8	48901671	64280400	10186	-0.00110565
J000098169_J000100945_P0_002P0_AffySNP	8	64280580	66315900	1118	-0.142936
J000098169_J000100945_P0_002P0_AffySNP	8	66321400	80432300	8833	-0.0158662
J000098169_J000100945_P0_002P0_AffySNP	8	80433050	110154050	18088	-0.0360339
J000098169_J000100945_P0_002P0_AffySNP	8	110154809	110161663	12	-1.0172
J000098169_J000100945_P0_002P0_AffySNP	8	110161904	112617000	1343	-0.0656006
J000098169_J000100945_P0_002P0_AffySNP	8	112618636	118816000	4043	-0.0844116
J000098169_J000100945_P0_002P0_AffySNP	8	118816784	127825000	6410	-0.0072749
J000098169_J000100945_P0_002P0_AffySNP	8	127828030	129223000	1023	-0.136567
J000098169_J000100945_P0_002P0_AffySNP	8	129223522	130873220	1203	-0.0773045
J000098169_J000100945_P0_002P0_AffySNP	8	130873696	130904000	25	0.667886
J000098169_J000100945_P0_002P0_AffySNP	8	130904072	132960166	1560	-0.0953056
J000098169_J000100945_P0_002P0_AffySNP	8	132960595	135403000	2171	0.0272197
J000098169_J000100945_P0_002P0_AffySNP	8	135403203	138423000	2487	-0.0735346
J000098169_J000100945_P0_002P0_AffySNP	8	138424000	139227000	680	-0.090961
J000098169_J000100945_P0_002P0_AffySNP	8	139228869	139958000	664	-0.108156
J000098169_J000100945_P0_002P0_AffySNP	8	139958000	145073000	2461	-0.273016
J000098169_J000100945_P0_002P0_AffySNP	9	46431	7132610	6988	0.553241
J000098169_J000100945_P0_002P0_AffySNP	9	7132680	14626400	6826	0.642754
J000098169_J000100945_P0_002P0_AffySNP	9	14629200	26006567	9175	0.53213
J000098169_J000100945_P0_002P0_AffySNP	9	26006600	30036940	3237	0.630888
J000098169_J000100945_P0_002P0_AffySNP	9	30038862	42995500	6206	0.55062
J000098169_J000100945_P0_002P0_AffySNP	9	60840400	115244293	34930	0.533066
J000098169_J000100945_P0_002P0_AffySNP	9	115246000	122565047	5764	0.586767
J000098169_J000100945_P0_002P0_AffySNP	9	122565866	124212459	1072	0.429025
J000098169_J000100945_P0_002P0_AffySNP	9	124212488	125285007	547	0.363113
J000098169_J000100945_P0_002P0_AffySNP	9	125290000	130740000	3115	0.349658
J000098169_J000100945_P0_002P0_AffySNP	9	130740000	138201000	4298	0.0713369
J000098169_J000100945_P0_002P0_AffySNP	10	26824	727522	411	0.504694
J000098169_J000100945_P0_002P0_AffySNP	10	727670	788686	45	-0.013769
J000098169_J000100945_P0_002P0_AffySNP	10	788796	31959600	25202	0.535897
J000098169_J000100945_P0_002P0_AffySNP	10	31961400	36766132	3319	0.609249
J000098169_J000100945_P0_002P0_AffySNP	10	42140800	43475993	810	-0.725596
J000098169_J000100945_P0_002P0_AffySNP	10	43476025	43597600	83	-0.878216
J000098169_J000100945_P0_002P0_AffySNP	10	43602214	46291400	1744	-0.903687
J000098169_J000100945_P0_002P0_AffySNP	10	46291500	47085867	306	-0.239602
J000098169_J000100945_P0_002P0_AffySNP	10	47088119	48509975	554	-0.899417
J000098169_J000100945_P0_002P0_AffySNP	10	48510437	50910047	1673	-0.928802
J000098169_J000100945_P0_002P0_AffySNP	10	50910100	51459279	455	-0.940659
J000098169_J000100945_P0_002P0_AffySNP	10	51459349	58617192	5498	-0.906678
J000098169_J000100945_P0_002P0_AffySNP	10	58617641	59034234	303	-0.92323
J000098169_J000100945_P0_002P0_AffySNP	10	59034875	60001879	774	-0.84793
J000098169_J000100945_P0_002P0_AffySNP	10	60002200	60131260	115	-0.682956
J000098169_J000100945_P0_002P0_AffySNP	10	60131274	60311100	151	-1.12748
J000098169_J000100945_P0_002P0_AffySNP	10	60315900	62863689	1754	-0.926892
J000098169_J000100945_P0_002P0_AffySNP	10	62863773	64967951	1347	-0.916327
J000098169_J000100945_P0_002P0_AffySNP	10	64969500	67158600	1687	-0.85715
J000098169_J000100945_P0_002P0_AffySNP	10	67161800	69771100	1606	-0.837849
J000098169_J000100945_P0_002P0_AffySNP	10	69771223	69815300	52	-0.543593
J000098169_J000100945_P0_002P0_AffySNP	10	69815795	71467079	1304	-0.745509
J000098169_J000100945_P0_002P0_AffySNP	10	71468935	71831200	322	-0.795204
J000098169_J000100945_P0_002P0_AffySNP	10	71831773	74033614	973	-0.810056
J000098169_J000100945_P0_002P0_AffySNP	10	74034100	75510200	729	-0.85482
J000098169_J000100945_P0_002P0_AffySNP	10	75512173	78832600	2725	-0.822122
J000098169_J000100945_P0_002P0_AffySNP	10	78832740	80694539	1168	-0.755722
J000098169_J000100945_P0_002P0_AffySNP	10	80695001	83547329	2178	-0.935198
J000098169_J000100945_P0_002P0_AffySNP	10	83547735	85101874	1172	-0.787392
J000098169_J000100945_P0_002P0_AffySNP	10	85102000	85526800	361	-0.895165
J000098169_J000100945_P0_002P0_AffySNP	10	85529200	86171700	488	-0.978502
J000098169_J000100945_P0_002P0_AffySNP	10	86171822	86975900	472	-0.846778
J000098169_J000100945_P0_002P0_AffySNP	10	86981000	89264268	1591	-0.932268
J000098169_J000100945_P0_002P0_AffySNP	10	89264600	89518816	200	-0.971449
J000098169_J000100945_P0_002P0_AffySNP	10	89520309	90242700	515	-1.01351
J000098169_J000100945_P0_002P0_AffySNP	10	90243700	94623300	2705	-0.835984
J000098169_J000100945_P0_002P0_AffySNP	10	94625300	96222484	989	-0.831836
J000098169_J000100945_P0_002P0_AffySNP	10	96222819	97030396	560	-0.895093
J000098169_J000100945_P0_002P0_AffySNP	10	97031400	97851800	525	-0.7448
J000098169_J000100945_P0_002P0_AffySNP	10	97851836	99216000	933	-0.91356
J000098169_J000100945_P0_002P0_AffySNP	10	99217852	104211000	2708	-0.82733
J000098169_J000100945_P0_002P0_AffySNP	10	104214000	104520000	241	-0.866001
J000098169_J000100945_P0_002P0_AffySNP	10	104522837	105797000	937	-0.810651
J000098169_J000100945_P0_002P0_AffySNP	10	105798000	106132756	273	-0.79891
J000098169_J000100945_P0_002P0_AffySNP	10	106132842	106159700	39	-1.79686
J000098169_J000100945_P0_002P0_AffySNP	10	106160763	107586000	1144	-0.793439
J000098169_J000100945_P0_002P0_AffySNP	10	107586798	108187256	481	-0.758049
J000098169_J000100945_P0_002P0_AffySNP	10	108187901	109768000	1116	-0.869606
J000098169_J000100945_P0_002P0_AffySNP	10	109768722	111977847	1570	-0.854835
J000098169_J000100945_P0_002P0_AffySNP	10	111983571	113227936	843	-0.964857
J000098169_J000100945_P0_002P0_AffySNP	10	113229000	116349000	2284	-0.884341
J000098169_J000100945_P0_002P0_AffySNP	10	116351000	118382585	1457	-0.921324
J000098169_J000100945_P0_002P0_AffySNP	10	118383000	119244000	597	-0.933958
J000098169_J000100945_P0_002P0_AffySNP	10	119246715	120459000	871	-0.927798
J000098169_J000100945_P0_002P0_AffySNP	10	120459143	127553000	5701	-0.831963
J000098169_J000100945_P0_002P0_AffySNP	10	127553448	128728000	980	-1.10875
J000098169_J000100945_P0_002P0_AffySNP	10	128731000	128813000	72	-0.389491
J000098169_J000100945_P0_002P0_AffySNP	10	128814270	130883416	1783	-0.972555
J000098169_J000100945_P0_002P0_AffySNP	10	130884000	133769000	1655	-0.936403
J000098169_J000100945_P0_002P0_AffySNP	11	198510	21037400	15229	-0.821605
J000098169_J000100945_P0_002P0_AffySNP	11	21037628	43989800	16511	-0.874793
J000098169_J000100945_P0_002P0_AffySNP	11	43990419	54606600	3564	-0.750962
J000098169_J000100945_P0_002P0_AffySNP	11	54607600	56398400	955	0.0997449
J000098169_J000100945_P0_002P0_AffySNP	11	56398822	68564195	6277	-0.139069
J000098169_J000100945_P0_002P0_AffySNP	11	68564247	68621900	33	-0.949094
J000098169_J000100945_P0_002P0_AffySNP	11	68637500	76829639	4557	-0.137324
J000098169_J000100945_P0_002P0_AffySNP	11	76830634	81812900	3706	0.028177
J000098169_J000100945_P0_002P0_AffySNP	11	81813619	104648691	16389	0.00928037
J000098169_J000100945_P0_002P0_AffySNP	11	104652607	106686000	1412	-0.0253575
J000098169_J000100945_P0_002P0_AffySNP	11	106687000	112664371	3878	-0.0548657
J000098169_J000100945_P0_002P0_AffySNP	11	112666520	112821000	129	0.265989
J000098169_J000100945_P0_002P0_AffySNP	11	112823000	116231671	2552	0.0358397
J000098169_J000100945_P0_002P0_AffySNP	11	116231843	124263914	5948	-0.0962639
J000098169_J000100945_P0_002P0_AffySNP	11	124264000	124308000	40	-0.703462
J000098169_J000100945_P0_002P0_AffySNP	11	124308493	135074876	8398	-0.00135392
J000098169_J000100945_P0_002P0_AffySNP	12	51460	10365209	7047	-0.114867
J000098169_J000100945_P0_002P0_AffySNP	12	10365501	24146222	9537	0.0342934
J000098169_J000100945_P0_002P0_AffySNP	12	24154529	26695900	2095	0.529422
J000098169_J000100945_P0_002P0_AffySNP	12	26698600	45420715	10555	0.0246363
J000098169_J000100945_P0_002P0_AffySNP	12	45423000	57148100	6861	-0.0658467
J000098169_J000100945_P0_002P0_AffySNP	12	57149400	91443083	22083	0.0232967
J000098169_J000100945_P0_002P0_AffySNP	12	91448662	91643606	111	-0.298634
J000098169_J000100945_P0_002P0_AffySNP	12	91643642	96630213	3570	-0.0448587
J000098169_J000100945_P0_002P0_AffySNP	12	96630411	98442700	1434	0.154399
J000098169_J000100945_P0_002P0_AffySNP	12	98443500	105988018	5151	-0.0137493
J000098169_J000100945_P0_002P0_AffySNP	12	105989395	106030140	37	-0.599308
J000098169_J000100945_P0_002P0_AffySNP	12	106031174	133202000	18836	-0.07923
J000098169_J000100945_P0_002P0_AffySNP	13	18452800	19172470	370	0.314168
J000098169_J000100945_P0_002P0_AffySNP	13	19173750	28012200	6530	0.523059
J000098169_J000100945_P0_002P0_AffySNP	13	28012277	30594445	2017	0.39262
J000098169_J000100945_P0_002P0_AffySNP	13	30597641	45693200	10906	0.590274
J000098169_J000100945_P0_002P0_AffySNP	13	45694299	46812800	800	0.43722
J000098169_J000100945_P0_002P0_AffySNP	13	46822237	46858900	52	-1.24093
J000098169_J000100945_P0_002P0_AffySNP	13	46863081	47046821	154	0.389634
J000098169_J000100945_P0_002P0_AffySNP	13	47050733	47640400	440	0.467546
J000098169_J000100945_P0_002P0_AffySNP	13	47641000	51823478	2603	-0.846854
J000098169_J000100945_P0_002P0_AffySNP	13	51823696	55744562	2302	-0.735806
J000098169_J000100945_P0_002P0_AffySNP	13	55747400	56630400	434	-0.854595
J000098169_J000100945_P0_002P0_AffySNP	13	56636900	81143100	16082	0.57866
J000098169_J000100945_P0_002P0_AffySNP	13	81143158	92666300	7227	0.603329
J000098169_J000100945_P0_002P0_AffySNP	13	92666311	92671000	11	-0.284144
J000098169_J000100945_P0_002P0_AffySNP	13	92671016	112880000	15465	0.57526
J000098169_J000100945_P0_002P0_AffySNP	13	112881000	114343000	677	0.443182
J000098169_J000100945_P0_002P0_AffySNP	14	18225600	21786768	1492	0.0560376
J000098169_J000100945_P0_002P0_AffySNP	14	21786819	21851589	50	-0.550152
J000098169_J000100945_P0_002P0_AffySNP	14	21852699	23192800	1049	-0.0664378
J000098169_J000100945_P0_002P0_AffySNP	14	23196833	36676658	8779	0.0485784
J000098169_J000100945_P0_002P0_AffySNP	14	36676711	36872500	193	0.254803
J000098169_J000100945_P0_002P0_AffySNP	14	36872627	48865531	7341	0.017187
J000098169_J000100945_P0_002P0_AffySNP	14	48868229	55377800	4298	-0.0646404
J000098169_J000100945_P0_002P0_AffySNP	14	55386000	56420111	875	-0.0283884
J000098169_J000100945_P0_002P0_AffySNP	14	56421409	57602464	828	0.125956
J000098169_J000100945_P0_002P0_AffySNP	14	57604174	59972457	1563	-0.0284963
J000098169_J000100945_P0_002P0_AffySNP	14	59975336	65995397	3934	0.0278862
J000098169_J000100945_P0_002P0_AffySNP	14	65996666	67482900	720	-0.0640138
J000098169_J000100945_P0_002P0_AffySNP	14	67483898	67723019	164	0.235959
J000098169_J000100945_P0_002P0_AffySNP	14	67723217	68411321	425	-0.0276072
J000098169_J000100945_P0_002P0_AffySNP	14	68411652	101047000	22744	-0.0168719
J000098169_J000100945_P0_002P0_AffySNP	14	101048613	106877229	2629	-0.120468
J000098169_J000100945_P0_002P0_AffySNP	15	22754400	27703131	3497	-0.805636
J000098169_J000100945_P0_002P0_AffySNP	15	27703400	29439700	859	-0.84397
J000098169_J000100945_P0_002P0_AffySNP	15	29439977	33541012	2520	-0.887101
J000098169_J000100945_P0_002P0_AffySNP	15	33544018	34357046	675	-0.932589
J000098169_J000100945_P0_002P0_AffySNP	15	34358785	37878000	2516	-0.855853
J000098169_J000100945_P0_002P0_AffySNP	15	37878153	38506200	387	-0.949964
J000098169_J000100945_P0_002P0_AffySNP	15	38507168	42015480	2237	-0.792839
J000098169_J000100945_P0_002P0_AffySNP	15	42015627	42234900	165	-0.770932
J000098169_J000100945_P0_002P0_AffySNP	15	42235020	43928198	741	-0.83692
J000098169_J000100945_P0_002P0_AffySNP	15	43929700	45132900	531	-0.758998
J000098169_J000100945_P0_002P0_AffySNP	15	45133666	50996454	3719	-0.822677
J000098169_J000100945_P0_002P0_AffySNP	15	51003818	51189725	124	-3.18307
J000098169_J000100945_P0_002P0_AffySNP	15	51194959	51387273	180	-0.848033
J000098169_J000100945_P0_002P0_AffySNP	15	51387586	52087539	372	-0.869203
J000098169_J000100945_P0_002P0_AffySNP	15	52088385	52663042	371	-0.888061
J000098169_J000100945_P0_002P0_AffySNP	15	52663500	52954900	236	-0.910013
J000098169_J000100945_P0_002P0_AffySNP	15	52958200	56053400	2289	-0.837651
J000098169_J000100945_P0_002P0_AffySNP	15	56055223	57352069	678	-0.815694
J000098169_J000100945_P0_002P0_AffySNP	15	57352335	58354223	922	-0.748324
J000098169_J000100945_P0_002P0_AffySNP	15	58354895	60126592	1267	-0.865894
J000098169_J000100945_P0_002P0_AffySNP	15	60126647	61603442	1329	-0.846987
J000098169_J000100945_P0_002P0_AffySNP	15	61603600	62861848	1001	-0.890497
J000098169_J000100945_P0_002P0_AffySNP	15	62861900	63349700	362	-0.892026
J000098169_J000100945_P0_002P0_AffySNP	15	63350000	64157316	502	-0.866925
J000098169_J000100945_P0_002P0_AffySNP	15	64157640	68762200	2767	-0.869552
J000098169_J000100945_P0_002P0_AffySNP	15	68763576	69541400	476	-0.95538
J000098169_J000100945_P0_002P0_AffySNP	15	69542100	70788600	926	-0.911971
J000098169_J000100945_P0_002P0_AffySNP	15	70789600	72534900	1034	-0.851809
J000098169_J000100945_P0_002P0_AffySNP	15	72534900	74179953	1018	-0.870614
J000098169_J000100945_P0_002P0_AffySNP	15	74180694	75227900	448	-0.729308
J000098169_J000100945_P0_002P0_AffySNP	15	75228037	79170434	2051	-0.881022
J000098169_J000100945_P0_002P0_AffySNP	15	79171530	79538224	334	-0.88447
J000098169_J000100945_P0_002P0_AffySNP	15	79539041	85807100	3842	-0.876239
J000098169_J000100945_P0_002P0_AffySNP	15	85807100	85937700	104	-0.767247
J000098169_J000100945_P0_002P0_AffySNP	15	85940447	86605700	573	-0.974138
J000098169_J000100945_P0_002P0_AffySNP	15	86606555	86623471	44	-0.943571
J000098169_J000100945_P0_002P0_AffySNP	15	86623577	86626764	13	-1.02409
J000098169_J000100945_P0_002P0_AffySNP	15	86627466	92147318	4090	-0.803097
J000098169_J000100945_P0_002P0_AffySNP	15	92148343	92337271	299	-0.648587
J000098169_J000100945_P0_002P0_AffySNP	15	92338112	93055210	543	-0.861858
J000098169_J000100945_P0_002P0_AffySNP	15	93057747	99293300	4929	-0.893628
J000098169_J000100945_P0_002P0_AffySNP	15	99295700	99401783	71	-1.57944
J000098169_J000100945_P0_002P0_AffySNP	15	99405468	99440161	20	-0.873001
J000098169_J000100945_P0_002P0_AffySNP	15	99440268	99511863	63	-1.00514
J000098169_J000100945_P0_002P0_AffySNP	15	99512029	101929000	1847	-0.951237
J000098169_J000100945_P0_002P0_AffySNP	16	10778	5558412	2727	0.258186
J000098169_J000100945_P0_002P0_AffySNP	16	5558533	24302332	13829	0.464549
J000098169_J000100945_P0_002P0_AffySNP	16	24304243	36048900	4970	0.402441
J000098169_J000100945_P0_002P0_AffySNP	16	46429900	48967208	1256	0.240183
J000098169_J000100945_P0_002P0_AffySNP	16	48968092	60169700	8215	0.559584
J000098169_J000100945_P0_002P0_AffySNP	16	60170500	60187709	15	1.31665
J000098169_J000100945_P0_002P0_AffySNP	16	60189071	76911536	10517	0.557912
J000098169_J000100945_P0_002P0_AffySNP	16	76911849	80314495	4053	0.652066
J000098169_J000100945_P0_002P0_AffySNP	16	80314903	83162838	3023	0.457163
J000098169_J000100945_P0_002P0_AffySNP	16	83163265	83855218	951	0.384623
J000098169_J000100945_P0_002P0_AffySNP	16	83856075	86033967	1818	0.289139
J000098169_J000100945_P0_002P0_AffySNP	16	86034916	90221100	2799	0.190337
J000098169_J000100945_P0_002P0_AffySNP	17	150734	19560300	12218	0.39944
J000098169_J000100945_P0_002P0_AffySNP	17	26989400	27789822	457	-0.079783
J000098169_J000100945_P0_002P0_AffySNP	17	27789870	31696626	1760	-0.0135824
J000098169_J000100945_P0_002P0_AffySNP	17	31703800	35656972	2975	-0.0597628
J000098169_J000100945_P0_002P0_AffySNP	17	35657100	36725100	576	-0.237562
J000098169_J000100945_P0_002P0_AffySNP	17	36725564	46135100	5025	-0.145306
J000098169_J000100945_P0_002P0_AffySNP	17	46135838	67025500	12481	0
J000098169_J000100945_P0_002P0_AffySNP	17	67025900	68662601	917	-0.0673142
J000098169_J000100945_P0_002P0_AffySNP	17	68662843	73856600	4047	-0.0123914
J000098169_J000100945_P0_002P0_AffySNP	17	73860625	76520500	1382	-0.188389
J000098169_J000100945_P0_002P0_AffySNP	17	76523076	83090856	3521	-0.39264
J000098169_J000100945_P0_002P0_AffySNP	18	100949	14015200	10284	0.918009
J000098169_J000100945_P0_002P0_AffySNP	18	14020575	15402400	469	1.01078
J000098169_J000100945_P0_002P0_AffySNP	18	20949400	27172700	3835	0.893608
J000098169_J000100945_P0_002P0_AffySNP	18	27175600	80257174	37495	0.9525
J000098169_J000100945_P0_002P0_AffySNP	19	90910	6687584	2252	0.0214724
J000098169_J000100945_P0_002P0_AffySNP	19	6687757	19186483	6372	0.233638
J000098169_J000100945_P0_002P0_AffySNP	19	19186758	33739500	7640	0.503809
J000098169_J000100945_P0_002P0_AffySNP	19	33740100	33762494	23	-0.2621
J000098169_J000100945_P0_002P0_AffySNP	19	33762500	43741700	5467	0.335615
J000098169_J000100945_P0_002P0_AffySNP	19	43742200	58586500	8588	0.307976
J000098169_J000100945_P0_002P0_AffySNP	20	80664	21237707	17119	0.54723
J000098169_J000100945_P0_002P0_AffySNP	20	21238311	64324800	26525	0.430959
J000098169_J000100945_P0_002P0_AffySNP	21	10336500	16258892	2142	0.543714
J000098169_J000100945_P0_002P0_AffySNP	21	16260845	39143843	17448	0.541183
J000098169_J000100945_P0_002P0_AffySNP	21	39143978	45010133	4482	0.362316
J000098169_J000100945_P0_002P0_AffySNP	21	45011200	45897700	569	0.176672
J000098169_J000100945_P0_002P0_AffySNP	21	45915426	46677000	437	0.245978
J000098169_J000100945_P0_002P0_AffySNP	22	15294500	22026269	3267	-0.735547
J000098169_J000100945_P0_002P0_AffySNP	22	22026320	24773200	1994	-0.942169
J000098169_J000100945_P0_002P0_AffySNP	22	24773582	26857800	1982	-0.950411
J000098169_J000100945_P0_002P0_AffySNP	22	26857828	27029459	207	-1.06575
J000098169_J000100945_P0_002P0_AffySNP	22	27029600	30374300	2333	-0.930764
J000098169_J000100945_P0_002P0_AffySNP	22	30374637	31155200	467	-0.722826
J000098169_J000100945_P0_002P0_AffySNP	22	31156500	34567532	2819	-1.02074
J000098169_J000100945_P0_002P0_AffySNP	22	34567900	35530400	827	-0.997818
J000098169_J000100945_P0_002P0_AffySNP	22	35530420	41647700	3569	-1.02981
J000098169_J000100945_P0_002P0_AffySNP	22	41657100	46027200	3115	-1.09078
J000098169_J000100945_P0_002P0_AffySNP	22	46027245	46457395	276	-1.06498
J000098169_J000100945_P0_002P0_AffySNP	22	46458000	48899588	2228	-1.18458
J000098169_J000100945_P0_002P0_AffySNP	22	48900090	49692725	790	-1.10584
J000098169_J000100945_P0_002P0_AffySNP	22	49692757	50796000	502	-1.09598
J000098169_J000100948_P0_001P0_AffySNP	1	61736	25256900	14662	0.307792
J000098169_J000100948_P0_001P0_AffySNP	1	25266600	25301597	19	-4.47893
J000098169_J000100948_P0_001P0_AffySNP	1	25301900	25320500	11	-3.56589
J000098169_J000100948_P0_001P0_AffySNP	1	25320500	34416400	4975	0.327806
J000098169_J000100948_P0_001P0_AffySNP	1	34417984	56802400	13255	0.470671
J000098169_J000100948_P0_001P0_AffySNP	1	56802605	56859700	48	-0.0495463
J000098169_J000100948_P0_001P0_AffySNP	1	56860182	65279924	6541	0.582014
J000098169_J000100948_P0_001P0_AffySNP	1	65280048	121741000	36394	0.519711
J000098169_J000100948_P0_001P0_AffySNP	1	143285000	191608000	29946	0.473688
J000098169_J000100948_P0_001P0_AffySNP	1	191608262	192592049	612	-0.189904
J000098169_J000100948_P0_001P0_AffySNP	1	192593028	192803000	156	-0.44589
J000098169_J000100948_P0_001P0_AffySNP	1	192804950	196625000	2665	-0.0911018
J000098169_J000100948_P0_001P0_AffySNP	1	196625000	200080000	2250	-0.145033
J000098169_J000100948_P0_001P0_AffySNP	1	200080174	204101096	2749	0.0056837
J000098169_J000100948_P0_001P0_AffySNP	1	204102762	205125112	896	-0.138269
J000098169_J000100948_P0_001P0_AffySNP	1	205125323	205927000	500	0.0276549
J000098169_J000100948_P0_001P0_AffySNP	1	205927107	208257505	1441	-0.113594
J000098169_J000100948_P0_001P0_AffySNP	1	208263000	226900890	13144	0
J000098169_J000100948_P0_001P0_AffySNP	1	226901000	228224000	776	-0.207807
J000098169_J000100948_P0_001P0_AffySNP	1	228224496	248930000	15375	0.0243676
J000098169_J000100948_P0_001P0_AffySNP	2	12784	19579293	15214	-0.818618
J000098169_J000100948_P0_001P0_AffySNP	2	19579611	20844832	940	-0.754726
J000098169_J000100948_P0_001P0_AffySNP	2	20845011	20860541	20	-2.19624
J000098169_J000100948_P0_001P0_AffySNP	2	20862174	68690351	32937	-0.849568
J000098169_J000100948_P0_001P0_AffySNP	2	68691550	68723175	15	-2.46082
J000098169_J000100948_P0_001P0_AffySNP	2	68723186	139996333	40165	-0.825301
J000098169_J000100948_P0_001P0_AffySNP	2	139996845	144927000	3136	-1.01658
J000098169_J000100948_P0_001P0_AffySNP	2	144927000	177988651	20750	-0.83561
J000098169_J000100948_P0_001P0_AffySNP	2	177988788	179627951	1022	-1.15201
J000098169_J000100948_P0_001P0_AffySNP	2	179627977	195018151	9131	-0.891149
J000098169_J000100948_P0_001P0_AffySNP	2	195019000	195141000	96	-1.55128
J000098169_J000100948_P0_001P0_AffySNP	2	195141000	199436000	2543	-0.979684
J000098169_J000100948_P0_001P0_AffySNP	2	199436000	224287848	16113	-0.813829
J000098169_J000100948_P0_001P0_AffySNP	2	224293408	231717000	4772	-1.01685
J000098169_J000100948_P0_001P0_AffySNP	2	231720000	232204000	230	-6.20115
J000098169_J000100948_P0_001P0_AffySNP	2	232205000	232424000	149	-2.77856
J000098169_J000100948_P0_001P0_AffySNP	2	232424039	232658000	139	-0.952564
J000098169_J000100948_P0_001P0_AffySNP	2	232663000	237888000	3812	-1.37609
J000098169_J000100948_P0_001P0_AffySNP	2	237888000	242147000	2433	-1.0399
J000098169_J000100948_P0_001P0_AffySNP	3	18668	4677212	4359	0.530416
J000098169_J000100948_P0_001P0_AffySNP	3	4678540	4766070	89	0.158334
J000098169_J000100948_P0_001P0_AffySNP	3	4766991	14878503	8023	0.46975
J000098169_J000100948_P0_001P0_AffySNP	3	14881723	21570200	4147	0.550274
J000098169_J000100948_P0_001P0_AffySNP	3	21571542	21588960	17	1.06525
J000098169_J000100948_P0_001P0_AffySNP	3	21589838	81151499	40719	0.540883
J000098169_J000100948_P0_001P0_AffySNP	3	81151957	146538692	37711	0.503573
J000098169_J000100948_P0_001P0_AffySNP	3	146539520	146558870	25	-0.00990294
J000098169_J000100948_P0_001P0_AffySNP	3	146558925	161029380	9023	0.478099
J000098169_J000100948_P0_001P0_AffySNP	3	161029904	169897000	5362	0.574389
J000098169_J000100948_P0_001P0_AffySNP	3	169899617	173342366	2219	0.421981
J000098169_J000100948_P0_001P0_AffySNP	3	173344000	176283000	2058	0.645033
J000098169_J000100948_P0_001P0_AffySNP	3	176286000	198169000	13994	0.538949
J000098169_J000100948_P0_001P0_AffySNP	4	12282	3471875	1522	-1.03911
J000098169_J000100948_P0_001P0_AffySNP	4	3471912	4684140	682	-1.0619
J000098169_J000100948_P0_001P0_AffySNP	4	4685551	4936035	209	-1.48283
J000098169_J000100948_P0_001P0_AffySNP	4	4936093	5402767	400	-1.16813
J000098169_J000100948_P0_001P0_AffySNP	4	5403540	6410640	932	-0.983327
J000098169_J000100948_P0_001P0_AffySNP	4	6410674	7201062	548	-0.962362
J000098169_J000100948_P0_001P0_AffySNP	4	7201932	10728575	2282	-0.84939
J000098169_J000100948_P0_001P0_AffySNP	4	10729500	10893800	92	-1.09128
J000098169_J000100948_P0_001P0_AffySNP	4	10894200	12208000	1156	-0.893452
J000098169_J000100948_P0_001P0_AffySNP	4	12209300	13538300	1008	-0.943536
J000098169_J000100948_P0_001P0_AffySNP	4	13538894	29697400	11560	-0.872294
J000098169_J000100948_P0_001P0_AffySNP	4	29697898	31472600	1132	-0.760072
J000098169_J000100948_P0_001P0_AffySNP	4	31473376	35274996	2310	-0.838897
J000098169_J000100948_P0_001P0_AffySNP	4	35276023	36303025	675	-1.05374
J000098169_J000100948_P0_001P0_AffySNP	4	36303500	41546800	3603	-0.876974
J000098169_J000100948_P0_001P0_AffySNP	4	41547900	42375200	505	-0.655998
J000098169_J000100948_P0_001P0_AffySNP	4	42375373	43154700	594	-0.937629
J000098169_J000100948_P0_001P0_AffySNP	4	43154802	43686000	334	-0.993824
J000098169_J000100948_P0_001P0_AffySNP	4	43690700	43949500	147	-1.08214
J000098169_J000100948_P0_001P0_AffySNP	4	43951400	44520400	305	-0.922523
J000098169_J000100948_P0_001P0_AffySNP	4	44522886	48471315	2434	-0.978989
J000098169_J000100948_P0_001P0_AffySNP	4	48472600	53032000	984	-0.867131
J000098169_J000100948_P0_001P0_AffySNP	4	53036300	59146000	4298	-0.830531
J000098169_J000100948_P0_001P0_AffySNP	4	59148201	60495000	872	-0.871147
J000098169_J000100948_P0_001P0_AffySNP	4	60496400	63528900	1714	-0.992866
J000098169_J000100948_P0_001P0_AffySNP	4	63538300	65294700	1136	-0.961993
J000098169_J000100948_P0_001P0_AffySNP	4	65297617	72220500	4233	-0.865925
J000098169_J000100948_P0_001P0_AffySNP	4	72223584	73760444	962	-0.853518
J000098169_J000100948_P0_001P0_AffySNP	4	73761228	75967683	1357	-0.808035
J000098169_J000100948_P0_001P0_AffySNP	4	75967941	76166600	148	-0.742446
J000098169_J000100948_P0_001P0_AffySNP	4	76170845	76296802	112	-2.44959
J000098169_J000100948_P0_001P0_AffySNP	4	76298249	94561224	11457	-3.06402
J000098169_J000100948_P0_001P0_AffySNP	4	94561669	94928363	220	-0.870623
J000098169_J000100948_P0_001P0_AffySNP	4	94928404	96066400	938	-0.862406
J000098169_J000100948_P0_001P0_AffySNP	4	96067199	96875500	451	-0.951935
J000098169_J000100948_P0_001P0_AffySNP	4	96876124	99383091	1386	-0.941578
J000098169_J000100948_P0_001P0_AffySNP	4	99383266	99871795	320	-0.913766
J000098169_J000100948_P0_001P0_AffySNP	4	99872000	100824000	566	-0.941708
J000098169_J000100948_P0_001P0_AffySNP	4	100824000	102020506	771	-0.844127
J000098169_J000100948_P0_001P0_AffySNP	4	102022839	104919000	1701	-0.782933
J000098169_J000100948_P0_001P0_AffySNP	4	104919329	110488000	3374	-0.853084
J000098169_J000100948_P0_001P0_AffySNP	4	110488769	111596000	696	-1.01324
J000098169_J000100948_P0_001P0_AffySNP	4	111598157	117079000	3543	-0.940407
J000098169_J000100948_P0_001P0_AffySNP	4	117079000	117646000	348	-1.10759
J000098169_J000100948_P0_001P0_AffySNP	4	117646686	124986328	4463	-0.900722
J000098169_J000100948_P0_001P0_AffySNP	4	124986477	126198000	780	-0.910078
J000098169_J000100948_P0_001P0_AffySNP	4	126198000	138708754	7374	-0.858547
J000098169_J000100948_P0_001P0_AffySNP	4	138709466	138968000	163	-0.795831
J000098169_J000100948_P0_001P0_AffySNP	4	138977000	140323459	916	-0.79322
J000098169_J000100948_P0_001P0_AffySNP	4	140325000	142547078	1467	-0.837968
J000098169_J000100948_P0_001P0_AffySNP	4	142548980	145393711	1651	-0.846132
J000098169_J000100948_P0_001P0_AffySNP	4	145397000	147512512	1242	-0.962381
J000098169_J000100948_P0_001P0_AffySNP	4	147512994	148081000	348	-0.967032
J000098169_J000100948_P0_001P0_AffySNP	4	148082147	148818000	504	-1.03234
J000098169_J000100948_P0_001P0_AffySNP	4	148821538	150551000	936	-0.910512
J000098169_J000100948_P0_001P0_AffySNP	4	150553768	152062080	880	-0.812814
J000098169_J000100948_P0_001P0_AffySNP	4	152064000	152932000	457	-0.811774
J000098169_J000100948_P0_001P0_AffySNP	4	152934034	163606431	7172	-0.997432
J000098169_J000100948_P0_001P0_AffySNP	4	163609000	163901000	182	-1.27728
J000098169_J000100948_P0_001P0_AffySNP	4	163901135	164727000	580	-0.986883
J000098169_J000100948_P0_001P0_AffySNP	4	164727214	168639514	2531	-0.887898
J000098169_J000100948_P0_001P0_AffySNP	4	168641000	171017853	1490	-0.87757
J000098169_J000100948_P0_001P0_AffySNP	4	171017943	172358346	893	-0.834161
J000098169_J000100948_P0_001P0_AffySNP	4	172359000	189588654	12060	-0.91333
J000098169_J000100948_P0_001P0_AffySNP	4	189589510	190107000	227	-0.543124
J000098169_J000100948_P0_001P0_AffySNP	5	15532	2673230	1734	1.2886
J000098169_J000100948_P0_001P0_AffySNP	5	2674412	10878900	7397	1.41478
J000098169_J000100948_P0_001P0_AffySNP	5	10880901	10889727	19	0.71965
J000098169_J000100948_P0_001P0_AffySNP	5	10889771	29558104	11926	1.52158
J000098169_J000100948_P0_001P0_AffySNP	5	29558700	50137000	10502	1.44187
J000098169_J000100948_P0_001P0_AffySNP	5	50268794	51946500	875	-0.975612
J000098169_J000100948_P0_001P0_AffySNP	5	51946800	53705000	1244	-0.888984
J000098169_J000100948_P0_001P0_AffySNP	5	53706810	54524708	571	-0.890252
J000098169_J000100948_P0_001P0_AffySNP	5	54524747	56053864	979	-0.942157
J000098169_J000100948_P0_001P0_AffySNP	5	56056735	56089082	18	-2.47796
J000098169_J000100948_P0_001P0_AffySNP	5	56089318	59608800	2782	-0.906313
J000098169_J000100948_P0_001P0_AffySNP	5	59609224	61150600	830	-0.939435
J000098169_J000100948_P0_001P0_AffySNP	5	61151900	61643200	318	-0.647914
J000098169_J000100948_P0_001P0_AffySNP	5	61643580	66892400	3266	-0.890019
J000098169_J000100948_P0_001P0_AffySNP	5	66892447	76598700	5383	-0.863171
J000098169_J000100948_P0_001P0_AffySNP	5	76599313	76943300	263	-0.933326
J000098169_J000100948_P0_001P0_AffySNP	5	76943348	78805267	1189	-0.980833
J000098169_J000100948_P0_001P0_AffySNP	5	78806100	78836146	24	-2.25736
J000098169_J000100948_P0_001P0_AffySNP	5	78836573	81194500	1461	-0.801991
J000098169_J000100948_P0_001P0_AffySNP	5	81195100	81209000	16	-2.05939
J000098169_J000100948_P0_001P0_AffySNP	5	81210060	91771000	5990	-0.886992
J000098169_J000100948_P0_001P0_AffySNP	5	91776700	92525400	373	-0.925841
J000098169_J000100948_P0_001P0_AffySNP	5	92525449	97611826	2937	-0.946208
J000098169_J000100948_P0_001P0_AffySNP	5	97612400	98131340	302	-1.09596
J000098169_J000100948_P0_001P0_AffySNP	5	98131800	99974900	1105	-0.99785
J000098169_J000100948_P0_001P0_AffySNP	5	99978811	105226000	3216	-0.968487
J000098169_J000100948_P0_001P0_AffySNP	5	105227000	106808758	837	-0.784573
J000098169_J000100948_P0_001P0_AffySNP	5	106808868	110228357	2382	-0.84898
J000098169_J000100948_P0_001P0_AffySNP	5	110228402	111156888	549	-0.957213
J000098169_J000100948_P0_001P0_AffySNP	5	111157845	112645000	1100	-0.967407
J000098169_J000100948_P0_001P0_AffySNP	5	112647076	113736778	930	-0.85532
J000098169_J000100948_P0_001P0_AffySNP	5	113737741	113915722	127	-0.808284
J000098169_J000100948_P0_001P0_AffySNP	5	113915999	116067261	1537	-0.940609
J000098169_J000100948_P0_001P0_AffySNP	5	116068000	116477017	392	-0.914243
J000098169_J000100948_P0_001P0_AffySNP	5	116477066	120317000	2702	-0.962656
J000098169_J000100948_P0_001P0_AffySNP	5	120317614	120730291	280	-0.979671
J000098169_J000100948_P0_001P0_AffySNP	5	120730938	122666958	1277	-0.939568
J000098169_J000100948_P0_001P0_AffySNP	5	122668233	123872000	805	-1.01033
J000098169_J000100948_P0_001P0_AffySNP	5	123873000	124570000	462	-0.718315
J000098169_J000100948_P0_001P0_AffySNP	5	124572470	125866000	962	-0.739304
J000098169_J000100948_P0_001P0_AffySNP	5	125866307	126281063	305	-0.98379
J000098169_J000100948_P0_001P0_AffySNP	5	126281890	126780000	306	-0.791033
J000098169_J000100948_P0_001P0_AffySNP	5	126781000	127342286	310	-1.05628
J000098169_J000100948_P0_001P0_AffySNP	5	127344000	128657793	809	-1.01762
J000098169_J000100948_P0_001P0_AffySNP	5	128659000	129406092	454	-0.981498
J000098169_J000100948_P0_001P0_AffySNP	5	129412000	130221000	488	-0.860033
J000098169_J000100948_P0_001P0_AffySNP	5	130222000	132354000	1095	-1.0312
J000098169_J000100948_P0_001P0_AffySNP	5	132356000	132880000	307	-1.0148
J000098169_J000100948_P0_001P0_AffySNP	5	132883000	134089000	923	-0.837037
J000098169_J000100948_P0_001P0_AffySNP	5	134090044	135137000	542	-0.811629
J000098169_J000100948_P0_001P0_AffySNP	5	135137000	135633000	408	-0.867597
J000098169_J000100948_P0_001P0_AffySNP	5	135633272	135933041	216	-0.88468
J000098169_J000100948_P0_001P0_AffySNP	5	135935216	136361000	328	-0.889584
J000098169_J000100948_P0_001P0_AffySNP	5	136361362	142332000	3202	-0.893796
J000098169_J000100948_P0_001P0_AffySNP	5	142334268	144107000	1349	-0.933655
J000098169_J000100948_P0_001P0_AffySNP	5	144108081	145078000	599	-0.894335
J000098169_J000100948_P0_001P0_AffySNP	5	145080872	146530891	915	-0.791004
J000098169_J000100948_P0_001P0_AffySNP	5	146531476	146750355	197	-0.828688
J000098169_J000100948_P0_001P0_AffySNP	5	146751000	148114542	976	-0.71336
J000098169_J000100948_P0_001P0_AffySNP	5	148114796	148260000	95	-0.997915
J000098169_J000100948_P0_001P0_AffySNP	5	148260078	148461000	118	-0.804091
J000098169_J000100948_P0_001P0_AffySNP	5	148461797	149983444	1085	-0.871447
J000098169_J000100948_P0_001P0_AffySNP	5	149984000	150504862	345	-0.715229
J000098169_J000100948_P0_001P0_AffySNP	5	150504882	151024435	340	-0.850321
J000098169_J000100948_P0_001P0_AffySNP	5	151024750	151397246	288	-0.864462
J000098169_J000100948_P0_001P0_AffySNP	5	151397487	154169000	2012	-0.956797
J000098169_J000100948_P0_001P0_AffySNP	5	154171162	155408309	812	-0.783468
J000098169_J000100948_P0_001P0_AffySNP	5	155408502	163391000	5529	-0.894932
J000098169_J000100948_P0_001P0_AffySNP	5	163392229	163754000	286	-0.94523
J000098169_J000100948_P0_001P0_AffySNP	5	163764000	167617000	2575	-0.932479
J000098169_J000100948_P0_001P0_AffySNP	5	167617631	170085059	2111	-0.889273
J000098169_J000100948_P0_001P0_AffySNP	5	170085744	171192204	810	-0.866101
J000098169_J000100948_P0_001P0_AffySNP	5	171193243	172472242	905	-0.915394
J000098169_J000100948_P0_001P0_AffySNP	5	172473320	181363000	5545	-0.942385
J000098169_J000100948_P0_001P0_AffySNP	6	149662	742311	522	0.202589
J000098169_J000100948_P0_001P0_AffySNP	6	743995	858296	109	-0.126775
J000098169_J000100948_P0_001P0_AffySNP	6	858970	18342274	13978	0.333439
J000098169_J000100948_P0_001P0_AffySNP	6	18342414	28648550	7181	0.443311
J000098169_J000100948_P0_001P0_AffySNP	6	28650600	42788734	8700	0.258027
J000098169_J000100948_P0_001P0_AffySNP	6	42791112	75516814	19205	0.346001
J000098169_J000100948_P0_001P0_AffySNP	6	75517000	83559598	5292	0.411665
J000098169_J000100948_P0_001P0_AffySNP	6	83559600	90651800	4538	0.342947
J000098169_J000100948_P0_001P0_AffySNP	6	90652393	95676417	3158	0.50267
J000098169_J000100948_P0_001P0_AffySNP	6	95676845	106850284	7163	0.354409
J000098169_J000100948_P0_001P0_AffySNP	6	106851542	128023640	13050	0.400517
J000098169_J000100948_P0_001P0_AffySNP	6	128024226	130969000	2068	0.245021
J000098169_J000100948_P0_001P0_AffySNP	6	130970250	141883000	7258	0.398062
J000098169_J000100948_P0_001P0_AffySNP	6	141883000	150697239	6031	0.365133
J000098169_J000100948_P0_001P0_AffySNP	6	150697239	159493706	6256	0.398155
J000098169_J000100948_P0_001P0_AffySNP	6	159493722	168195239	6582	0.284197
J000098169_J000100948_P0_001P0_AffySNP	6	168196562	168799107	470	0.414796
J000098169_J000100948_P0_001P0_AffySNP	6	168800000	170742000	1271	0.374907
J000098169_J000100948_P0_001P0_AffySNP	7	43259	5567030	3001	-0.252597
J000098169_J000100948_P0_001P0_AffySNP	7	5569301	44982658	29569	-0.0592752
J000098169_J000100948_P0_001P0_AffySNP	7	44983703	50065500	3668	-0.157343
J000098169_J000100948_P0_001P0_AffySNP	7	50069790	50113900	28	-0.849849
J000098169_J000100948_P0_001P0_AffySNP	7	50118200	64107491	5943	-0.0166727
J000098169_J000100948_P0_001P0_AffySNP	7	64114217	66631041	1122	-0.0481171
J000098169_J000100948_P0_001P0_AffySNP	7	66631132	68428200	1048	-0.0877178
J000098169_J000100948_P0_001P0_AffySNP	7	68428632	70620948	1379	-0.0402173
J000098169_J000100948_P0_001P0_AffySNP	7	70622100	81400300	5876	-0.0388906
J000098169_J000100948_P0_001P0_AffySNP	7	81401000	83110500	1124	0.0941457
J000098169_J000100948_P0_001P0_AffySNP	7	83110800	94642344	7455	-0.0965114
J000098169_J000100948_P0_001P0_AffySNP	7	94642686	111679541	10049	-0.0154977
J000098169_J000100948_P0_001P0_AffySNP	7	111680000	115735678	2327	-0.0656054
J000098169_J000100948_P0_001P0_AffySNP	7	115737732	122732000	4294	-0.115522
J000098169_J000100948_P0_001P0_AffySNP	7	122735000	133957000	7061	-0.0498735
J000098169_J000100948_P0_001P0_AffySNP	7	133959095	135337146	1078	-0.108938
J000098169_J000100948_P0_001P0_AffySNP	7	135339000	138933000	2381	-0.0759342
J000098169_J000100948_P0_001P0_AffySNP	7	138939385	143332278	2890	0.0383371
J000098169_J000100948_P0_001P0_AffySNP	7	143332890	154635962	7228	-0.0707485
J000098169_J000100948_P0_001P0_AffySNP	7	154636288	154640535	11	-1.25079
J000098169_J000100948_P0_001P0_AffySNP	7	154640572	159334000	3311	-0.105796
J000098169_J000100948_P0_001P0_AffySNP	8	81254	38372100	31380	-0.846262
J000098169_J000100948_P0_001P0_AffySNP	8	38372300	41276900	1964	0.035072
J000098169_J000100948_P0_001P0_AffySNP	8	41278250	42158600	528	0.516923
J000098169_J000100948_P0_001P0_AffySNP	8	42163500	48783216	2004	-0.0653426
J000098169_J000100948_P0_001P0_AffySNP	8	48783771	63393731	9745	-0.0122996
J000098169_J000100948_P0_001P0_AffySNP	8	63394000	63406700	14	-1.66248
J000098169_J000100948_P0_001P0_AffySNP	8	63407100	72024267	5144	-0.0676794
J000098169_J000100948_P0_001P0_AffySNP	8	72024404	72943755	710	-0.0010084
J000098169_J000100948_P0_001P0_AffySNP	8	72947910	73029700	54	0.560451
J000098169_J000100948_P0_001P0_AffySNP	8	73030122	89344100	9691	-0.0286292
J000098169_J000100948_P0_001P0_AffySNP	8	89347541	90224300	544	-0.291877
J000098169_J000100948_P0_001P0_AffySNP	8	90224722	110088000	12349	-0.0522558
J000098169_J000100948_P0_001P0_AffySNP	8	110088000	112534000	1358	-0.0963757
J000098169_J000100948_P0_001P0_AffySNP	8	112540000	132960595	14304	-0.0718954
J000098169_J000100948_P0_001P0_AffySNP	8	132960687	134641960	1627	0.010298
J000098169_J000100948_P0_001P0_AffySNP	8	134642459	145073000	6827	-0.160256
J000098169_J000100948_P0_001P0_AffySNP	9	46431	10188200	10102	0.53396
J000098169_J000100948_P0_001P0_AffySNP	9	10188245	13830100	2949	0.689828
J000098169_J000100948_P0_001P0_AffySNP	9	13830700	14626400	763	0.613299
J000098169_J000100948_P0_001P0_AffySNP	9	14629200	26006567	9175	0.504264
J000098169_J000100948_P0_001P0_AffySNP	9	26006600	30324800	3421	0.597922
J000098169_J000100948_P0_001P0_AffySNP	9	30325400	42995500	6022	0.521399
J000098169_J000100948_P0_001P0_AffySNP	9	60840400	115243219	34929	0.502515
J000098169_J000100948_P0_001P0_AffySNP	9	115244293	122565047	5765	0.544345
J000098169_J000100948_P0_001P0_AffySNP	9	122565866	126331062	2342	0.381
J000098169_J000100948_P0_001P0_AffySNP	9	126332084	130723644	2363	0.301528
J000098169_J000100948_P0_001P0_AffySNP	9	130724970	138201000	4324	0.0588395
J000098169_J000100948_P0_001P0_AffySNP	10	26824	31959600	25658	0.517356
J000098169_J000100948_P0_001P0_AffySNP	10	31961400	41806669	4367	0.58995
J000098169_J000100948_P0_001P0_AffySNP	10	42119000	43590400	892	-0.749308
J000098169_J000100948_P0_001P0_AffySNP	10	43590526	52800490	5851	-0.91058
J000098169_J000100948_P0_001P0_AffySNP	10	52801587	52876100	68	-1.04246
J000098169_J000100948_P0_001P0_AffySNP	10	52877059	59055900	4639	-0.873381
J000098169_J000100948_P0_001P0_AffySNP	10	59056046	60003064	757	-0.857524
J000098169_J000100948_P0_001P0_AffySNP	10	60005327	63980230	2688	-0.952862
J000098169_J000100948_P0_001P0_AffySNP	10	63983000	65044000	729	-0.860719
J000098169_J000100948_P0_001P0_AffySNP	10	65047005	67149224	1626	-0.845965
J000098169_J000100948_P0_001P0_AffySNP	10	67149886	69900800	1772	-0.811995
J000098169_J000100948_P0_001P0_AffySNP	10	69903027	71466631	1198	-0.775624
J000098169_J000100948_P0_001P0_AffySNP	10	71467079	71582600	131	-0.834178
J000098169_J000100948_P0_001P0_AffySNP	10	71583200	74014600	1152	-0.817317
J000098169_J000100948_P0_001P0_AffySNP	10	74017843	75727000	891	-0.86083
J000098169_J000100948_P0_001P0_AffySNP	10	75730178	83733600	6109	-0.817317
J000098169_J000100948_P0_001P0_AffySNP	10	83737500	84707771	723	-0.799508
J000098169_J000100948_P0_001P0_AffySNP	10	84707859	84738600	25	-0.124934
J000098169_J000100948_P0_001P0_AffySNP	10	84746436	86171700	1086	-0.94414
J000098169_J000100948_P0_001P0_AffySNP	10	86171822	86881744	425	-0.785717
J000098169_J000100948_P0_001P0_AffySNP	10	86881813	89327100	1681	-0.921561
J000098169_J000100948_P0_001P0_AffySNP	10	89330329	89539720	174	-1.04009
J000098169_J000100948_P0_001P0_AffySNP	10	89547400	90294343	534	-0.945407
J000098169_J000100948_P0_001P0_AffySNP	10	90295000	96057300	3520	-0.865203
J000098169_J000100948_P0_001P0_AffySNP	10	96057893	97083500	746	-0.822727
J000098169_J000100948_P0_001P0_AffySNP	10	97086400	98013128	584	-0.765744
J000098169_J000100948_P0_001P0_AffySNP	10	98014319	98902081	665	-0.849166
J000098169_J000100948_P0_001P0_AffySNP	10	98902300	104513317	3106	-0.847373
J000098169_J000100948_P0_001P0_AffySNP	10	104516107	105798131	943	-0.814409
J000098169_J000100948_P0_001P0_AffySNP	10	105799137	107452377	1339	-0.813075
J000098169_J000100948_P0_001P0_AffySNP	10	107452544	108152000	563	-0.782963
J000098169_J000100948_P0_001P0_AffySNP	10	108153000	109773159	1152	-0.873149
J000098169_J000100948_P0_001P0_AffySNP	10	109773251	116356000	4700	-0.897012
J000098169_J000100948_P0_001P0_AffySNP	10	116356000	118098000	1269	-0.94928
J000098169_J000100948_P0_001P0_AffySNP	10	118099492	119668659	1069	-0.95621
J000098169_J000100948_P0_001P0_AffySNP	10	119670121	120443955	574	-0.958128
J000098169_J000100948_P0_001P0_AffySNP	10	120444000	126503000	4839	-0.846304
J000098169_J000100948_P0_001P0_AffySNP	10	126503000	127436859	770	-0.833644
J000098169_J000100948_P0_001P0_AffySNP	10	127437416	127560017	113	-0.563064
J000098169_J000100948_P0_001P0_AffySNP	10	127560653	129257000	1424	-1.03253
J000098169_J000100948_P0_001P0_AffySNP	10	129257525	129634000	306	-0.99559
J000098169_J000100948_P0_001P0_AffySNP	10	129635000	130353914	560	-0.910744
J000098169_J000100948_P0_001P0_AffySNP	10	130355227	130777760	383	-1.01924
J000098169_J000100948_P0_001P0_AffySNP	10	130777892	133283000	1592	-0.953535
J000098169_J000100948_P0_001P0_AffySNP	10	133285168	133769000	215	-1.05593
J000098169_J000100948_P0_001P0_AffySNP	11	198510	27809400	20387	-0.818222
J000098169_J000100948_P0_001P0_AffySNP	11	27810600	50560016	14872	-0.84903
J000098169_J000100948_P0_001P0_AffySNP	11	56399200	61217000	3008	-0.108983
J000098169_J000100948_P0_001P0_AffySNP	11	61233000	66100200	2308	-0.190726
J000098169_J000100948_P0_001P0_AffySNP	11	66107290	70675300	2217	-0.245359
J000098169_J000100948_P0_001P0_AffySNP	11	70676522	76831200	3335	-0.113888
J000098169_J000100948_P0_001P0_AffySNP	11	76832430	76844600	16	0.901486
J000098169_J000100948_P0_001P0_AffySNP	11	76844658	95545908	13177	0.00849902
J000098169_J000100948_P0_001P0_AffySNP	11	95549700	95568289	22	0.845143
J000098169_J000100948_P0_001P0_AffySNP	11	95568537	104580000	6850	0.00765103
J000098169_J000100948_P0_001P0_AffySNP	11	104589618	106723000	1461	-0.028257
J000098169_J000100948_P0_001P0_AffySNP	11	106724060	112808760	3975	-0.0607189
J000098169_J000100948_P0_001P0_AffySNP	11	112809285	112821000	11	0.921868
J000098169_J000100948_P0_001P0_AffySNP	11	112823000	116331000	2644	0.0148834
J000098169_J000100948_P0_001P0_AffySNP	11	116331318	120399000	2883	-0.105556
J000098169_J000100948_P0_001P0_AffySNP	11	120402515	120450000	27	0.253314
J000098169_J000100948_P0_001P0_AffySNP	11	120450492	124467989	3131	-0.12596
J000098169_J000100948_P0_001P0_AffySNP	11	124468326	135074876	8253	-0.0109692
J000098169_J000100948_P0_001P0_AffySNP	12	51460	9463260	6401	-0.113642
J000098169_J000100948_P0_001P0_AffySNP	12	9464325	9667979	121	-1.1221
J000098169_J000100948_P0_001P0_AffySNP	12	9668270	24146222	10062	0.00982998
J000098169_J000100948_P0_001P0_AffySNP	12	24154529	26706086	2100	0.503332
J000098169_J000100948_P0_001P0_AffySNP	12	26709506	60411900	19507	-0.013075
J000098169_J000100948_P0_001P0_AffySNP	12	60413200	89907200	18958	0.0217474
J000098169_J000100948_P0_001P0_AffySNP	12	89907678	95321700	3778	-0.105461
J000098169_J000100948_P0_001P0_AffySNP	12	95323721	98535336	2416	0.08709
J000098169_J000100948_P0_001P0_AffySNP	12	98538700	133202000	23974	-0.0831498
J000098169_J000100948_P0_001P0_AffySNP	13	18452800	19057500	272	0.310565
J000098169_J000100948_P0_001P0_AffySNP	13	19059075	28012200	6628	0.506149
J000098169_J000100948_P0_001P0_AffySNP	13	28012277	30829889	2222	0.365573
J000098169_J000100948_P0_001P0_AffySNP	13	30831000	46806400	11497	0.553234
J000098169_J000100948_P0_001P0_AffySNP	13	46822237	46850677	35	-1.13817
J000098169_J000100948_P0_001P0_AffySNP	13	46850809	47406174	439	0.357157
J000098169_J000100948_P0_001P0_AffySNP	13	47406184	47625741	165	0.551256
J000098169_J000100948_P0_001P0_AffySNP	13	47626083	56618100	5345	-0.798754
J000098169_J000100948_P0_001P0_AffySNP	13	56630400	73851300	10964	0.587048
J000098169_J000100948_P0_001P0_AffySNP	13	73851643	81143100	5119	0.489873
J000098169_J000100948_P0_001P0_AffySNP	13	81143158	96794300	10057	0.57574
J000098169_J000100948_P0_001P0_AffySNP	13	96802556	99579900	1979	0.493344
J000098169_J000100948_P0_001P0_AffySNP	13	99584483	114343000	11344	0.548596
J000098169_J000100948_P0_001P0_AffySNP	14	18225600	21776773	1483	0.0484117
J000098169_J000100948_P0_001P0_AffySNP	14	21778700	21991300	219	-0.274206
J000098169_J000100948_P0_001P0_AffySNP	14	21993200	47864863	16602	0.0280479
J000098169_J000100948_P0_001P0_AffySNP	14	47869800	47911400	36	-0.770976
J000098169_J000100948_P0_001P0_AffySNP	14	47911445	55440131	4906	-0.0524344
J000098169_J000100948_P0_001P0_AffySNP	14	55441587	56456300	853	-0.040491
J000098169_J000100948_P0_001P0_AffySNP	14	56459785	65456525	5988	0.0357788
J000098169_J000100948_P0_001P0_AffySNP	14	65457300	67322840	940	-0.159853
J000098169_J000100948_P0_001P0_AffySNP	14	67323000	68474520	724	0.0502276
J000098169_J000100948_P0_001P0_AffySNP	14	68474700	78191400	6583	-0.0417889
J000098169_J000100948_P0_001P0_AffySNP	14	78191463	79227500	800	0.0999219
J000098169_J000100948_P0_001P0_AffySNP	14	79228500	86936900	5260	0.0271602
J000098169_J000100948_P0_001P0_AffySNP	14	86940738	88180600	814	-0.00456848
J000098169_J000100948_P0_001P0_AffySNP	14	88180662	106877229	11876	-0.0767508
J000098169_J000100948_P0_001P0_AffySNP	15	19811100	25327457	2201	-0.566293
J000098169_J000100948_P0_001P0_AffySNP	15	25327675	27743200	1912	-0.844189
J000098169_J000100948_P0_001P0_AffySNP	15	27743337	29453800	839	-0.886566
J000098169_J000100948_P0_001P0_AffySNP	15	29453830	33702635	2697	-0.899895
J000098169_J000100948_P0_001P0_AffySNP	15	33707000	34427734	511	-0.898393
J000098169_J000100948_P0_001P0_AffySNP	15	34430431	37853240	2458	-0.84409
J000098169_J000100948_P0_001P0_AffySNP	15	37853500	38640287	508	-0.893525
J000098169_J000100948_P0_001P0_AffySNP	15	38640300	42015480	2145	-0.80496
J000098169_J000100948_P0_001P0_AffySNP	15	42015627	42233611	164	-0.86626
J000098169_J000100948_P0_001P0_AffySNP	15	42234900	45132900	1273	-0.826255
J000098169_J000100948_P0_001P0_AffySNP	15	45133666	50996454	3719	-0.814089
J000098169_J000100948_P0_001P0_AffySNP	15	51003818	51188400	123	-2.84621
J000098169_J000100948_P0_001P0_AffySNP	15	51189725	52087539	553	-0.896698
J000098169_J000100948_P0_001P0_AffySNP	15	52088385	52694765	391	-0.834971
J000098169_J000100948_P0_001P0_AffySNP	15	52695296	55766600	2310	-0.801499
J000098169_J000100948_P0_001P0_AffySNP	15	55769873	56038300	180	-0.991798
J000098169_J000100948_P0_001P0_AffySNP	15	56040500	57352069	693	-0.80357
J000098169_J000100948_P0_001P0_AffySNP	15	57352335	57472500	135	-1.03109
J000098169_J000100948_P0_001P0_AffySNP	15	57473000	58320487	758	-0.67316
J000098169_J000100948_P0_001P0_AffySNP	15	58320846	60034800	1229	-0.854441
J000098169_J000100948_P0_001P0_AffySNP	15	60037580	61621685	1416	-0.867677
J000098169_J000100948_P0_001P0_AffySNP	15	61622659	62869339	986	-0.902422
J000098169_J000100948_P0_001P0_AffySNP	15	62869501	63436400	431	-0.860874
J000098169_J000100948_P0_001P0_AffySNP	15	63437000	64091600	393	-0.876124
J000098169_J000100948_P0_001P0_AffySNP	15	64093652	69563755	3289	-0.872274
J000098169_J000100948_P0_001P0_AffySNP	15	69569200	70830200	937	-0.933613
J000098169_J000100948_P0_001P0_AffySNP	15	70830916	74180694	2029	-0.828732
J000098169_J000100948_P0_001P0_AffySNP	15	74182345	75176700	436	-0.796724
J000098169_J000100948_P0_001P0_AffySNP	15	75182595	78200702	1449	-0.948648
J000098169_J000100948_P0_001P0_AffySNP	15	78200936	79571025	987	-0.824872
J000098169_J000100948_P0_001P0_AffySNP	15	79571949	80741600	914	-1.02429
J000098169_J000100948_P0_001P0_AffySNP	15	80748255	85957800	3004	-0.817693
J000098169_J000100948_P0_001P0_AffySNP	15	85957979	86109500	128	-1.03793
J000098169_J000100948_P0_001P0_AffySNP	15	86112334	86588000	394	-0.886451
J000098169_J000100948_P0_001P0_AffySNP	15	86592973	86626764	93	-0.939317
J000098169_J000100948_P0_001P0_AffySNP	15	86627466	89521700	2213	-0.805458
J000098169_J000100948_P0_001P0_AffySNP	15	89522293	90075635	314	-0.64733
J000098169_J000100948_P0_001P0_AffySNP	15	90075922	95938000	4796	-0.864626
J000098169_J000100948_P0_001P0_AffySNP	15	95938127	96967992	780	-0.988127
J000098169_J000100948_P0_001P0_AffySNP	15	96968175	99203900	1699	-0.823986
J000098169_J000100948_P0_001P0_AffySNP	15	99204319	100110736	641	-1.08186
J000098169_J000100948_P0_001P0_AffySNP	15	100111521	101929000	1419	-0.969813
J000098169_J000100948_P0_001P0_AffySNP	16	10778	2700191	948	0.142145
J000098169_J000100948_P0_001P0_AffySNP	16	2703179	5558533	1780	0.300509
J000098169_J000100948_P0_001P0_AffySNP	16	5558592	7065289	1893	0.411228
J000098169_J000100948_P0_001P0_AffySNP	16	7065289	7068221	11	-0.447208
J000098169_J000100948_P0_001P0_AffySNP	16	7068268	36048900	16896	0.411139
J000098169_J000100948_P0_001P0_AffySNP	16	46429900	47139400	284	-0.0830982
J000098169_J000100948_P0_001P0_AffySNP	16	47140000	51041550	2472	0.387247
J000098169_J000100948_P0_001P0_AffySNP	16	51041916	54103768	2418	0.587235
J000098169_J000100948_P0_001P0_AffySNP	16	54103950	54152600	37	-0.110699
J000098169_J000100948_P0_001P0_AffySNP	16	54153100	55104000	806	0.552207
J000098169_J000100948_P0_001P0_AffySNP	16	55104000	59122501	2761	0.495545
J000098169_J000100948_P0_001P0_AffySNP	16	59122530	76392323	10858	0.531456
J000098169_J000100948_P0_001P0_AffySNP	16	76392537	80314495	4422	0.624338
J000098169_J000100948_P0_001P0_AffySNP	16	80314903	83835066	3949	0.404726
J000098169_J000100948_P0_001P0_AffySNP	16	83837167	90221100	4642	0.200243
J000098169_J000100948_P0_001P0_AffySNP	17	150734	7536310	4327	0.315445
J000098169_J000100948_P0_001P0_AffySNP	17	7537267	19559100	7889	0.399459
J000098169_J000100948_P0_001P0_AffySNP	17	26986664	27789822	458	-0.085555
J000098169_J000100948_P0_001P0_AffySNP	17	27789870	31384393	1593	0.00128312
J000098169_J000100948_P0_001P0_AffySNP	17	31395601	37821600	4457	-0.0998026
J000098169_J000100948_P0_001P0_AffySNP	17	37822778	40484400	1109	-0.136642
J000098169_J000100948_P0_001P0_AffySNP	17	40484492	46185584	3227	-0.207443
J000098169_J000100948_P0_001P0_AffySNP	17	46186700	46274320	43	0.58443
J000098169_J000100948_P0_001P0_AffySNP	17	46274563	57040700	6768	-0.0596904
J000098169_J000100948_P0_001P0_AffySNP	17	57043707	57770700	613	0.105781
J000098169_J000100948_P0_001P0_AffySNP	17	57776800	73694050	9803	0.000719881
J000098169_J000100948_P0_001P0_AffySNP	17	73694217	81094800	4310	-0.321835
J000098169_J000100948_P0_001P0_AffySNP	17	81095090	83090856	761	-0.464619
J000098169_J000100948_P0_001P0_AffySNP	18	100949	15402400	10753	0.887357
J000098169_J000100948_P0_001P0_AffySNP	18	20949400	27643600	4113	0.87536
J000098169_J000100948_P0_001P0_AffySNP	18	27645669	64895800	25685	0.919984
J000098169_J000100948_P0_001P0_AffySNP	18	64903600	69831500	3745	0.989411
J000098169_J000100948_P0_001P0_AffySNP	18	69836783	80257174	7787	0.892865
J000098169_J000100948_P0_001P0_AffySNP	19	90910	7112680	2493	-0.00132758
J000098169_J000100948_P0_001P0_AffySNP	19	7114202	19177119	6126	0.223542
J000098169_J000100948_P0_001P0_AffySNP	19	19181596	33715000	7619	0.483266
J000098169_J000100948_P0_001P0_AffySNP	19	33715700	33740333	30	-0.0774132
J000098169_J000100948_P0_001P0_AffySNP	19	33740637	54556600	11533	0.303052
J000098169_J000100948_P0_001P0_AffySNP	19	54558506	54580200	10	-0.964415
J000098169_J000100948_P0_001P0_AffySNP	19	54584000	58586500	2531	0.335278
J000098169_J000100948_P0_001P0_AffySNP	20	80664	21836100	17448	0.526872
J000098169_J000100948_P0_001P0_AffySNP	20	21838611	55772378	19976	0.441741
J000098169_J000100948_P0_001P0_AffySNP	20	55775565	64324800	6220	0.316711
J000098169_J000100948_P0_001P0_AffySNP	21	10336500	18586900	3787	0.535377
J000098169_J000100948_P0_001P0_AffySNP	21	18587047	19025264	363	0.791218
J000098169_J000100948_P0_001P0_AffySNP	21	19025379	39127444	15430	0.502734
J000098169_J000100948_P0_001P0_AffySNP	21	39127572	46677000	5507	0.302817
J000098169_J000100948_P0_001P0_AffySNP	22	15294500	21908700	3179	-0.737593
J000098169_J000100948_P0_001P0_AffySNP	22	21909600	22084887	204	-1.10225
J000098169_J000100948_P0_001P0_AffySNP	22	22086088	22517500	472	-0.837159
J000098169_J000100948_P0_001P0_AffySNP	22	22517586	23408500	572	-0.776889
J000098169_J000100948_P0_001P0_AffySNP	22	23408660	26531100	2532	-0.906782
J000098169_J000100948_P0_001P0_AffySNP	22	26531200	26924300	350	-1.0567
J000098169_J000100948_P0_001P0_AffySNP	22	26925209	27023200	129	-0.872131
J000098169_J000100948_P0_001P0_AffySNP	22	27023300	34902300	5923	-0.96727
J000098169_J000100948_P0_001P0_AffySNP	22	34902400	35527500	533	-1.0252
J000098169_J000100948_P0_001P0_AffySNP	22	35530340	45835000	6635	-1.05704
J000098169_J000100948_P0_001P0_AffySNP	22	45839581	46464166	331	-0.982247
J000098169_J000100948_P0_001P0_AffySNP	22	46467300	49023900	2347	-1.19807
J000098169_J000100948_P0_001P0_AffySNP	22	49024157	49097000	92	-1.13097
J000098169_J000100948_P0_001P0_AffySNP	22	49097060	49128900	37	-1.09076
J000098169_J000100948_P0_001P0_AffySNP	22	49129200	49349482	250	-1.02553
J000098169_J000100948_P0_001P0_AffySNP	22	49352744	49708167	312	-1.26973
J000098169_J000100948_P0_001P0_AffySNP	22	49709757	50796000	478	-1.06734
J000098169_J000103432_P1_001P0009P1_AffySNP	1	61736	8132865	4221	0.182006
J000098169_J000103432_P1_001P0009P1_AffySNP	1	8135166	25256900	10441	0.333418
J000098169_J000103432_P1_001P0009P1_AffySNP	1	25266600	25301597	19	-8.61231
J000098169_J000103432_P1_001P0009P1_AffySNP	1	25301900	25320500	11	-3.50538
J000098169_J000103432_P1_001P0009P1_AffySNP	1	25335000	56802400	18228	0.423927
J000098169_J000103432_P1_001P0009P1_AffySNP	1	56802605	56859700	48	-0.00781585
J000098169_J000103432_P1_001P0009P1_AffySNP	1	56860182	65279924	6541	0.560005
J000098169_J000103432_P1_001P0009P1_AffySNP	1	65280048	121741000	36394	0.511533
J000098169_J000103432_P1_001P0009P1_AffySNP	1	143285000	186896000	26757	0.463706
J000098169_J000103432_P1_001P0009P1_AffySNP	1	186896000	186905876	12	1.32603
J000098169_J000103432_P1_001P0009P1_AffySNP	1	186906327	191608000	3179	0.52299
J000098169_J000103432_P1_001P0009P1_AffySNP	1	191608262	192842780	802	-0.234389
J000098169_J000103432_P1_001P0009P1_AffySNP	1	192850094	196625000	2631	-0.063756
J000098169_J000103432_P1_001P0009P1_AffySNP	1	196625000	198602600	1269	-0.189437
J000098169_J000103432_P1_001P0009P1_AffySNP	1	198603000	200101000	997	-0.0684208
J000098169_J000103432_P1_001P0009P1_AffySNP	1	200101637	200114413	16	0.656104
J000098169_J000103432_P1_001P0009P1_AffySNP	1	200115615	213734602	9544	-0.0212857
J000098169_J000103432_P1_001P0009P1_AffySNP	1	213735000	218516000	3613	0.0761892
J000098169_J000103432_P1_001P0009P1_AffySNP	1	218517606	230620751	7984	-0.0399223
J000098169_J000103432_P1_001P0009P1_AffySNP	1	230622859	237178000	5048	0.00736474
J000098169_J000103432_P1_001P0009P1_AffySNP	1	237180000	248930000	8660	0.0368713
J000098169_J000103432_P1_001P0009P1_AffySNP	2	12784	3764949	2768	-0.845737
J000098169_J000103432_P1_001P0009P1_AffySNP	2	3765126	3803870	49	-1.33682
J000098169_J000103432_P1_001P0009P1_AffySNP	2	3804010	52504781	35374	-0.839403
J000098169_J000103432_P1_001P0009P1_AffySNP	2	52504828	52587400	82	-5.25989
J000098169_J000103432_P1_001P0009P1_AffySNP	2	52588300	59901309	5276	-0.862766
J000098169_J000103432_P1_001P0009P1_AffySNP	2	59901800	67503540	4680	-0.886708
J000098169_J000103432_P1_001P0009P1_AffySNP	2	67504700	67530700	34	-1.65396
J000098169_J000103432_P1_001P0009P1_AffySNP	2	67530982	68978641	1080	-1.00804
J000098169_J000103432_P1_001P0009P1_AffySNP	2	68978810	140597175	40336	-0.826394
J000098169_J000103432_P1_001P0009P1_AffySNP	2	140597538	174078000	20994	-0.875755
J000098169_J000103432_P1_001P0009P1_AffySNP	2	174079791	222791295	30337	-0.876662
J000098169_J000103432_P1_001P0009P1_AffySNP	2	222792701	231720000	5839	-0.942381
J000098169_J000103432_P1_001P0009P1_AffySNP	2	231720097	232416112	375	-2.53074
J000098169_J000103432_P1_001P0009P1_AffySNP	2	232422877	242147000	6385	-0.995103
J000098169_J000103432_P1_001P0009P1_AffySNP	3	18668	3668102	3431	0.589656
J000098169_J000103432_P1_001P0009P1_AffySNP	3	3668165	6726219	2716	0.457397
J000098169_J000103432_P1_001P0009P1_AffySNP	3	6728030	8462840	1562	0.605258
J000098169_J000103432_P1_001P0009P1_AffySNP	3	8465773	16511000	5871	0.47421
J000098169_J000103432_P1_001P0009P1_AffySNP	3	16512173	22376300	3850	0.606773
J000098169_J000103432_P1_001P0009P1_AffySNP	3	22384400	23830239	909	0.502111
J000098169_J000103432_P1_001P0009P1_AffySNP	3	23830614	33507500	7123	0.59429
J000098169_J000103432_P1_001P0009P1_AffySNP	3	33509600	45554700	7736	0.539255
J000098169_J000103432_P1_001P0009P1_AffySNP	3	45554953	54379100	4445	0.41679
J000098169_J000103432_P1_001P0009P1_AffySNP	3	54381946	69377000	11971	0.592087
J000098169_J000103432_P1_001P0009P1_AffySNP	3	69378361	69505600	95	0.447179
J000098169_J000103432_P1_001P0009P1_AffySNP	3	69505802	81152400	7647	0.656057
J000098169_J000103432_P1_001P0009P1_AffySNP	3	81152600	98052700	7264	0.555805
J000098169_J000103432_P1_001P0009P1_AffySNP	3	98052759	100998000	1788	0.467212
J000098169_J000103432_P1_001P0009P1_AffySNP	3	100998306	130751000	18622	0.530629
J000098169_J000103432_P1_001P0009P1_AffySNP	3	130752000	146538000	10032	0.548791
J000098169_J000103432_P1_001P0009P1_AffySNP	3	146538279	146647000	111	0.226682
J000098169_J000103432_P1_001P0009P1_AffySNP	3	146649000	162102160	9626	0.539282
J000098169_J000103432_P1_001P0009P1_AffySNP	3	162103668	169504000	4424	0.594995
J000098169_J000103432_P1_001P0009P1_AffySNP	3	169505000	173342366	2471	0.483157
J000098169_J000103432_P1_001P0009P1_AffySNP	3	173344000	185990053	7734	0.615409
J000098169_J000103432_P1_001P0009P1_AffySNP	3	185990177	186721146	678	0.463506
J000098169_J000103432_P1_001P0009P1_AffySNP	3	186721384	186754130	29	-0.0391917
J000098169_J000103432_P1_001P0009P1_AffySNP	3	186755000	198169000	7611	0.547402
J000098169_J000103432_P1_001P0009P1_AffySNP	4	12282	1008337	422	-0.882263
J000098169_J000103432_P1_001P0009P1_AffySNP	4	1022491	1536890	202	-1.19196
J000098169_J000103432_P1_001P0009P1_AffySNP	4	1537665	2351770	320	-1.03441
J000098169_J000103432_P1_001P0009P1_AffySNP	4	2352107	3452577	564	-1.12758
J000098169_J000103432_P1_001P0009P1_AffySNP	4	3452727	4266300	371	-0.931875
J000098169_J000103432_P1_001P0009P1_AffySNP	4	4270775	4746580	395	-1.23675
J000098169_J000103432_P1_001P0009P1_AffySNP	4	4751280	5408596	542	-1.11643
J000098169_J000103432_P1_001P0009P1_AffySNP	4	5408655	10933900	3889	-0.924959
J000098169_J000103432_P1_001P0009P1_AffySNP	4	10934000	11000981	79	-1.08239
J000098169_J000103432_P1_001P0009P1_AffySNP	4	11001969	11491702	436	-0.966788
J000098169_J000103432_P1_001P0009P1_AffySNP	4	11491941	12233600	623	-0.783836
J000098169_J000103432_P1_001P0009P1_AffySNP	4	12235685	13532784	986	-0.914576
J000098169_J000103432_P1_001P0009P1_AffySNP	4	13533200	25423756	8646	-0.862385
J000098169_J000103432_P1_001P0009P1_AffySNP	4	25425932	25749227	254	-0.759316
J000098169_J000103432_P1_001P0009P1_AffySNP	4	25749594	27280800	988	-0.887628
J000098169_J000103432_P1_001P0009P1_AffySNP	4	27285515	27424300	105	-0.880687
J000098169_J000103432_P1_001P0009P1_AffySNP	4	27426344	27619500	147	-1.01732
J000098169_J000103432_P1_001P0009P1_AffySNP	4	27622543	27660023	21	-1.12341
J000098169_J000103432_P1_001P0009P1_AffySNP	4	27660271	27888442	144	-0.814365
J000098169_J000103432_P1_001P0009P1_AffySNP	4	27889800	29744000	1290	-0.842596
J000098169_J000103432_P1_001P0009P1_AffySNP	4	29746474	30094800	225	-0.81561
J000098169_J000103432_P1_001P0009P1_AffySNP	4	30095100	30488900	239	-0.7449
J000098169_J000103432_P1_001P0009P1_AffySNP	4	30493100	30973500	299	-0.844557
J000098169_J000103432_P1_001P0009P1_AffySNP	4	30977911	31056000	50	-0.739396
J000098169_J000103432_P1_001P0009P1_AffySNP	4	31057800	31490300	298	-0.846335
J000098169_J000103432_P1_001P0009P1_AffySNP	4	31492500	31577400	49	-0.598845
J000098169_J000103432_P1_001P0009P1_AffySNP	4	31581300	35332900	2282	-0.902861
J000098169_J000103432_P1_001P0009P1_AffySNP	4	35338400	35721700	245	-1.0957
J000098169_J000103432_P1_001P0009P1_AffySNP	4	35724025	36302700	396	-1.08467
J000098169_J000103432_P1_001P0009P1_AffySNP	4	36303025	36336400	46	-1.07145
J000098169_J000103432_P1_001P0009P1_AffySNP	4	36337520	41543800	3557	-0.892676
J000098169_J000103432_P1_001P0009P1_AffySNP	4	41546800	42375200	506	-0.73605
J000098169_J000103432_P1_001P0009P1_AffySNP	4	42375373	43235800	657	-0.919429
J000098169_J000103432_P1_001P0009P1_AffySNP	4	43237800	43684200	269	-1.00187
J000098169_J000103432_P1_001P0009P1_AffySNP	4	43684946	48192100	2677	-0.977443
J000098169_J000103432_P1_001P0009P1_AffySNP	4	52069279	59239100	4917	-0.814309
J000098169_J000103432_P1_001P0009P1_AffySNP	4	59240898	59384900	84	-0.587856
J000098169_J000103432_P1_001P0009P1_AffySNP	4	59388159	59537300	93	-0.932887
J000098169_J000103432_P1_001P0009P1_AffySNP	4	59537600	59983729	283	-0.929801
J000098169_J000103432_P1_001P0009P1_AffySNP	4	59983858	60488700	328	-0.861573
J000098169_J000103432_P1_001P0009P1_AffySNP	4	60492300	60530300	24	-1.0248
J000098169_J000103432_P1_001P0009P1_AffySNP	4	60532138	62889800	1349	-0.963823
J000098169_J000103432_P1_001P0009P1_AffySNP	4	62891100	63363576	253	-0.952475
J000098169_J000103432_P1_001P0009P1_AffySNP	4	63364439	64497100	658	-0.86286
J000098169_J000103432_P1_001P0009P1_AffySNP	4	64501300	64850000	241	-0.890324
J000098169_J000103432_P1_001P0009P1_AffySNP	4	64850053	65298100	333	-1.02682
J000098169_J000103432_P1_001P0009P1_AffySNP	4	65300858	70341101	3156	-0.902372
J000098169_J000103432_P1_001P0009P1_AffySNP	4	70341181	72374000	1160	-0.834567
J000098169_J000103432_P1_001P0009P1_AffySNP	4	72378500	72579550	135	-0.822603
J000098169_J000103432_P1_001P0009P1_AffySNP	4	72579800	72709000	76	-0.993466
J000098169_J000103432_P1_001P0009P1_AffySNP	4	72709600	72863700	134	-0.782246
J000098169_J000103432_P1_001P0009P1_AffySNP	4	72863900	72989029	90	-0.747554
J000098169_J000103432_P1_001P0009P1_AffySNP	4	72990253	73718300	409	-0.896677
J000098169_J000103432_P1_001P0009P1_AffySNP	4	73718900	75964063	1387	-0.830807
J000098169_J000103432_P1_001P0009P1_AffySNP	4	75967100	76166600	150	-0.807933
J000098169_J000103432_P1_001P0009P1_AffySNP	4	76170845	94575300	11578	-3.00657
J000098169_J000103432_P1_001P0009P1_AffySNP	4	94575731	94890100	174	-0.799433
J000098169_J000103432_P1_001P0009P1_AffySNP	4	94890161	96153900	1015	-0.785174
J000098169_J000103432_P1_001P0009P1_AffySNP	4	96157800	96603359	245	-0.85754
J000098169_J000103432_P1_001P0009P1_AffySNP	4	96607100	96858800	163	-1.07639
J000098169_J000103432_P1_001P0009P1_AffySNP	4	96859699	99383266	1390	-0.857377
J000098169_J000103432_P1_001P0009P1_AffySNP	4	99383388	101059000	1038	-0.901477
J000098169_J000103432_P1_001P0009P1_AffySNP	4	101061754	101539000	302	-0.949474
J000098169_J000103432_P1_001P0009P1_AffySNP	4	101541904	104840000	1969	-0.805271
J000098169_J000103432_P1_001P0009P1_AffySNP	4	104841908	110741000	3552	-0.857265
J000098169_J000103432_P1_001P0009P1_AffySNP	4	110741000	111472000	507	-0.980321
J000098169_J000103432_P1_001P0009P1_AffySNP	4	111474000	113664644	1412	-1.01886
J000098169_J000103432_P1_001P0009P1_AffySNP	4	113665000	113922000	173	-1.14379
J000098169_J000103432_P1_001P0009P1_AffySNP	4	113923000	114348895	336	-0.793102
J000098169_J000103432_P1_001P0009P1_AffySNP	4	114348962	115711000	825	-0.872843
J000098169_J000103432_P1_001P0009P1_AffySNP	4	115711671	116947726	776	-0.975104
J000098169_J000103432_P1_001P0009P1_AffySNP	4	116948000	117646000	426	-0.881365
J000098169_J000103432_P1_001P0009P1_AffySNP	4	117646686	125639000	4887	-0.890005
J000098169_J000103432_P1_001P0009P1_AffySNP	4	125639315	126153633	328	-0.842119
J000098169_J000103432_P1_001P0009P1_AffySNP	4	126155000	126625000	300	-0.991226
J000098169_J000103432_P1_001P0009P1_AffySNP	4	126626640	138783000	7138	-0.849492
J000098169_J000103432_P1_001P0009P1_AffySNP	4	138786705	138996015	135	-0.823992
J000098169_J000103432_P1_001P0009P1_AffySNP	4	138999461	139999000	727	-0.897756
J000098169_J000103432_P1_001P0009P1_AffySNP	4	139999503	140332756	188	-0.724454
J000098169_J000103432_P1_001P0009P1_AffySNP	4	140332932	142423320	1379	-0.849399
J000098169_J000103432_P1_001P0009P1_AffySNP	4	142426283	145163000	1601	-0.77277
J000098169_J000103432_P1_001P0009P1_AffySNP	4	145165000	145387484	125	-0.823955
J000098169_J000103432_P1_001P0009P1_AffySNP	4	145389000	147507375	1241	-0.956796
J000098169_J000103432_P1_001P0009P1_AffySNP	4	147507950	147711839	130	-1.01048
J000098169_J000103432_P1_001P0009P1_AffySNP	4	147712000	147966000	153	-0.910467
J000098169_J000103432_P1_001P0009P1_AffySNP	4	147972669	148700518	489	-1.00488
J000098169_J000103432_P1_001P0009P1_AffySNP	4	148701000	150188000	814	-0.8699
J000098169_J000103432_P1_001P0009P1_AffySNP	4	150191353	152731000	1451	-0.880848
J000098169_J000103432_P1_001P0009P1_AffySNP	4	152735636	155641000	1962	-0.91735
[truncated: 4,526 more rows]

## Sheet: JAX_SNP_breast
ID	chromosome	start	end	N	log2.ratio
J000099327_J000100857_P0_001P0_AffySNP	1	61736	4334960	1444	-0.30866
J000099327_J000100857_P0_001P0_AffySNP	1	4335175	5421770	1028	-0.17211
J000099327_J000100857_P0_001P0_AffySNP	1	5427150	6601600	743	-0.290426
J000099327_J000100857_P0_001P0_AffySNP	1	6605540	18773838	7421	-0.0987652
J000099327_J000100857_P0_001P0_AffySNP	1	18777887	19924237	786	-0.118175
J000099327_J000100857_P0_001P0_AffySNP	1	19929106	22338717	1517	-0.100605
J000099327_J000100857_P0_001P0_AffySNP	1	22340200	22667221	188	-0.1754
J000099327_J000100857_P0_001P0_AffySNP	1	22667400	22750423	55	-0.117372
J000099327_J000100857_P0_001P0_AffySNP	1	22755434	23590700	527	-0.0915276
J000099327_J000100857_P0_001P0_AffySNP	1	23597731	25256900	953	-0.109895
J000099327_J000100857_P0_001P0_AffySNP	1	25266600	25301597	19	-3.3698
J000099327_J000100857_P0_001P0_AffySNP	1	25301900	25320500	11	-3.35422
J000099327_J000100857_P0_001P0_AffySNP	1	25335000	41474000	8942	-0.0820462
J000099327_J000100857_P0_001P0_AffySNP	1	41475928	42436892	673	-0.143554
J000099327_J000100857_P0_001P0_AffySNP	1	42437200	42846400	218	0.00702918
J000099327_J000100857_P0_001P0_AffySNP	1	42847326	43931800	702	-0.00736829
J000099327_J000100857_P0_001P0_AffySNP	1	43932500	46169477	1165	0.651597
J000099327_J000100857_P0_001P0_AffySNP	1	46169537	50168100	2358	-0.00738994
J000099327_J000100857_P0_001P0_AffySNP	1	50169700	53066200	1375	0.0205166
J000099327_J000100857_P0_001P0_AffySNP	1	53066300	53690951	494	0.0143922
J000099327_J000100857_P0_001P0_AffySNP	1	53692429	53712218	12	-0.91125
J000099327_J000100857_P0_001P0_AffySNP	1	53712527	66134800	9504	0.049509
J000099327_J000100857_P0_001P0_AffySNP	1	66139800	66383727	196	-1.5191
J000099327_J000100857_P0_001P0_AffySNP	1	66383765	84413300	11940	-1.36679
J000099327_J000100857_P0_001P0_AffySNP	1	84413482	107175067	14645	-1.37117
J000099327_J000100857_P0_001P0_AffySNP	1	107177000	107299000	105	0.143621
J000099327_J000100857_P0_001P0_AffySNP	1	107299721	107893935	493	0.0753768
J000099327_J000100857_P0_001P0_AffySNP	1	107894000	108000000	72	-0.464017
J000099327_J000100857_P0_001P0_AffySNP	1	108002000	112498000	3256	-1.36286
J000099327_J000100857_P0_001P0_AffySNP	1	112503773	112606000	62	0.00859084
J000099327_J000100857_P0_001P0_AffySNP	1	112611000	115563000	1826	-1.32117
J000099327_J000100857_P0_001P0_AffySNP	1	115563709	116141000	439	0.114601
J000099327_J000100857_P0_001P0_AffySNP	1	116150848	116930377	554	0.069052
J000099327_J000100857_P0_001P0_AffySNP	1	116940181	121741000	2171	0.0695406
J000099327_J000100857_P0_001P0_AffySNP	1	143285000	152478000	2871	0.142282
J000099327_J000100857_P0_001P0_AffySNP	1	152478000	152787202	314	-0.350337
J000099327_J000100857_P0_001P0_AffySNP	1	152789000	152796000	37	-7.64796
J000099327_J000100857_P0_001P0_AffySNP	1	152796000	153200000	320	-0.143849
J000099327_J000100857_P0_001P0_AffySNP	1	153200163	160001994	4163	-0.0681203
J000099327_J000100857_P0_001P0_AffySNP	1	160002000	160611717	404	0.64267
J000099327_J000100857_P0_001P0_AffySNP	1	160612934	160780423	155	-0.121377
J000099327_J000100857_P0_001P0_AffySNP	1	160781000	197911000	25899	-0.0013858
J000099327_J000100857_P0_001P0_AffySNP	1	197914282	207956453	6795	0.545109
J000099327_J000100857_P0_001P0_AffySNP	1	207957073	225275185	12401	0.631054
J000099327_J000100857_P0_001P0_AffySNP	1	225276070	230568439	3393	0.547477
J000099327_J000100857_P0_001P0_AffySNP	1	230568545	233012793	1905	0.673164
J000099327_J000100857_P0_001P0_AffySNP	1	233014524	245454080	9542	0.596238
J000099327_J000100857_P0_001P0_AffySNP	1	245457000	248930000	2316	0.512115
J000099327_J000100857_P0_001P0_AffySNP	2	12784	10556662	8385	-0.0118842
J000099327_J000100857_P0_001P0_AffySNP	2	10557107	10760800	123	0.768606
J000099327_J000100857_P0_001P0_AffySNP	2	10760869	16327200	4144	0.00997614
J000099327_J000100857_P0_001P0_AffySNP	2	16328140	17530400	931	0.0278591
J000099327_J000100857_P0_001P0_AffySNP	2	17531429	17947900	308	0.0516712
J000099327_J000100857_P0_001P0_AffySNP	2	17948054	18674072	655	0.753707
J000099327_J000100857_P0_001P0_AffySNP	2	18680000	18742279	45	-0.027621
J000099327_J000100857_P0_001P0_AffySNP	2	18743205	22220471	2419	0.0595461
J000099327_J000100857_P0_001P0_AffySNP	2	22220968	26520912	2507	-0.0797562
J000099327_J000100857_P0_001P0_AffySNP	2	26521300	42708839	11581	0.0223525
J000099327_J000100857_P0_001P0_AffySNP	2	42714900	42762961	45	1.28636
J000099327_J000100857_P0_001P0_AffySNP	2	42764681	42788925	10	1.36906
J000099327_J000100857_P0_001P0_AffySNP	2	42792004	42832294	30	1.358
J000099327_J000100857_P0_001P0_AffySNP	2	42833256	42850000	13	1.45629
J000099327_J000100857_P0_001P0_AffySNP	2	42852100	63865900	14425	0.0286435
J000099327_J000100857_P0_001P0_AffySNP	2	63868300	64164100	163	0.804044
J000099327_J000100857_P0_001P0_AffySNP	2	64164297	105131506	21800	0.0529269
J000099327_J000100857_P0_001P0_AffySNP	2	105132388	105286074	109	0.625359
J000099327_J000100857_P0_001P0_AffySNP	2	105288205	117066000	6972	0.00222456
J000099327_J000100857_P0_001P0_AffySNP	2	117069000	117175000	52	0.684337
J000099327_J000100857_P0_001P0_AffySNP	2	117175000	123739221	4416	-0.0379052
J000099327_J000100857_P0_001P0_AffySNP	2	123739779	123949000	116	-0.0395614
J000099327_J000100857_P0_001P0_AffySNP	2	123952000	154225006	19012	-1.37514
J000099327_J000100857_P0_001P0_AffySNP	2	154225197	160020316	3501	0.0719468
J000099327_J000100857_P0_001P0_AffySNP	2	160021853	160303181	174	0.779508
J000099327_J000100857_P0_001P0_AffySNP	2	160306870	195018151	21394	0.0323703
J000099327_J000100857_P0_001P0_AffySNP	2	195019000	195258000	164	-0.234101
J000099327_J000100857_P0_001P0_AffySNP	2	195259717	232461000	23757	0.0212461
J000099327_J000100857_P0_001P0_AffySNP	2	232466924	232766000	179	1.17958
J000099327_J000100857_P0_001P0_AffySNP	2	232771740	232845000	31	-0.0177024
J000099327_J000100857_P0_001P0_AffySNP	2	232847000	232869000	23	-0.119724
J000099327_J000100857_P0_001P0_AffySNP	2	232869373	238100000	3824	-0.103844
J000099327_J000100857_P0_001P0_AffySNP	2	238106097	242147000	2303	-0.207841
J000099327_J000100857_P0_001P0_AffySNP	3	18668	1670441	1536	-1.54187
J000099327_J000100857_P0_001P0_AffySNP	3	1670498	16024679	11621	-1.40704
J000099327_J000100857_P0_001P0_AffySNP	3	16024945	22810578	4566	-1.54264
J000099327_J000100857_P0_001P0_AffySNP	3	22811637	61932386	25857	-1.40434
J000099327_J000100857_P0_001P0_AffySNP	3	61934731	62007992	81	-1.79149
J000099327_J000100857_P0_001P0_AffySNP	3	62008030	76169200	10754	-1.33915
J000099327_J000100857_P0_001P0_AffySNP	3	76172000	76415307	104	-1.92381
J000099327_J000100857_P0_001P0_AffySNP	3	76415534	86905200	6003	-1.44624
J000099327_J000100857_P0_001P0_AffySNP	3	86905924	87483117	347	0.04917
J000099327_J000100857_P0_001P0_AffySNP	3	87485219	89345600	1116	0.0164508
J000099327_J000100857_P0_001P0_AffySNP	3	89345600	89370200	47	-1.08601
J000099327_J000100857_P0_001P0_AffySNP	3	89370800	101766000	4789	0.0476909
J000099327_J000100857_P0_001P0_AffySNP	3	101767000	101885000	64	0.68112
J000099327_J000100857_P0_001P0_AffySNP	3	101888000	102034971	106	1.70999
J000099327_J000100857_P0_001P0_AffySNP	3	102040000	102357000	171	1.86687
J000099327_J000100857_P0_001P0_AffySNP	3	102360000	102406683	20	1.18651
J000099327_J000100857_P0_001P0_AffySNP	3	102407000	102523880	66	0.887493
J000099327_J000100857_P0_001P0_AffySNP	3	102524000	102644000	59	1.00799
J000099327_J000100857_P0_001P0_AffySNP	3	102651000	111315302	5417	0.0576402
J000099327_J000100857_P0_001P0_AffySNP	3	111315727	111327000	14	-1.12825
J000099327_J000100857_P0_001P0_AffySNP	3	111327223	128256000	10857	-0.0245328
J000099327_J000100857_P0_001P0_AffySNP	3	128258822	129355000	581	-0.0294073
J000099327_J000100857_P0_001P0_AffySNP	3	129365621	130627735	778	-0.040843
J000099327_J000100857_P0_001P0_AffySNP	3	130627872	130965769	160	-0.0483684
J000099327_J000100857_P0_001P0_AffySNP	3	130968073	140312887	5898	0
J000099327_J000100857_P0_001P0_AffySNP	3	140313635	140336062	28	0.142594
J000099327_J000100857_P0_001P0_AffySNP	3	140343110	142325000	1245	0.595856
J000099327_J000100857_P0_001P0_AffySNP	3	142334554	146460000	2731	0.0048311
J000099327_J000100857_P0_001P0_AffySNP	3	146461749	146585245	88	-0.285894
J000099327_J000100857_P0_001P0_AffySNP	3	146585378	172295000	15866	0.0487409
J000099327_J000100857_P0_001P0_AffySNP	3	172298000	172810187	387	0.790697
J000099327_J000100857_P0_001P0_AffySNP	3	172810244	176759000	2685	0.0918281
J000099327_J000100857_P0_001P0_AffySNP	3	176760000	176778810	15	0.949866
J000099327_J000100857_P0_001P0_AffySNP	3	176779000	176806982	19	0.931761
J000099327_J000100857_P0_001P0_AffySNP	3	176807000	176850000	31	0.777277
J000099327_J000100857_P0_001P0_AffySNP	3	176850315	177084570	178	1.42591
J000099327_J000100857_P0_001P0_AffySNP	3	177084712	177224000	81	0.682811
J000099327_J000100857_P0_001P0_AffySNP	3	177262000	182735687	3267	0.0361007
J000099327_J000100857_P0_001P0_AffySNP	3	182735977	183495000	468	-0.0460541
J000099327_J000100857_P0_001P0_AffySNP	3	183495955	198169000	9627	0.0435781
J000099327_J000100857_P0_001P0_AffySNP	4	12282	4688852	2208	-1.64101
J000099327_J000100857_P0_001P0_AffySNP	4	4689125	4849374	145	-1.98825
J000099327_J000100857_P0_001P0_AffySNP	4	4850429	6027690	1059	-1.55692
J000099327_J000100857_P0_001P0_AffySNP	4	6028450	6176720	129	-1.07685
J000099327_J000100857_P0_001P0_AffySNP	4	6180080	9953574	2223	-1.41549
J000099327_J000100857_P0_001P0_AffySNP	4	9954347	11129600	1154	-1.59983
J000099327_J000100857_P0_001P0_AffySNP	4	11130499	11245500	97	-0.152963
J000099327_J000100857_P0_001P0_AffySNP	4	11246200	11931941	653	-1.61029
J000099327_J000100857_P0_001P0_AffySNP	4	11933000	12084203	87	-0.150344
J000099327_J000100857_P0_001P0_AffySNP	4	12084524	13769800	1243	-1.52465
J000099327_J000100857_P0_001P0_AffySNP	4	13773738	21081601	5257	-1.38794
J000099327_J000100857_P0_001P0_AffySNP	4	21083707	21122078	30	-2.20233
J000099327_J000100857_P0_001P0_AffySNP	4	21123800	23934900	2052	-1.44904
J000099327_J000100857_P0_001P0_AffySNP	4	23935451	23999134	63	-1.82114
J000099327_J000100857_P0_001P0_AffySNP	4	24001859	32424900	5735	-1.33362
J000099327_J000100857_P0_001P0_AffySNP	4	32425500	37230500	3067	-1.60137
J000099327_J000100857_P0_001P0_AffySNP	4	37230660	42569700	3550	-1.32056
J000099327_J000100857_P0_001P0_AffySNP	4	42572356	48581900	3731	-1.56367
J000099327_J000100857_P0_001P0_AffySNP	4	48586806	49087400	202	-1.4123
J000099327_J000100857_P0_001P0_AffySNP	4	53145359	53270700	53	0.0364811
J000099327_J000100857_P0_001P0_AffySNP	4	53273167	56926600	2619	-1.22679
J000099327_J000100857_P0_001P0_AffySNP	4	56927300	56989653	38	0.154402
J000099327_J000100857_P0_001P0_AffySNP	4	56990800	57197500	169	-0.0131437
J000099327_J000100857_P0_001P0_AffySNP	4	57200900	57439569	223	0.0528605
J000099327_J000100857_P0_001P0_AffySNP	4	57442484	83964100	16648	0.047633
J000099327_J000100857_P0_001P0_AffySNP	4	83966130	112988404	17679	0.105384
J000099327_J000100857_P0_001P0_AffySNP	4	112989812	117239769	2833	0.0111125
J000099327_J000100857_P0_001P0_AffySNP	4	117240490	174893000	35766	0.0672089
J000099327_J000100857_P0_001P0_AffySNP	4	174893961	175993085	641	0.719734
J000099327_J000100857_P0_001P0_AffySNP	4	175994000	176016000	11	0.33787
J000099327_J000100857_P0_001P0_AffySNP	4	176019000	185439000	6887	0.00408859
J000099327_J000100857_P0_001P0_AffySNP	4	185439000	185778000	275	0.742083
J000099327_J000100857_P0_001P0_AffySNP	4	185778000	190107000	2999	0.0211809
J000099327_J000100857_P0_001P0_AffySNP	5	15532	2667054	1727	-0.190632
J000099327_J000100857_P0_001P0_AffySNP	5	2667518	6904680	4002	-0.0853969
J000099327_J000100857_P0_001P0_AffySNP	5	6906312	13803400	5396	0.0263942
J000099327_J000100857_P0_001P0_AffySNP	5	13809848	14194500	366	0.660031
J000099327_J000100857_P0_001P0_AffySNP	5	14194600	51109988	20548	0.0546718
J000099327_J000100857_P0_001P0_AffySNP	5	51119100	51508900	214	-1.41578
J000099327_J000100857_P0_001P0_AffySNP	5	51509226	51699199	94	-0.222806
J000099327_J000100857_P0_001P0_AffySNP	5	51702900	63213000	7905	-1.22063
J000099327_J000100857_P0_001P0_AffySNP	5	63213154	65419100	1224	-1.41486
J000099327_J000100857_P0_001P0_AffySNP	5	65419500	77938100	7328	-1.17072
J000099327_J000100857_P0_001P0_AffySNP	5	77945590	79421400	889	-1.3844
J000099327_J000100857_P0_001P0_AffySNP	5	79425621	82940155	2202	-1.18902
J000099327_J000100857_P0_001P0_AffySNP	5	82941300	90342500	4070	-1.3554
J000099327_J000100857_P0_001P0_AffySNP	5	90343000	94024400	1978	-1.21999
J000099327_J000100857_P0_001P0_AffySNP	5	94025528	94655614	303	-0.0360298
J000099327_J000100857_P0_001P0_AffySNP	5	94657439	107787000	8098	-1.26743
J000099327_J000100857_P0_001P0_AffySNP	5	107789604	107971000	173	-1.01067
J000099327_J000100857_P0_001P0_AffySNP	5	107971000	111695000	2375	-1.3691
J000099327_J000100857_P0_001P0_AffySNP	5	111695196	117637000	4614	-1.1702
J000099327_J000100857_P0_001P0_AffySNP	5	117637502	118508410	594	-1.50826
J000099327_J000100857_P0_001P0_AffySNP	5	118509000	125848081	4973	-1.23617
J000099327_J000100857_P0_001P0_AffySNP	5	125849000	158565686	21144	-1.25512
J000099327_J000100857_P0_001P0_AffySNP	5	158567000	159357029	534	-1.33966
J000099327_J000100857_P0_001P0_AffySNP	5	159357103	159430000	47	0.136778
J000099327_J000100857_P0_001P0_AffySNP	5	159431000	170055000	7579	0.0380823
J000099327_J000100857_P0_001P0_AffySNP	5	170056168	179216568	6024	-0.0561544
J000099327_J000100857_P0_001P0_AffySNP	5	179216739	181363000	1268	-0.15044
J000099327_J000100857_P0_001P0_AffySNP	6	149662	4189240	3425	-0.0520998
J000099327_J000100857_P0_001P0_AffySNP	6	4189417	4339590	126	-0.0820312
J000099327_J000100857_P0_001P0_AffySNP	6	4343130	4372979	36	-7.64796
J000099327_J000100857_P0_001P0_AffySNP	6	4391316	4943170	478	-7.64796
J000099327_J000100857_P0_001P0_AffySNP	6	4945704	4955987	11	-4.68851
J000099327_J000100857_P0_001P0_AffySNP	6	4956054	4976770	24	-7.64796
J000099327_J000100857_P0_001P0_AffySNP	6	4977975	16187900	8916	0.0189974
J000099327_J000100857_P0_001P0_AffySNP	6	16189400	16205100	13	0.239301
J000099327_J000100857_P0_001P0_AffySNP	6	16208511	16291944	30	-0.137584
J000099327_J000100857_P0_001P0_AffySNP	6	16294200	16320847	20	-0.404749
J000099327_J000100857_P0_001P0_AffySNP	6	16329675	16374716	33	1.28622
J000099327_J000100857_P0_001P0_AffySNP	6	16375021	16573676	219	1.15462
J000099327_J000100857_P0_001P0_AffySNP	6	16597400	23347411	5058	0.0772538
J000099327_J000100857_P0_001P0_AffySNP	6	23347645	29869295	3925	-1.29606
J000099327_J000100857_P0_001P0_AffySNP	6	29869365	30216437	212	-0.585868
J000099327_J000100857_P0_001P0_AffySNP	6	30216927	36682490	3541	-1.24857
J000099327_J000100857_P0_001P0_AffySNP	6	36684194	37142700	363	-1.46386
J000099327_J000100857_P0_001P0_AffySNP	6	37147218	37740933	415	0.652838
J000099327_J000100857_P0_001P0_AffySNP	6	37742143	38387900	406	1.10054
J000099327_J000100857_P0_001P0_AffySNP	6	38393336	38860600	355	0.688941
J000099327_J000100857_P0_001P0_AffySNP	6	38861000	39099100	220	1.02284
J000099327_J000100857_P0_001P0_AffySNP	6	39101100	43494464	2977	-1.4511
J000099327_J000100857_P0_001P0_AffySNP	6	43494545	44252339	423	-0.0980716
J000099327_J000100857_P0_001P0_AffySNP	6	44255100	83323800	23593	-1.41923
J000099327_J000100857_P0_001P0_AffySNP	6	83327200	94006909	7023	-1.25257
J000099327_J000100857_P0_001P0_AffySNP	6	94010622	108632000	8991	0.117616
J000099327_J000100857_P0_001P0_AffySNP	6	108636000	108749000	84	1.08103
J000099327_J000100857_P0_001P0_AffySNP	6	108751000	111227610	1556	0.123997
J000099327_J000100857_P0_001P0_AffySNP	6	111227959	113907337	1826	0.0477541
J000099327_J000100857_P0_001P0_AffySNP	6	113908000	113915000	10	0.773995
J000099327_J000100857_P0_001P0_AffySNP	6	113917836	124455000	6404	0.0139351
J000099327_J000100857_P0_001P0_AffySNP	6	124455000	126195000	1171	0.710897
J000099327_J000100857_P0_001P0_AffySNP	6	126195000	131397000	3337	0.00653721
J000099327_J000100857_P0_001P0_AffySNP	6	131398000	131755188	191	0.696812
J000099327_J000100857_P0_001P0_AffySNP	6	131755328	135165000	2428	0.048668
J000099327_J000100857_P0_001P0_AffySNP	6	135165369	135506535	303	1.10396
J000099327_J000100857_P0_001P0_AffySNP	6	135508000	140859000	3503	0.0795931
J000099327_J000100857_P0_001P0_AffySNP	6	140862000	149008635	5428	-0.000805318
J000099327_J000100857_P0_001P0_AffySNP	6	149008736	151639470	1837	0.0893082
J000099327_J000100857_P0_001P0_AffySNP	6	151640000	151822000	133	0.718228
J000099327_J000100857_P0_001P0_AffySNP	6	151822000	162573161	7910	-0.0178524
J000099327_J000100857_P0_001P0_AffySNP	6	162573213	162587000	14	0.5913
J000099327_J000100857_P0_001P0_AffySNP	6	162587986	165548042	2274	-0.0393232
J000099327_J000100857_P0_001P0_AffySNP	6	165557000	165728000	135	0.858842
J000099327_J000100857_P0_001P0_AffySNP	6	165728000	170742000	3424	-0.0356094
J000099327_J000100857_P0_001P0_AffySNP	7	43259	116066	79	0.169364
J000099327_J000100857_P0_001P0_AffySNP	7	120378	2256070	692	-0.385569
J000099327_J000100857_P0_001P0_AffySNP	7	2258592	10305721	5757	-0.0988732
J000099327_J000100857_P0_001P0_AffySNP	7	10306345	14165891	3267	0.101046
J000099327_J000100857_P0_001P0_AffySNP	7	14169514	14938300	553	-0.0122941
J000099327_J000100857_P0_001P0_AffySNP	7	14938309	15000100	37	-1.95698
J000099327_J000100857_P0_001P0_AffySNP	7	15003707	15052500	62	-1.54582
J000099327_J000100857_P0_001P0_AffySNP	7	15058379	15624946	445	0.027872
J000099327_J000100857_P0_001P0_AffySNP	7	15625461	15674500	42	-0.311473
J000099327_J000100857_P0_001P0_AffySNP	7	15674700	18401000	2199	0.0553275
J000099327_J000100857_P0_001P0_AffySNP	7	18403700	19185200	862	0.82765
J000099327_J000100857_P0_001P0_AffySNP	7	19200000	22250541	2417	0.00621588
J000099327_J000100857_P0_001P0_AffySNP	7	22252257	25704000	2684	-0.0223384
J000099327_J000100857_P0_001P0_AffySNP	7	25704200	26188300	318	0.751394
J000099327_J000100857_P0_001P0_AffySNP	7	26188328	31289152	3703	0.0188466
J000099327_J000100857_P0_001P0_AffySNP	7	31289200	32000754	586	-0.0527516
J000099327_J000100857_P0_001P0_AffySNP	7	32001367	32030028	36	0.493391
J000099327_J000100857_P0_001P0_AffySNP	7	32030400	50213800	12607	-0.0191192
J000099327_J000100857_P0_001P0_AffySNP	7	50214125	65950660	6737	0.0796248
J000099327_J000100857_P0_001P0_AffySNP	7	65953400	68695900	1493	-0.0537264
J000099327_J000100857_P0_001P0_AffySNP	7	68704829	79678100	5845	-0.0463015
J000099327_J000100857_P0_001P0_AffySNP	7	79683743	81886500	1508	0.23069
J000099327_J000100857_P0_001P0_AffySNP	7	81890800	90317900	5412	0.0223331
J000099327_J000100857_P0_001P0_AffySNP	7	90319502	104730000	8290	0.0106229
J000099327_J000100857_P0_001P0_AffySNP	7	104739159	105118329	277	0.573508
J000099327_J000100857_P0_001P0_AffySNP	7	105122000	153345000	30586	0.0379415
J000099327_J000100857_P0_001P0_AffySNP	7	153345000	154632207	1022	-0.0664592
J000099327_J000100857_P0_001P0_AffySNP	7	154635962	154639000	10	-3.07128
J000099327_J000100857_P0_001P0_AffySNP	7	154647148	159334000	3308	-0.078781
J000099327_J000100857_P0_001P0_AffySNP	8	81254	1858770	1288	-1.44997
J000099327_J000100857_P0_001P0_AffySNP	8	1863912	1983520	108	-0.0467624
J000099327_J000100857_P0_001P0_AffySNP	8	1987070	5603840	4742	-1.45432
J000099327_J000100857_P0_001P0_AffySNP	8	5606962	6012895	599	-1.85102
J000099327_J000100857_P0_001P0_AffySNP	8	6013116	19184235	11422	-1.38336
J000099327_J000100857_P0_001P0_AffySNP	8	19184450	19192314	13	-3.40725
J000099327_J000100857_P0_001P0_AffySNP	8	19194666	31171920	8843	-1.38216
J000099327_J000100857_P0_001P0_AffySNP	8	31172759	31184400	14	-0.737761
J000099327_J000100857_P0_001P0_AffySNP	8	31184689	47007800	8025	-1.46748
J000099327_J000100857_P0_001P0_AffySNP	8	47009629	47534700	210	-0.144731
J000099327_J000100857_P0_001P0_AffySNP	8	47537500	56049100	5419	-1.47666
J000099327_J000100857_P0_001P0_AffySNP	8	56049300	56578900	284	-1.68574
J000099327_J000100857_P0_001P0_AffySNP	8	56580267	56653305	63	-0.946714
J000099327_J000100857_P0_001P0_AffySNP	8	56654547	60845100	2865	0.0379193
J000099327_J000100857_P0_001P0_AffySNP	8	60845695	60906405	57	0.929958
J000099327_J000100857_P0_001P0_AffySNP	8	60906454	72097210	6896	0.0161516
J000099327_J000100857_P0_001P0_AffySNP	8	72097210	72108542	11	-1.19509
J000099327_J000100857_P0_001P0_AffySNP	8	72108600	95991975	14562	0.036449
J000099327_J000100857_P0_001P0_AffySNP	8	95992130	115088000	11575	0.0371001
J000099327_J000100857_P0_001P0_AffySNP	8	115092000	115481000	250	0.823085
J000099327_J000100857_P0_001P0_AffySNP	8	115483682	119159173	2615	0.122256
J000099327_J000100857_P0_001P0_AffySNP	8	119167747	119214019	41	1.10404
J000099327_J000100857_P0_001P0_AffySNP	8	119214336	119221728	10	0.414612
J000099327_J000100857_P0_001P0_AffySNP	8	119224000	119261670	21	0.85819
J000099327_J000100857_P0_001P0_AffySNP	8	119262000	119281990	23	0.821312
J000099327_J000100857_P0_001P0_AffySNP	8	119284000	119340738	30	0.692604
J000099327_J000100857_P0_001P0_AffySNP	8	119340771	119352872	17	0.892862
J000099327_J000100857_P0_001P0_AffySNP	8	119353000	139692002	15599	0.0222091
J000099327_J000100857_P0_001P0_AffySNP	8	139692634	139950981	170	0.539658
J000099327_J000100857_P0_001P0_AffySNP	8	139951286	142717223	1601	-0.216273
J000099327_J000100857_P0_001P0_AffySNP	8	142721038	144479000	604	-0.327934
J000099327_J000100857_P0_001P0_AffySNP	8	144480000	145073000	266	-0.444839
J000099327_J000100857_P0_001P0_AffySNP	9	46431	14626400	13814	0.0452692
J000099327_J000100857_P0_001P0_AffySNP	9	14629200	35510181	16013	0.0237699
J000099327_J000100857_P0_001P0_AffySNP	9	35511900	35776193	121	0.733141
J000099327_J000100857_P0_001P0_AffySNP	9	35778600	42995500	2484	0.051989
J000099327_J000100857_P0_001P0_AffySNP	9	60840400	72557954	3655	0.0878299
J000099327_J000100857_P0_001P0_AffySNP	9	72559000	93495344	15197	0.0125683
J000099327_J000100857_P0_001P0_AffySNP	9	93496556	96209720	1937	-0.163266
J000099327_J000100857_P0_001P0_AffySNP	9	96210769	109946000	10126	0.0218973
J000099327_J000100857_P0_001P0_AffySNP	9	109947000	110197000	203	0.723099
J000099327_J000100857_P0_001P0_AffySNP	9	110197595	122565047	9576	0.00935828
J000099327_J000100857_P0_001P0_AffySNP	9	122565866	124396000	1190	-0.1214
J000099327_J000100857_P0_001P0_AffySNP	9	124397000	124532000	69	0.564957
J000099327_J000100857_P0_001P0_AffySNP	9	124532633	127628000	1929	-0.104118
J000099327_J000100857_P0_001P0_AffySNP	9	127628439	131480000	2111	-0.193508
J000099327_J000100857_P0_001P0_AffySNP	9	131481000	131809524	263	0.446655
J000099327_J000100857_P0_001P0_AffySNP	9	131809524	138201000	3469	0.335593
J000099327_J000100857_P0_001P0_AffySNP	10	26824	3882191	3378	-0.0885457
J000099327_J000100857_P0_001P0_AffySNP	10	3886465	34753100	24249	0.0135505
J000099327_J000100857_P0_001P0_AffySNP	10	34753300	34812623	52	0.799678
J000099327_J000100857_P0_001P0_AffySNP	10	34812700	34925700	68	0.802184
J000099327_J000100857_P0_001P0_AffySNP	10	34930400	35212100	137	0.803232
J000099327_J000100857_P0_001P0_AffySNP	10	35213700	43189200	2813	0.0841356
J000099327_J000100857_P0_001P0_AffySNP	10	43191200	48454447	2781	-0.0178567
J000099327_J000100857_P0_001P0_AffySNP	10	48459318	48777065	318	-0.0639151
J000099327_J000100857_P0_001P0_AffySNP	10	48778800	48911334	133	0.031667
J000099327_J000100857_P0_001P0_AffySNP	10	48912316	48932063	32	-0.140665
J000099327_J000100857_P0_001P0_AffySNP	10	48933287	49776200	655	-0.100091
J000099327_J000100857_P0_001P0_AffySNP	10	49779300	50328973	183	0.00198446
J000099327_J000100857_P0_001P0_AffySNP	10	50329591	59749300	7214	0.0465768
J000099327_J000100857_P0_001P0_AffySNP	10	59749830	60081800	289	0.882052
J000099327_J000100857_P0_001P0_AffySNP	10	60087282	66952144	4838	0.0458773
J000099327_J000100857_P0_001P0_AffySNP	10	66952400	68473557	843	0.393034
J000099327_J000100857_P0_001P0_AffySNP	10	68477900	71241800	2094	-1.00444
J000099327_J000100857_P0_001P0_AffySNP	10	71242196	73339800	1198	-1.33844
J000099327_J000100857_P0_001P0_AffySNP	10	73340500	75441400	946	-1.35651
J000099327_J000100857_P0_001P0_AffySNP	10	75441900	76936619	1094	-1.50188
J000099327_J000100857_P0_001P0_AffySNP	10	76936947	80109000	2403	-1.23759
J000099327_J000100857_P0_001P0_AffySNP	10	80109300	87658973	5348	-1.34891
J000099327_J000100857_P0_001P0_AffySNP	10	87669237	88787900	930	-1.31508
J000099327_J000100857_P0_001P0_AffySNP	10	88788900	91068345	1732	-1.46295
J000099327_J000100857_P0_001P0_AffySNP	10	91072489	95266701	2454	-1.31756
J000099327_J000100857_P0_001P0_AffySNP	10	95266773	95656150	332	-0.920713
J000099327_J000100857_P0_001P0_AffySNP	10	95666329	97270600	1093	-1.38091
J000099327_J000100857_P0_001P0_AffySNP	10	97270797	98017352	421	-0.832942
J000099327_J000100857_P0_001P0_AffySNP	10	98017502	102563271	2607	-1.39972
J000099327_J000100857_P0_001P0_AffySNP	10	102563346	102682700	46	1.29899
J000099327_J000100857_P0_001P0_AffySNP	10	102696968	102752915	30	1.99538
J000099327_J000100857_P0_001P0_AffySNP	10	102754000	102781000	21	2.17098
J000099327_J000100857_P0_001P0_AffySNP	10	102786000	102858000	47	1.08577
J000099327_J000100857_P0_001P0_AffySNP	10	102864315	102925000	37	-0.887483
J000099327_J000100857_P0_001P0_AffySNP	10	102928000	109160000	4550	-1.38525
J000099327_J000100857_P0_001P0_AffySNP	10	109160000	111161000	1320	-1.36581
J000099327_J000100857_P0_001P0_AffySNP	10	111162651	115434431	3079	-1.03964
J000099327_J000100857_P0_001P0_AffySNP	10	115437378	118957000	2603	-0.987744
J000099327_J000100857_P0_001P0_AffySNP	10	118957262	122040172	2610	-0.949898
J000099327_J000100857_P0_001P0_AffySNP	10	122041035	126407504	3201	-0.963734
J000099327_J000100857_P0_001P0_AffySNP	10	126409190	127981000	1275	-0.9963
J000099327_J000100857_P0_001P0_AffySNP	10	127981054	133769000	4142	-1.16169
J000099327_J000100857_P0_001P0_AffySNP	11	198510	1544790	464	-1.75744
J000099327_J000100857_P0_001P0_AffySNP	11	1553680	1734590	120	-0.49329
J000099327_J000100857_P0_001P0_AffySNP	11	1735560	4659164	1683	-1.4006
J000099327_J000100857_P0_001P0_AffySNP	11	4659237	7439727	2499	-1.66745
J000099327_J000100857_P0_001P0_AffySNP	11	7439938	12682700	4126	-1.3508
J000099327_J000100857_P0_001P0_AffySNP	11	12684196	12950900	226	-7.64796
J000099327_J000100857_P0_001P0_AffySNP	11	12957592	15230898	1546	-1.36743
J000099327_J000100857_P0_001P0_AffySNP	11	15236100	26614598	8886	0.768505
J000099327_J000100857_P0_001P0_AffySNP	11	26620667	26724600	109	1.2414
J000099327_J000100857_P0_001P0_AffySNP	11	26724648	33882363	4611	0.738386
J000099327_J000100857_P0_001P0_AffySNP	11	33882740	35262248	1254	0.812726
J000099327_J000100857_P0_001P0_AffySNP	11	35267496	38717133	2572	0.791742
J000099327_J000100857_P0_001P0_AffySNP	11	38735400	39448000	390	-0.0820857
J000099327_J000100857_P0_001P0_AffySNP	11	39451900	41843400	1721	0.0232621
J000099327_J000100857_P0_001P0_AffySNP	11	41848700	42965200	819	0.779592
J000099327_J000100857_P0_001P0_AffySNP	11	42965400	43046300	65	-0.188018
J000099327_J000100857_P0_001P0_AffySNP	11	43047611	43154127	81	0.580297
J000099327_J000100857_P0_001P0_AffySNP	11	43154240	45482900	1773	-0.00138845
J000099327_J000100857_P0_001P0_AffySNP	11	45484187	45925913	260	0.446589
J000099327_J000100857_P0_001P0_AffySNP	11	45926800	47973700	863	0.0139021
J000099327_J000100857_P0_001P0_AffySNP	11	54555644	64313500	5532	-1.43567
J000099327_J000100857_P0_001P0_AffySNP	11	64322402	64805800	221	-1.63601
J000099327_J000100857_P0_001P0_AffySNP	11	64805800	65065024	80	-0.316955
J000099327_J000100857_P0_001P0_AffySNP	11	65068600	71191100	2916	-0.190249
J000099327_J000100857_P0_001P0_AffySNP	11	71195027	72019669	483	-0.0505977
J000099327_J000100857_P0_001P0_AffySNP	11	72028377	75184200	1659	0.705111
J000099327_J000100857_P0_001P0_AffySNP	11	75188800	75659475	273	1.02362
J000099327_J000100857_P0_001P0_AffySNP	11	75659500	76653029	539	0.687884
J000099327_J000100857_P0_001P0_AffySNP	11	76653682	77081424	275	0.679751
J000099327_J000100857_P0_001P0_AffySNP	11	77083706	77195826	69	1.83466
J000099327_J000100857_P0_001P0_AffySNP	11	77196431	78377708	614	2.15843
J000099327_J000100857_P0_001P0_AffySNP	11	78380104	79090700	547	3.04364
J000099327_J000100857_P0_001P0_AffySNP	11	79092252	80979016	1540	-1.29274
J000099327_J000100857_P0_001P0_AffySNP	11	80979293	85764400	3411	-1.47629
J000099327_J000100857_P0_001P0_AffySNP	11	85766240	86910258	857	-1.2517
J000099327_J000100857_P0_001P0_AffySNP	11	86911500	87201500	196	0.164819
J000099327_J000100857_P0_001P0_AffySNP	11	87203100	118996000	22721	-1.39259
J000099327_J000100857_P0_001P0_AffySNP	11	119003000	119222000	123	-0.103484
J000099327_J000100857_P0_001P0_AffySNP	11	119225000	135074876	12234	-1.43751
J000099327_J000100857_P0_001P0_AffySNP	12	51460	873400	535	1.36216
J000099327_J000100857_P0_001P0_AffySNP	12	876466	1476910	336	1.707
J000099327_J000100857_P0_001P0_AffySNP	12	1477680	9089980	5329	-1.43976
J000099327_J000100857_P0_001P0_AffySNP	12	9090027	11013044	1278	-1.70576
J000099327_J000100857_P0_001P0_AffySNP	12	11014000	27039200	11402	-1.34531
J000099327_J000100857_P0_001P0_AffySNP	12	27040100	29321177	1704	1.66244
J000099327_J000100857_P0_001P0_AffySNP	12	29322500	29390600	27	0.809608
J000099327_J000100857_P0_001P0_AffySNP	12	29391500	30409472	944	1.15085
J000099327_J000100857_P0_001P0_AffySNP	12	30409492	53698900	12578	0.0152647
J000099327_J000100857_P0_001P0_AffySNP	12	53699260	56782391	1744	0.000976395
J000099327_J000100857_P0_001P0_AffySNP	12	56785700	57211200	235	-0.0665717
J000099327_J000100857_P0_001P0_AffySNP	12	57218700	57662980	200	-0.000865654
J000099327_J000100857_P0_001P0_AffySNP	12	57664400	68740600	7399	-1.34566
J000099327_J000100857_P0_001P0_AffySNP	12	68742600	68990700	197	0.0806057
J000099327_J000100857_P0_001P0_AffySNP	12	69002931	70069900	772	0.0818944
J000099327_J000100857_P0_001P0_AffySNP	12	70072526	70114772	24	-0.11373
J000099327_J000100857_P0_001P0_AffySNP	12	70116093	71106386	697	-1.19705
J000099327_J000100857_P0_001P0_AffySNP	12	71108818	71731800	391	-0.0751726
J000099327_J000100857_P0_001P0_AffySNP	12	71731900	74136700	1415	-1.50439
J000099327_J000100857_P0_001P0_AffySNP	12	74142660	74662900	328	0.0547938
J000099327_J000100857_P0_001P0_AffySNP	12	74663206	75272800	421	0.064933
J000099327_J000100857_P0_001P0_AffySNP	12	75273600	75845200	417	-1.2715
J000099327_J000100857_P0_001P0_AffySNP	12	75846951	77944900	1471	-1.36754
J000099327_J000100857_P0_001P0_AffySNP	12	77945018	78033900	73	-0.0361985
J000099327_J000100857_P0_001P0_AffySNP	12	78037470	104567000	17386	0.0253095
J000099327_J000100857_P0_001P0_AffySNP	12	104567142	104834000	238	0.726477
J000099327_J000100857_P0_001P0_AffySNP	12	104840000	121159828	11303	-0.0432449
J000099327_J000100857_P0_001P0_AffySNP	12	121160849	121167552	12	-1.09541
J000099327_J000100857_P0_001P0_AffySNP	12	121169000	131155880	7395	-0.134779
J000099327_J000100857_P0_001P0_AffySNP	12	131156000	132076412	680	-0.124384
J000099327_J000100857_P0_001P0_AffySNP	12	132085653	132613000	111	0.351264
J000099327_J000100857_P0_001P0_AffySNP	12	132618000	133006000	168	-0.320435
J000099327_J000100857_P0_001P0_AffySNP	12	133006000	133202000	112	0.736534
J000099327_J000100857_P0_001P0_AffySNP	13	18452800	21914000	2113	-1.21977
J000099327_J000100857_P0_001P0_AffySNP	13	21917500	22807600	751	-1.56928
J000099327_J000100857_P0_001P0_AffySNP	13	22807883	31322800	6708	-1.37022
J000099327_J000100857_P0_001P0_AffySNP	13	31330600	32165449	581	0.0403178
J000099327_J000100857_P0_001P0_AffySNP	13	32165905	32859700	496	-0.558465
J000099327_J000100857_P0_001P0_AffySNP	13	32864000	33257300	393	-7.64796
J000099327_J000100857_P0_001P0_AffySNP	13	33258200	33528100	177	-1.36411
J000099327_J000100857_P0_001P0_AffySNP	13	33530268	36380510	1997	0.093596
J000099327_J000100857_P0_001P0_AffySNP	13	36386500	36398369	12	0.44454
J000099327_J000100857_P0_001P0_AffySNP	13	36398470	36836559	331	0.79009
J000099327_J000100857_P0_001P0_AffySNP	13	36839500	42959500	4451	-0.0312998
J000099327_J000100857_P0_001P0_AffySNP	13	42960818	45359900	1627	0.758213
J000099327_J000100857_P0_001P0_AffySNP	13	45360600	48194600	1970	-0.0328192
J000099327_J000100857_P0_001P0_AffySNP	13	48208400	48397400	195	-7.64796
J000099327_J000100857_P0_001P0_AffySNP	13	48397400	48440602	59	0.263564
J000099327_J000100857_P0_001P0_AffySNP	13	48441200	48532400	63	0.111226
J000099327_J000100857_P0_001P0_AffySNP	13	48533826	48565600	18	-0.0409526
J000099327_J000100857_P0_001P0_AffySNP	13	48567933	72044189	14277	0.0372257
J000099327_J000100857_P0_001P0_AffySNP	13	72044518	72826900	626	0.0993396
J000099327_J000100857_P0_001P0_AffySNP	13	72828700	72849949	10	1.13267
J000099327_J000100857_P0_001P0_AffySNP	13	72850600	72904243	31	1.47672
J000099327_J000100857_P0_001P0_AffySNP	13	72906254	72951400	22	1.48012
J000099327_J000100857_P0_001P0_AffySNP	13	72959400	74060835	835	0.15187
J000099327_J000100857_P0_001P0_AffySNP	13	74064052	74138954	64	-0.30311
J000099327_J000100857_P0_001P0_AffySNP	13	74139000	75261417	808	0.10263
J000099327_J000100857_P0_001P0_AffySNP	13	75261723	75286073	17	-0.0380621
J000099327_J000100857_P0_001P0_AffySNP	13	75286100	75312000	35	0.0429554
J000099327_J000100857_P0_001P0_AffySNP	13	75319200	75606700	220	1.26851
J000099327_J000100857_P0_001P0_AffySNP	13	75610000	75637487	11	-0.130529
J000099327_J000100857_P0_001P0_AffySNP	13	75637600	78876900	2325	-0.0454158
J000099327_J000100857_P0_001P0_AffySNP	13	78877702	92334000	8466	0.0614743
J000099327_J000100857_P0_001P0_AffySNP	13	92336593	92460734	99	-1.34231
J000099327_J000100857_P0_001P0_AffySNP	13	92463138	95423100	2257	0.0341826
J000099327_J000100857_P0_001P0_AffySNP	13	95427000	95757800	170	0.707143
J000099327_J000100857_P0_001P0_AffySNP	13	95758300	110367221	11426	0.0406962
J000099327_J000100857_P0_001P0_AffySNP	13	110368734	114343000	2435	-0.0417238
J000099327_J000100857_P0_001P0_AffySNP	14	18225600	21346600	1243	0.13146
J000099327_J000100857_P0_001P0_AffySNP	14	21350700	21704200	203	0.614001
J000099327_J000100857_P0_001P0_AffySNP	14	21706500	23119400	1099	-0.0149433
J000099327_J000100857_P0_001P0_AffySNP	14	23121800	23416678	149	0.0481868
J000099327_J000100857_P0_001P0_AffySNP	14	23417055	23499100	58	-0.230946
J000099327_J000100857_P0_001P0_AffySNP	14	23501000	25258488	1233	-1.34479
J000099327_J000100857_P0_001P0_AffySNP	14	25259000	26105794	570	0.11134
J000099327_J000100857_P0_001P0_AffySNP	14	26105832	27215900	759	0.105389
J000099327_J000100857_P0_001P0_AffySNP	14	27217300	27399300	122	0.818018
J000099327_J000100857_P0_001P0_AffySNP	14	27399900	37803240	6671	0.0968071
J000099327_J000100857_P0_001P0_AffySNP	14	37803400	38089000	149	0.833873
J000099327_J000100857_P0_001P0_AffySNP	14	38089077	38483859	315	1.66597
J000099327_J000100857_P0_001P0_AffySNP	14	38487746	38991400	298	2.1079
J000099327_J000100857_P0_001P0_AffySNP	14	38995204	39574400	314	0.730907
J000099327_J000100857_P0_001P0_AffySNP	14	39577000	39683400	66	0.905416
J000099327_J000100857_P0_001P0_AffySNP	14	39687279	40179700	283	0.00542167
J000099327_J000100857_P0_001P0_AffySNP	14	40182900	41850009	1182	-1.28618
J000099327_J000100857_P0_001P0_AffySNP	14	41850312	43003530	731	0.155207
J000099327_J000100857_P0_001P0_AffySNP	14	43007200	43730000	374	0.150548
J000099327_J000100857_P0_001P0_AffySNP	14	43730800	45332502	900	-1.23825
J000099327_J000100857_P0_001P0_AffySNP	14	45356900	45982476	373	0.140419
J000099327_J000100857_P0_001P0_AffySNP	14	45982900	45998738	14	-0.862981
J000099327_J000100857_P0_001P0_AffySNP	14	46024111	47882200	1193	-1.28006
J000099327_J000100857_P0_001P0_AffySNP	14	47884689	47890300	14	-0.686538
J000099327_J000100857_P0_001P0_AffySNP	14	47891397	49494239	962	0.131889
J000099327_J000100857_P0_001P0_AffySNP	14	49496700	49504800	11	-1.11947
J000099327_J000100857_P0_001P0_AffySNP	14	49505200	49629842	55	-1.13089
J000099327_J000100857_P0_001P0_AffySNP	14	49632300	49677900	23	-1.54596
J000099327_J000100857_P0_001P0_AffySNP	14	49689800	50100207	221	1.03304
J000099327_J000100857_P0_001P0_AffySNP	14	50100411	50554305	239	1.5898
J000099327_J000100857_P0_001P0_AffySNP	14	50564900	51984462	1100	-1.38785
J000099327_J000100857_P0_001P0_AffySNP	14	51986400	52029529	40	1.28277
J000099327_J000100857_P0_001P0_AffySNP	14	52029557	52061255	33	1.24073
J000099327_J000100857_P0_001P0_AffySNP	14	52063564	52069396	10	1.1975
J000099327_J000100857_P0_001P0_AffySNP	14	52069794	52080400	15	1.48933
J000099327_J000100857_P0_001P0_AffySNP	14	52090932	67192300	9926	-1.41975
J000099327_J000100857_P0_001P0_AffySNP	14	67195235	87481900	13765	-1.38833
J000099327_J000100857_P0_001P0_AffySNP	14	87485500	87641600	71	-0.0595571
J000099327_J000100857_P0_001P0_AffySNP	14	87642000	87981600	263	-1.27665
J000099327_J000100857_P0_001P0_AffySNP	14	87984426	88180878	142	0.0960427
J000099327_J000100857_P0_001P0_AffySNP	14	88181224	88642434	290	0.106888
J000099327_J000100857_P0_001P0_AffySNP	14	88643100	88991300	194	0.824882
J000099327_J000100857_P0_001P0_AffySNP	14	88992069	89226958	182	-0.0234848
J000099327_J000100857_P0_001P0_AffySNP	14	89227000	89329967	79	0.00647319
J000099327_J000100857_P0_001P0_AffySNP	14	89336700	89851800	377	-1.2809
J000099327_J000100857_P0_001P0_AffySNP	14	89854302	90264700	257	0.0586077
J000099327_J000100857_P0_001P0_AffySNP	14	90266668	90798376	326	-1.04578
J000099327_J000100857_P0_001P0_AffySNP	14	90799100	90908716	70	-0.0219864
J000099327_J000100857_P0_001P0_AffySNP	14	90909000	90961318	22	0.0266704
J000099327_J000100857_P0_001P0_AffySNP	14	90963309	91165700	113	-1.0014
J000099327_J000100857_P0_001P0_AffySNP	14	91171300	91742100	332	0.75775
J000099327_J000100857_P0_001P0_AffySNP	14	91747000	99986000	6420	-1.43804
J000099327_J000100857_P0_001P0_AffySNP	14	99986800	100203103	125	-0.18397
J000099327_J000100857_P0_001P0_AffySNP	14	100212000	102359800	1186	1.61204
J000099327_J000100857_P0_001P0_AffySNP	14	102373001	105106412	1175	1.33337
J000099327_J000100857_P0_001P0_AffySNP	14	105107000	105225000	35	-1.3888
J000099327_J000100857_P0_001P0_AffySNP	14	105242000	105291055	25	-1.34328
J000099327_J000100857_P0_001P0_AffySNP	14	105303000	105450083	43	1.87404
J000099327_J000100857_P0_001P0_AffySNP	14	105617918	106158000	175	-0.235394
J000099327_J000100857_P0_001P0_AffySNP	14	106166000	106218971	27	2.4224
J000099327_J000100857_P0_001P0_AffySNP	14	106222000	106253000	11	2.50388
J000099327_J000100857_P0_001P0_AffySNP	14	106257000	106697000	283	-0.831921
J000099327_J000100857_P0_001P0_AffySNP	14	106697000	106877229	102	1.6638
J000099327_J000100857_P0_001P0_AffySNP	15	22754400	32218009	5992	-1.35452
J000099327_J000100857_P0_001P0_AffySNP	15	32219037	32774126	180	-0.272722
J000099327_J000100857_P0_001P0_AffySNP	15	32775138	32834000	53	-0.0979905
J000099327_J000100857_P0_001P0_AffySNP	15	32834253	32919100	104	-0.146274
J000099327_J000100857_P0_001P0_AffySNP	15	32920456	42162400	6482	-0.0352319
J000099327_J000100857_P0_001P0_AffySNP	15	42162800	44527383	1038	0.010763
J000099327_J000100857_P0_001P0_AffySNP	15	44528600	67109250	15333	0.600942
J000099327_J000100857_P0_001P0_AffySNP	15	67111200	68442765	850	0.540717
J000099327_J000100857_P0_001P0_AffySNP	15	68443060	70833500	1641	0.485036
J000099327_J000100857_P0_001P0_AffySNP	15	70833570	88585140	11024	0.551923
J000099327_J000100857_P0_001P0_AffySNP	15	88587900	89022391	292	1.0753
J000099327_J000100857_P0_001P0_AffySNP	15	89022640	98168100	7132	0.604854
J000099327_J000100857_P0_001P0_AffySNP	15	98168410	101929000	2846	0.494449
J000099327_J000100857_P0_001P0_AffySNP	16	10778	2884316	1031	-0.392423
J000099327_J000100857_P0_001P0_AffySNP	16	2885840	3198360	131	0.460292
J000099327_J000100857_P0_001P0_AffySNP	16	3200228	5012360	1064	-0.212851
J000099327_J000100857_P0_001P0_AffySNP	16	5013335	10563054	6034	-0.0610448
J000099327_J000100857_P0_001P0_AffySNP	16	10563548	10667500	88	0.673512
J000099327_J000100857_P0_001P0_AffySNP	16	10668474	31894396	12335	-0.0680405
J000099327_J000100857_P0_001P0_AffySNP	16	31894700	36048900	843	0.362274
J000099327_J000100857_P0_001P0_AffySNP	16	46429900	49224800	1506	0.18079
J000099327_J000100857_P0_001P0_AffySNP	16	49226700	80959700	23233	0.00564126
J000099327_J000100857_P0_001P0_AffySNP	16	80959837	83050845	2179	0.65509
J000099327_J000100857_P0_001P0_AffySNP	16	83051100	83085400	45	1.17398
J000099327_J000100857_P0_001P0_AffySNP	16	83085478	83177400	137	0.759506
J000099327_J000100857_P0_001P0_AffySNP	16	83177919	90221100	5547	0.460323
J000099327_J000100857_P0_001P0_AffySNP	17	150734	33342971	16759	-1.39635
J000099327_J000100857_P0_001P0_AffySNP	17	33343496	38844500	3542	-1.46893
J000099327_J000100857_P0_001P0_AffySNP	17	38846800	38951000	53	0.0258351
J000099327_J000100857_P0_001P0_AffySNP	17	38953900	42502600	2014	-1.44512
J000099327_J000100857_P0_001P0_AffySNP	17	42504025	42615768	45	-0.0701102
J000099327_J000100857_P0_001P0_AffySNP	17	42617400	42666355	21	0.06534
J000099327_J000100857_P0_001P0_AffySNP	17	42688900	42721500	21	0.118294
J000099327_J000100857_P0_001P0_AffySNP	17	42724200	47852600	2546	-1.45153
J000099327_J000100857_P0_001P0_AffySNP	17	47852993	55243400	4634	-0.0208563
J000099327_J000100857_P0_001P0_AffySNP	17	55243637	55477400	181	0.465616
J000099327_J000100857_P0_001P0_AffySNP	17	55480800	55593328	118	-0.222099
J000099327_J000100857_P0_001P0_AffySNP	17	55595200	67014327	6798	0.025635
J000099327_J000100857_P0_001P0_AffySNP	17	67015092	69733800	1658	-0.0855811
J000099327_J000100857_P0_001P0_AffySNP	17	69756300	69797673	23	0.455868
J000099327_J000100857_P0_001P0_AffySNP	17	69797700	74275189	3572	0.636566
J000099327_J000100857_P0_001P0_AffySNP	17	74276968	74641454	229	0.935847
J000099327_J000100857_P0_001P0_AffySNP	17	74644000	78052900	1855	0.440924
J000099327_J000100857_P0_001P0_AffySNP	17	78057300	78534000	262	1.6298
J000099327_J000100857_P0_001P0_AffySNP	17	78534211	83090856	2269	1.06531
J000099327_J000100857_P0_001P0_AffySNP	18	11543	9655968	7186	0.736428
J000099327_J000100857_P0_001P0_AffySNP	18	9656510	9725790	52	-1.43897
J000099327_J000100857_P0_001P0_AffySNP	18	9726087	9732440	14	-3.42247
J000099327_J000100857_P0_001P0_AffySNP	18	9733240	10269161	482	-1.27953
J000099327_J000100857_P0_001P0_AffySNP	18	10271000	10622047	310	-1.53944
J000099327_J000100857_P0_001P0_AffySNP	18	10622602	10704224	81	-1.04708
J000099327_J000100857_P0_001P0_AffySNP	18	10706847	11860600	803	-1.55479
J000099327_J000100857_P0_001P0_AffySNP	18	11865893	12283548	271	-1.17822
J000099327_J000100857_P0_001P0_AffySNP	18	12283760	14504000	1283	0.0341135
J000099327_J000100857_P0_001P0_AffySNP	18	14528900	15402400	285	-7.64796
J000099327_J000100857_P0_001P0_AffySNP	18	20949400	41053110	12891	-1.33805
J000099327_J000100857_P0_001P0_AffySNP	18	41053300	42524135	1077	0.103545
J000099327_J000100857_P0_001P0_AffySNP	18	42524671	42735800	127	-7.64796
J000099327_J000100857_P0_001P0_AffySNP	18	42739800	54414547	8188	0.0242778
J000099327_J000100857_P0_001P0_AffySNP	18	54415451	55301200	561	-1.53064
J000099327_J000100857_P0_001P0_AffySNP	18	55305900	56077141	477	-0.079886
J000099327_J000100857_P0_001P0_AffySNP	18	56077300	66038300	7266	-1.39198
J000099327_J000100857_P0_001P0_AffySNP	18	66038752	67044172	687	0.0493289
J000099327_J000100857_P0_001P0_AffySNP	18	67050538	67969500	711	1.28676
J000099327_J000100857_P0_001P0_AffySNP	18	67971567	76058000	6399	0.0205495
J000099327_J000100857_P0_001P0_AffySNP	18	76058517	80257174	2940	-0.149368
J000099327_J000100857_P0_001P0_AffySNP	19	90910	462604	101	-1.84609
J000099327_J000100857_P0_001P0_AffySNP	19	902060	1548820	196	-1.87017
J000099327_J000100857_P0_001P0_AffySNP	19	1882763	3923220	681	0.837834
J000099327_J000100857_P0_001P0_AffySNP	19	3931640	5169900	386	0.376121
J000099327_J000100857_P0_001P0_AffySNP	19	5170330	5923890	351	-1.43629
J000099327_J000100857_P0_001P0_AffySNP	19	5924882	8181260	1165	-1.66785
J000099327_J000100857_P0_001P0_AffySNP	19	8183650	11079100	1439	-0.16425
J000099327_J000100857_P0_001P0_AffySNP	19	11084147	12655556	824	-1.45537
J000099327_J000100857_P0_001P0_AffySNP	19	12664048	12729223	34	-0.0689898
J000099327_J000100857_P0_001P0_AffySNP	19	12733200	12831209	29	-0.0444185
J000099327_J000100857_P0_001P0_AffySNP	19	12844364	12987300	47	-0.233931
J000099327_J000100857_P0_001P0_AffySNP	19	12987600	16528488	2017	-1.3529
J000099327_J000100857_P0_001P0_AffySNP	19	16531900	17077100	298	0.426104
J000099327_J000100857_P0_001P0_AffySNP	19	17078658	17593800	204	-0.229818
J000099327_J000100857_P0_001P0_AffySNP	19	17594083	19189152	705	-1.48682
J000099327_J000100857_P0_001P0_AffySNP	19	19190200	23856500	2757	-1.16231
J000099327_J000100857_P0_001P0_AffySNP	19	23857916	58586500	18958	-1.43778
J000099327_J000100857_P0_001P0_AffySNP	20	80664	8544630	6601	-1.38143
J000099327_J000100857_P0_001P0_AffySNP	20	8544807	11284449	2333	-1.31007
J000099327_J000100857_P0_001P0_AffySNP	20	11284600	24384241	10603	-1.39392
J000099327_J000100857_P0_001P0_AffySNP	20	24385078	25485500	738	0.0312092
J000099327_J000100857_P0_001P0_AffySNP	20	25486723	37520095	3573	-1.30378
J000099327_J000100857_P0_001P0_AffySNP	20	37524958	38401000	628	1.37605
J000099327_J000100857_P0_001P0_AffySNP	20	38402800	38765389	224	1.07866
J000099327_J000100857_P0_001P0_AffySNP	20	38765800	38810700	24	0.261857
J000099327_J000100857_P0_001P0_AffySNP	20	38813400	38846200	21	0.342782
J000099327_J000100857_P0_001P0_AffySNP	20	38849000	39262600	253	-0.131942
J000099327_J000100857_P0_001P0_AffySNP	20	39263200	41544300	1632	-0.0226768
J000099327_J000100857_P0_001P0_AffySNP	20	41547300	41796000	169	1.21683
J000099327_J000100857_P0_001P0_AffySNP	20	41796143	42087400	268	0.0916568
J000099327_J000100857_P0_001P0_AffySNP	20	42088100	42173607	87	-1.4504
J000099327_J000100857_P0_001P0_AffySNP	20	42181330	42519704	312	-0.0106434
J000099327_J000100857_P0_001P0_AffySNP	20	42520500	43468000	836	-1.2078
J000099327_J000100857_P0_001P0_AffySNP	20	43468600	43867800	228	-0.124249
J000099327_J000100857_P0_001P0_AffySNP	20	43884500	44352400	380	1.35847
J000099327_J000100857_P0_001P0_AffySNP	20	44355100	44864800	303	1.93506
J000099327_J000100857_P0_001P0_AffySNP	20	44867800	45945820	705	0.755357
J000099327_J000100857_P0_001P0_AffySNP	20	45946854	46154592	130	-0.963767
J000099327_J000100857_P0_001P0_AffySNP	20	46158839	46625500	337	0.572056
J000099327_J000100857_P0_001P0_AffySNP	20	46626000	46695369	73	1.92676
J000099327_J000100857_P0_001P0_AffySNP	20	46697500	46749522	28	1.95772
J000099327_J000100857_P0_001P0_AffySNP	20	46756190	48221590	1226	0.623665
J000099327_J000100857_P0_001P0_AffySNP	20	48222500	48296200	70	-1.6185
J000099327_J000100857_P0_001P0_AffySNP	20	48297900	48832634	376	-0.114181
J000099327_J000100857_P0_001P0_AffySNP	20	48835400	50149800	771	0.398244
J000099327_J000100857_P0_001P0_AffySNP	20	50150300	50999000	637	0.735647
J000099327_J000100857_P0_001P0_AffySNP	20	51006000	52395500	1038	1.71213
J000099327_J000100857_P0_001P0_AffySNP	20	52395653	54798100	1999	1.32055
J000099327_J000100857_P0_001P0_AffySNP	20	54801180	57911800	2587	1.70388
J000099327_J000100857_P0_001P0_AffySNP	20	57912319	58618493	587	1.4169
J000099327_J000100857_P0_001P0_AffySNP	20	58618850	59098900	314	2.25068
J000099327_J000100857_P0_001P0_AffySNP	20	59099630	59711026	505	1.60651
J000099327_J000100857_P0_001P0_AffySNP	20	59725584	59759029	35	2.08489
J000099327_J000100857_P0_001P0_AffySNP	20	59769298	60350400	550	2.4917
J000099327_J000100857_P0_001P0_AffySNP	20	60350747	60814571	400	1.75059
J000099327_J000100857_P0_001P0_AffySNP	20	60815206	61637438	793	0.524636
J000099327_J000100857_P0_001P0_AffySNP	20	61639145	61958456	217	-0.366147
J000099327_J000100857_P0_001P0_AffySNP	20	61958481	62018340	34	-0.574571
J000099327_J000100857_P0_001P0_AffySNP	20	62019830	63057536	478	0.327601
J000099327_J000100857_P0_001P0_AffySNP	20	63057782	64324800	520	0.686622
J000099327_J000100857_P0_001P0_AffySNP	21	10336500	23041973	7212	-1.34257
J000099327_J000100857_P0_001P0_AffySNP	21	23042170	23537753	441	-1.45083
J000099327_J000100857_P0_001P0_AffySNP	21	23537805	23726865	147	-0.12196
J000099327_J000100857_P0_001P0_AffySNP	21	23726900	29661700	4610	-0.0151189
J000099327_J000100857_P0_001P0_AffySNP	21	29662061	29827500	139	0.0412231
J000099327_J000100857_P0_001P0_AffySNP	21	29827658	29848100	19	-0.521164
J000099327_J000100857_P0_001P0_AffySNP	21	29848136	29892200	38	-0.254008
J000099327_J000100857_P0_001P0_AffySNP	21	29894723	30059738	119	-0.0818695
J000099327_J000100857_P0_001P0_AffySNP	21	30059789	32820235	1912	-1.22145
J000099327_J000100857_P0_001P0_AffySNP	21	32822700	34135300	947	0.00950885
J000099327_J000100857_P0_001P0_AffySNP	21	34140258	39143843	4006	-1.2223
J000099327_J000100857_P0_001P0_AffySNP	21	39143978	44857861	4404	-1.36609
J000099327_J000100857_P0_001P0_AffySNP	21	44858038	44892300	19	-2.34961
J000099327_J000100857_P0_001P0_AffySNP	21	44895176	46677000	1074	-1.4653
J000099327_J000100857_P0_001P0_AffySNP	22	15294500	20601876	2409	-1.31422
J000099327_J000100857_P0_001P0_AffySNP	22	20604000	22063281	925	-1.27612
J000099327_J000100857_P0_001P0_AffySNP	22	22063414	22210600	303	-0.0729148
J000099327_J000100857_P0_001P0_AffySNP	22	22210600	25265731	2031	-1.38267
J000099327_J000100857_P0_001P0_AffySNP	22	25268000	25526400	306	-0.0553732
J000099327_J000100857_P0_001P0_AffySNP	22	25526400	27735700	2316	-1.48555
J000099327_J000100857_P0_001P0_AffySNP	22	27737521	27769346	26	-0.222414
J000099327_J000100857_P0_001P0_AffySNP	22	27770414	27976600	106	-0.0602088
J000099327_J000100857_P0_001P0_AffySNP	22	27976846	37272600	6698	-0.0952861
J000099327_J000100857_P0_001P0_AffySNP	22	37274700	37575800	175	0.334075
J000099327_J000100857_P0_001P0_AffySNP	22	37580232	40686474	1566	-0.164121
J000099327_J000100857_P0_001P0_AffySNP	22	40689965	42471892	1084	-0.167616
J000099327_J000100857_P0_001P0_AffySNP	22	42472500	43350700	566	-0.288946
J000099327_J000100857_P0_001P0_AffySNP	22	43351400	50796000	5869	-0.226231
J000099327_J000101348_P0_002P0_AffySNP	1	61736	4334960	1444	-0.290412
J000099327_J000101348_P0_002P0_AffySNP	1	4335175	9190932	3384	-0.196158
J000099327_J000101348_P0_002P0_AffySNP	1	9193130	12592848	1807	-0.122292
J000099327_J000101348_P0_002P0_AffySNP	1	12593186	18518519	3820	-0.0753336
J000099327_J000101348_P0_002P0_AffySNP	1	18518649	18816988	217	0.497635
J000099327_J000101348_P0_002P0_AffySNP	1	18817600	21548503	1745	-0.124017
J000099327_J000101348_P0_002P0_AffySNP	1	21548897	22310315	505	-0.0936866
J000099327_J000101348_P0_002P0_AffySNP	1	22312668	23570200	773	-0.157419
J000099327_J000101348_P0_002P0_AffySNP	1	23570700	25256900	967	-0.105963
J000099327_J000101348_P0_002P0_AffySNP	1	25266600	25301597	19	-4.95446
J000099327_J000101348_P0_002P0_AffySNP	1	25301900	25335700	14	-4.33444
J000099327_J000101348_P0_002P0_AffySNP	1	25336800	41569972	9002	-0.0792137
J000099327_J000101348_P0_002P0_AffySNP	1	41572204	41762348	156	-0.189136
J000099327_J000101348_P0_002P0_AffySNP	1	41763100	42159400	303	-0.0652286
J000099327_J000101348_P0_002P0_AffySNP	1	42162500	42435411	148	0.0469356
J000099327_J000101348_P0_002P0_AffySNP	1	42435502	42673500	134	-0.127343
J000099327_J000101348_P0_002P0_AffySNP	1	42675000	43042227	226	0.0535449
J000099327_J000101348_P0_002P0_AffySNP	1	43045974	43241612	145	0.0177152
J000099327_J000101348_P0_002P0_AffySNP	1	43247500	43877501	394	-0.043638
J000099327_J000101348_P0_002P0_AffySNP	1	43878290	46169477	1189	0.635572
J000099327_J000101348_P0_002P0_AffySNP	1	46169537	52369500	3328	-0.00212637
J000099327_J000101348_P0_002P0_AffySNP	1	52369800	53152400	479	0.0320727
J000099327_J000101348_P0_002P0_AffySNP	1	53152900	65532057	9479	0.0505848
J000099327_J000101348_P0_002P0_AffySNP	1	65534850	66134370	456	-0.0226385
J000099327_J000101348_P0_002P0_AffySNP	1	66134800	66455689	236	-1.47219
J000099327_J000101348_P0_002P0_AffySNP	1	66455700	68925400	1793	-1.32876
J000099327_J000101348_P0_002P0_AffySNP	1	68929300	75652700	4111	-1.44249
J000099327_J000101348_P0_002P0_AffySNP	1	75653200	99178377	15658	-1.36595
J000099327_J000101348_P0_002P0_AffySNP	1	99178407	107175067	4984	-1.44046
J000099327_J000101348_P0_002P0_AffySNP	1	107177000	107465966	244	0.0972706
J000099327_J000101348_P0_002P0_AffySNP	1	107466000	107956000	399	0.0255555
J000099327_J000101348_P0_002P0_AffySNP	1	107959000	115563709	5172	-1.31267
J000099327_J000101348_P0_002P0_AffySNP	1	115565000	116134047	435	0.120511
J000099327_J000101348_P0_002P0_AffySNP	1	116134102	121741000	2737	0.0948141
J000099327_J000101348_P0_002P0_AffySNP	1	143285000	151721000	2414	0.120994
J000099327_J000101348_P0_002P0_AffySNP	1	151722795	152107000	241	0.589687
J000099327_J000101348_P0_002P0_AffySNP	1	152116473	152470000	206	-0.000306788
J000099327_J000101348_P0_002P0_AffySNP	1	152470000	152790000	340	-0.331975
J000099327_J000101348_P0_002P0_AffySNP	1	152790000	152795000	28	-7.63421
J000099327_J000101348_P0_002P0_AffySNP	1	152796000	153200163	321	-0.100335
J000099327_J000101348_P0_002P0_AffySNP	1	153200233	159970000	4145	-0.0554803
J000099327_J000101348_P0_002P0_AffySNP	1	159973670	160611717	421	0.673673
J000099327_J000101348_P0_002P0_AffySNP	1	160612934	224065681	44432	0.0230146
J000099327_J000101348_P0_002P0_AffySNP	1	224067000	225141824	742	0.0485334
J000099327_J000101348_P0_002P0_AffySNP	1	225141934	235530000	7293	0.0644932
J000099327_J000101348_P0_002P0_AffySNP	1	235531886	239153938	2937	0.0170795
J000099327_J000101348_P0_002P0_AffySNP	1	239157913	240474000	1094	0.065331
J000099327_J000101348_P0_002P0_AffySNP	1	240474271	242489054	1583	0.106057
J000099327_J000101348_P0_002P0_AffySNP	1	242494000	248930000	4318	-0.020567
J000099327_J000101348_P0_002P0_AffySNP	2	12784	10539390	8370	0.0106007
J000099327_J000101348_P0_002P0_AffySNP	2	10539812	10770725	146	0.695523
J000099327_J000101348_P0_002P0_AffySNP	2	10770725	16345000	4154	0.00967129
J000099327_J000101348_P0_002P0_AffySNP	2	16350505	16945600	492	0.0139943
J000099327_J000101348_P0_002P0_AffySNP	2	16949349	17463700	386	0.0439024
J000099327_J000101348_P0_002P0_AffySNP	2	17467100	17932800	327	0.0815217
J000099327_J000101348_P0_002P0_AffySNP	2	17933516	38121433	13804	0.026156
J000099327_J000101348_P0_002P0_AffySNP	2	38122400	38382000	208	0.725757
J000099327_J000101348_P0_002P0_AffySNP	2	38383869	42675100	3193	0.0462633
J000099327_J000101348_P0_002P0_AffySNP	2	42677000	42706500	17	0.210299
J000099327_J000101348_P0_002P0_AffySNP	2	42708516	42857700	105	1.08786
J000099327_J000101348_P0_002P0_AffySNP	2	42859100	63865900	14420	0.0361935
J000099327_J000101348_P0_002P0_AffySNP	2	63868300	64164100	163	0.791256
J000099327_J000101348_P0_002P0_AffySNP	2	64164297	78250886	9494	0.0351468
J000099327_J000101348_P0_002P0_AffySNP	2	78252044	79353809	760	-0.0205024
J000099327_J000101348_P0_002P0_AffySNP	2	79353900	79740949	312	0.0354495
J000099327_J000101348_P0_002P0_AffySNP	2	79742584	102303125	9466	0.0914544
J000099327_J000101348_P0_002P0_AffySNP	2	102314421	102336000	12	-0.650593
J000099327_J000101348_P0_002P0_AffySNP	2	102336607	102816000	381	0.0476661
J000099327_J000101348_P0_002P0_AffySNP	2	102816833	104951000	1280	0.0460332
J000099327_J000101348_P0_002P0_AffySNP	2	104953000	105249510	177	0.342905
J000099327_J000101348_P0_002P0_AffySNP	2	105250000	115292182	5920	0.043329
J000099327_J000101348_P0_002P0_AffySNP	2	115292896	115731718	279	-0.0259858
J000099327_J000101348_P0_002P0_AffySNP	2	115732000	117040922	784	-0.0763911
J000099327_J000101348_P0_002P0_AffySNP	2	117041000	117128000	46	0.671442
J000099327_J000101348_P0_002P0_AffySNP	2	117128230	117491353	246	0.0429974
J000099327_J000101348_P0_002P0_AffySNP	2	117491907	123836903	4230	-0.0150248
J000099327_J000101348_P0_002P0_AffySNP	2	123839492	123953660	79	-0.0761415
J000099327_J000101348_P0_002P0_AffySNP	2	123953941	128339000	2738	-1.42025
J000099327_J000101348_P0_002P0_AffySNP	2	128339000	128374000	25	-0.290275
J000099327_J000101348_P0_002P0_AffySNP	2	128374040	140064000	7324	-1.30463
J000099327_J000101348_P0_002P0_AffySNP	2	140064280	154220000	8920	-1.42932
J000099327_J000101348_P0_002P0_AffySNP	2	154220417	174116000	12439	0.0737629
J000099327_J000101348_P0_002P0_AffySNP	2	174116141	206885631	19835	0.0208456
J000099327_J000101348_P0_002P0_AffySNP	2	206886553	207807000	596	0.217783
J000099327_J000101348_P0_002P0_AffySNP	2	207809000	232461000	16124	0.0261638
J000099327_J000101348_P0_002P0_AffySNP	2	232466924	232754000	178	1.17713
J000099327_J000101348_P0_002P0_AffySNP	2	232766000	232859000	47	-0.261323
J000099327_J000101348_P0_002P0_AffySNP	2	232862361	232895000	30	0.101127
J000099327_J000101348_P0_002P0_AffySNP	2	232895809	242147000	6105	-0.124498
J000099327_J000101348_P0_002P0_AffySNP	3	18668	16143000	13258	-1.46818
J000099327_J000101348_P0_002P0_AffySNP	3	16144081	57423300	26656	-1.46588
J000099327_J000101348_P0_002P0_AffySNP	3	57427800	74052300	13343	-1.39575
J000099327_J000101348_P0_002P0_AffySNP	3	74052800	75314400	763	-1.62124
J000099327_J000101348_P0_002P0_AffySNP	3	75314407	75903718	215	-0.695173
J000099327_J000101348_P0_002P0_AffySNP	3	75904300	86719400	6207	-1.57642
J000099327_J000101348_P0_002P0_AffySNP	3	86719966	86905200	80	-1.58188
J000099327_J000101348_P0_002P0_AffySNP	3	86905924	87541486	388	0.0266152
J000099327_J000101348_P0_002P0_AffySNP	3	87542480	98067580	3731	-0.00259161
J000099327_J000101348_P0_002P0_AffySNP	3	98085199	101602000	2100	-0.00929382
J000099327_J000101348_P0_002P0_AffySNP	3	101603000	101885000	131	0.322795
J000099327_J000101348_P0_002P0_AffySNP	3	101888000	102343000	278	1.75292
J000099327_J000101348_P0_002P0_AffySNP	3	102345740	102523880	92	0.934144
J000099327_J000101348_P0_002P0_AffySNP	3	102526081	102551000	10	0.779368
J000099327_J000101348_P0_002P0_AffySNP	3	102554000	102602925	26	0.711557
J000099327_J000101348_P0_002P0_AffySNP	3	102603000	102654000	33	0.987591
J000099327_J000101348_P0_002P0_AffySNP	3	102655939	109584000	4393	0.0372098
J000099327_J000101348_P0_002P0_AffySNP	3	109588719	111315302	1020	-0.0418401
J000099327_J000101348_P0_002P0_AffySNP	3	111315727	111327000	14	-1.47652
J000099327_J000101348_P0_002P0_AffySNP	3	111327223	126190895	9525	-0.0160142
J000099327_J000101348_P0_002P0_AffySNP	3	126191161	129878000	2141	-0.0759378
J000099327_J000101348_P0_002P0_AffySNP	3	129879000	130628000	552	-0.0124251
J000099327_J000101348_P0_002P0_AffySNP	3	130628151	146538692	10099	-0.0140804
J000099327_J000101348_P0_002P0_AffySNP	3	146539520	146589000	55	-0.515807
J000099327_J000101348_P0_002P0_AffySNP	3	146591685	152556143	3830	0.0205005
J000099327_J000101348_P0_002P0_AffySNP	3	152560000	156058085	2089	0.0657902
J000099327_J000101348_P0_002P0_AffySNP	3	156060000	157025000	618	-0.00492068
J000099327_J000101348_P0_002P0_AffySNP	3	157025274	172278000	9305	0.0197642
J000099327_J000101348_P0_002P0_AffySNP	3	172279673	172810187	405	0.731376
J000099327_J000101348_P0_002P0_AffySNP	3	172810244	176895634	2777	0.0700591
J000099327_J000101348_P0_002P0_AffySNP	3	176900051	177025000	127	0.907019
J000099327_J000101348_P0_002P0_AffySNP	3	177027000	198169000	13475	0.0172603
J000099327_J000101348_P0_002P0_AffySNP	4	12282	5322930	2736	-1.72597
J000099327_J000101348_P0_002P0_AffySNP	4	5323715	6936520	1351	-1.47596
J000099327_J000101348_P0_002P0_AffySNP	4	6939550	7547097	546	-1.42582
J000099327_J000101348_P0_002P0_AffySNP	4	7547135	11931941	3035	-1.54634
J000099327_J000101348_P0_002P0_AffySNP	4	11933000	12081300	84	-0.0119767
J000099327_J000101348_P0_002P0_AffySNP	4	12082000	32428900	14386	-1.45475
J000099327_J000101348_P0_002P0_AffySNP	4	32429300	37384876	3188	-1.69276
J000099327_J000101348_P0_002P0_AffySNP	4	37385371	38101929	571	-1.36566
J000099327_J000101348_P0_002P0_AffySNP	4	38102411	38130200	24	-2.9281
J000099327_J000101348_P0_002P0_AffySNP	4	38132046	42264056	2641	-1.37285
J000099327_J000101348_P0_002P0_AffySNP	4	42264412	43980227	1146	-1.69986
J000099327_J000101348_P0_002P0_AffySNP	4	43980513	48639900	2803	-1.61919
J000099327_J000101348_P0_002P0_AffySNP	4	48640500	49087400	174	-1.47603
J000099327_J000101348_P0_002P0_AffySNP	4	49091800	53270700	859	0.0396604
J000099327_J000101348_P0_002P0_AffySNP	4	53273167	56926600	2619	-1.23154
J000099327_J000101348_P0_002P0_AffySNP	4	56927300	58348400	1088	0.0295712
J000099327_J000101348_P0_002P0_AffySNP	4	58348464	69255200	6628	0.0060444
J000099327_J000101348_P0_002P0_AffySNP	4	69255500	69266146	10	0.855044
J000099327_J000101348_P0_002P0_AffySNP	4	69272200	69415300	71	1.03193
J000099327_J000101348_P0_002P0_AffySNP	4	69420200	71926175	1524	-0.00391228
J000099327_J000101348_P0_002P0_AffySNP	4	71926415	77424400	3717	0.0732278
J000099327_J000101348_P0_002P0_AffySNP	4	77425051	78131536	398	0.588102
J000099327_J000101348_P0_002P0_AffySNP	4	78131697	81495083	2048	-0.0538794
J000099327_J000101348_P0_002P0_AffySNP	4	81495083	81510915	12	0.654899
J000099327_J000101348_P0_002P0_AffySNP	4	81511067	84092818	1678	-0.077646
J000099327_J000101348_P0_002P0_AffySNP	4	84093080	95535399	7122	0.0813207
J000099327_J000101348_P0_002P0_AffySNP	4	95535399	95601382	52	0.941979
J000099327_J000101348_P0_002P0_AffySNP	4	95601800	102416000	4102	0.0777548
J000099327_J000101348_P0_002P0_AffySNP	4	102416703	112988404	6307	0.0624512
J000099327_J000101348_P0_002P0_AffySNP	4	112989812	117239769	2833	-0.0194626
J000099327_J000101348_P0_002P0_AffySNP	4	117240490	128843776	6945	0.0559987
J000099327_J000101348_P0_002P0_AffySNP	4	128846000	129067000	104	0.671186
J000099327_J000101348_P0_002P0_AffySNP	4	129086000	156474000	16928	0.038116
J000099327_J000101348_P0_002P0_AffySNP	4	156480996	156900110	290	0.861429
J000099327_J000101348_P0_002P0_AffySNP	4	156900248	182576703	17104	0.0133671
J000099327_J000101348_P0_002P0_AffySNP	4	182577000	182664000	82	0.804453
J000099327_J000101348_P0_002P0_AffySNP	4	182665000	185439000	1852	-0.0220086
J000099327_J000101348_P0_002P0_AffySNP	4	185446588	185778000	272	0.707437
J000099327_J000101348_P0_002P0_AffySNP	4	185778000	190107000	2999	0.0303123
J000099327_J000101348_P0_002P0_AffySNP	5	15532	2664131	1726	-0.192672
J000099327_J000101348_P0_002P0_AffySNP	5	2667054	7355090	4350	-0.0798658
J000099327_J000101348_P0_002P0_AffySNP	5	7355600	8098457	602	0.111387
J000099327_J000101348_P0_002P0_AffySNP	5	8098942	9302590	1069	-0.0145751
J000099327_J000101348_P0_002P0_AffySNP	5	9302810	64982002	33478	0.0291179
J000099327_J000101348_P0_002P0_AffySNP	5	64982178	65104800	81	-0.410987
J000099327_J000101348_P0_002P0_AffySNP	5	65104826	77081300	6900	0.0506402
J000099327_J000101348_P0_002P0_AffySNP	5	77083600	77321100	157	0.812947
J000099327_J000101348_P0_002P0_AffySNP	5	77322100	94149400	9628	0.00899498
J000099327_J000101348_P0_002P0_AffySNP	5	94149700	94655614	255	0.800555
J000099327_J000101348_P0_002P0_AffySNP	5	94657439	98091100	2143	0.0283774
J000099327_J000101348_P0_002P0_AffySNP	5	98093200	98103900	18	-0.532286
J000099327_J000101348_P0_002P0_AffySNP	5	98103926	110286000	7581	0.00616087
J000099327_J000101348_P0_002P0_AffySNP	5	110287898	111149000	515	-0.101186
J000099327_J000101348_P0_002P0_AffySNP	5	111149876	111588000	298	-0.125594
J000099327_J000101348_P0_002P0_AffySNP	5	111590413	116147097	3459	0.0701504
J000099327_J000101348_P0_002P0_AffySNP	5	116147956	116161000	11	-1.14166
J000099327_J000101348_P0_002P0_AffySNP	5	116162000	117496590	1152	0.0590837
J000099327_J000101348_P0_002P0_AffySNP	5	117497270	120663000	2117	-0.0816138
J000099327_J000101348_P0_002P0_AffySNP	5	120663067	125820000	3518	0.0498723
J000099327_J000101348_P0_002P0_AffySNP	5	125822838	149813283	14945	-0.0155092
J000099327_J000101348_P0_002P0_AffySNP	5	149816163	150427000	421	0.00691748
J000099327_J000101348_P0_002P0_AffySNP	5	150431000	170041000	13936	-0.0085416
J000099327_J000101348_P0_002P0_AffySNP	5	170041779	170325355	272	0.563881
J000099327_J000101348_P0_002P0_AffySNP	5	170326000	173783000	2479	-0.0845688
J000099327_J000101348_P0_002P0_AffySNP	5	173784078	173789000	14	-1.25194
J000099327_J000101348_P0_002P0_AffySNP	5	173790325	181363000	4542	-0.0877353
J000099327_J000101348_P0_002P0_AffySNP	6	149662	4326650	3546	-0.0671776
J000099327_J000101348_P0_002P0_AffySNP	6	4335310	4371376	39	-7.63421
J000099327_J000101348_P0_002P0_AffySNP	6	4383079	4973443	512	-7.63421
J000099327_J000101348_P0_002P0_AffySNP	6	4973645	5910072	808	-0.0477197
J000099327_J000101348_P0_002P0_AffySNP	6	5910096	16142128	8073	-3.94294e-05
J000099327_J000101348_P0_002P0_AffySNP	6	16142766	16321596	104	-0.109565
J000099327_J000101348_P0_002P0_AffySNP	6	16329675	16573676	252	1.15497
J000099327_J000101348_P0_002P0_AffySNP	6	16597400	23561100	5220	0.0634383
J000099327_J000101348_P0_002P0_AffySNP	6	23561206	30603694	4130	-0.0520909
J000099327_J000101348_P0_002P0_AffySNP	6	30610096	30730154	25	-0.553951
J000099327_J000101348_P0_002P0_AffySNP	6	30746702	31516906	556	-0.0624966
J000099327_J000101348_P0_002P0_AffySNP	6	31517397	36378600	2638	-0.0990852
J000099327_J000101348_P0_002P0_AffySNP	6	36378700	37142700	530	-1.50687
J000099327_J000101348_P0_002P0_AffySNP	6	37147218	38870900	1188	0.761386
J000099327_J000101348_P0_002P0_AffySNP	6	38871100	38935444	68	1.32763
J000099327_J000101348_P0_002P0_AffySNP	6	38935800	38982100	35	-0.417075
J000099327_J000101348_P0_002P0_AffySNP	6	38984800	39101492	107	1.08132
J000099327_J000101348_P0_002P0_AffySNP	6	39102435	65894500	15342	-1.47847
J000099327_J000101348_P0_002P0_AffySNP	6	65897200	65964100	50	0.0505986
J000099327_J000101348_P0_002P0_AffySNP	6	65968600	94006909	18622	-1.48952
J000099327_J000101348_P0_002P0_AffySNP	6	94010622	108632000	8991	0.0226602
J000099327_J000101348_P0_002P0_AffySNP	6	108636000	108749000	84	1.04733
J000099327_J000101348_P0_002P0_AffySNP	6	108751000	113908000	3383	0.0507099
J000099327_J000101348_P0_002P0_AffySNP	6	113917836	122340193	4971	-0.016758
J000099327_J000101348_P0_002P0_AffySNP	6	122348687	122362295	15	-0.614724
J000099327_J000101348_P0_002P0_AffySNP	6	122362886	131395430	5919	0.0109353
J000099327_J000101348_P0_002P0_AffySNP	6	131396869	131688000	169	0.7998
J000099327_J000101348_P0_002P0_AffySNP	6	131690854	135166000	2455	0.060741
J000099327_J000101348_P0_002P0_AffySNP	6	135166364	135384000	232	1.23913
J000099327_J000101348_P0_002P0_AffySNP	6	135387000	135395394	10	0.503956
J000099327_J000101348_P0_002P0_AffySNP	6	135400147	135493000	52	0.641623
J000099327_J000101348_P0_002P0_AffySNP	6	135495000	146076662	6814	0.0474907
J000099327_J000101348_P0_002P0_AffySNP	6	146077161	149031000	2143	-0.0194042
J000099327_J000101348_P0_002P0_AffySNP	6	149034165	151639470	1818	0.0869502
J000099327_J000101348_P0_002P0_AffySNP	6	151640000	151788000	104	0.850302
J000099327_J000101348_P0_002P0_AffySNP	6	151791000	159738189	5639	-0.0342023
J000099327_J000101348_P0_002P0_AffySNP	6	159738393	160806000	794	-0.0434968
J000099327_J000101348_P0_002P0_AffySNP	6	160806660	165548042	3792	-0.0282947
J000099327_J000101348_P0_002P0_AffySNP	6	165550000	165728503	145	0.807188
J000099327_J000101348_P0_002P0_AffySNP	6	165729000	170742000	3421	-0.021728
J000099327_J000101348_P0_002P0_AffySNP	7	43259	113372	77	0.120588
J000099327_J000101348_P0_002P0_AffySNP	7	114291	2609630	831	-0.338271
J000099327_J000101348_P0_002P0_AffySNP	7	2612005	10735749	5910	-0.0910725
J000099327_J000101348_P0_002P0_AffySNP	7	10735786	14351337	3125	0.102461
J000099327_J000101348_P0_002P0_AffySNP	7	14351744	14937800	404	-0.0127924
J000099327_J000101348_P0_002P0_AffySNP	7	14950335	14979100	14	-1.84995
J000099327_J000101348_P0_002P0_AffySNP	7	14979756	15052500	77	-1.58349
J000099327_J000101348_P0_002P0_AffySNP	7	15058379	18484700	2731	0.0416691
J000099327_J000101348_P0_002P0_AffySNP	7	18492000	18525435	16	1.02155
J000099327_J000101348_P0_002P0_AffySNP	7	18526600	18566051	16	0.658372
J000099327_J000101348_P0_002P0_AffySNP	7	18577291	19185200	778	0.806348
J000099327_J000101348_P0_002P0_AffySNP	7	19200000	22250541	2417	-0.00725713
J000099327_J000101348_P0_002P0_AffySNP	7	22252257	24630200	1817	-0.027863
J000099327_J000101348_P0_002P0_AffySNP	7	24632000	25006000	282	-0.141767
J000099327_J000101348_P0_002P0_AffySNP	7	25006722	25704200	586	0.0190056
J000099327_J000101348_P0_002P0_AffySNP	7	25709200	26332149	374	0.648247
J000099327_J000101348_P0_002P0_AffySNP	7	26333912	31097582	3510	0.00383646
J000099327_J000101348_P0_002P0_AffySNP	7	31097900	31954513	686	-0.0525971
J000099327_J000101348_P0_002P0_AffySNP	7	31962046	50155282	12629	-0.0213995
J000099327_J000101348_P0_002P0_AffySNP	7	50155402	68704254	8283	0.0533985
J000099327_J000101348_P0_002P0_AffySNP	7	68704423	68719400	19	-0.42558
J000099327_J000101348_P0_002P0_AffySNP	7	68719447	78402600	4816	-0.0469958
J000099327_J000101348_P0_002P0_AffySNP	7	78403816	84348300	4306	0.0947173
J000099327_J000101348_P0_002P0_AffySNP	7	84350100	106068000	12835	-0.00332135
J000099327_J000101348_P0_002P0_AffySNP	7	106068405	121480000	9602	0.0431791
J000099327_J000101348_P0_002P0_AffySNP	7	121480181	121483369	10	-0.931556
J000099327_J000101348_P0_002P0_AffySNP	7	121483464	125364000	2327	0.0245759
J000099327_J000101348_P0_002P0_AffySNP	7	125367000	126657000	918	-0.133171
J000099327_J000101348_P0_002P0_AffySNP	7	126657644	154594309	18072	0.0327734
J000099327_J000101348_P0_002P0_AffySNP	7	154594342	159334000	3359	-0.0588764
J000099327_J000101348_P0_002P0_AffySNP	8	81254	5736750	6349	-1.44393
J000099327_J000101348_P0_002P0_AffySNP	8	5741200	5958182	295	-2.17996
J000099327_J000101348_P0_002P0_AffySNP	8	5958604	10709320	4058	-1.35991
J000099327_J000101348_P0_002P0_AffySNP	8	10710497	31322700	16427	-1.42897
J000099327_J000101348_P0_002P0_AffySNP	8	31323900	55962700	13494	-1.53531
J000099327_J000101348_P0_002P0_AffySNP	8	55962800	56600345	364	-1.57561
J000099327_J000101348_P0_002P0_AffySNP	8	56600405	56621416	19	-0.650319
J000099327_J000101348_P0_002P0_AffySNP	8	56621500	60833077	2887	0.0287752
J000099327_J000101348_P0_002P0_AffySNP	8	60843407	60906405	59	0.939502
J000099327_J000101348_P0_002P0_AffySNP	8	60906454	111582000	30989	0.0085162
J000099327_J000101348_P0_002P0_AffySNP	8	111584610	112280000	381	-0.0425232
J000099327_J000101348_P0_002P0_AffySNP	8	112282738	119364314	4684	0.0800199
J000099327_J000101348_P0_002P0_AffySNP	8	119364549	119473000	67	0.712006
J000099327_J000101348_P0_002P0_AffySNP	8	119479000	139950807	15696	0.00231187
J000099327_J000101348_P0_002P0_AffySNP	8	139950981	143610163	1940	-0.25685
J000099327_J000101348_P0_002P0_AffySNP	8	143611680	145073000	532	-0.39155
J000099327_J000101348_P0_002P0_AffySNP	9	46431	7519064	7472	-0.024747
J000099327_J000101348_P0_002P0_AffySNP	9	7519135	12193412	4296	0.0399248
J000099327_J000101348_P0_002P0_AffySNP	9	12197600	13769117	1226	0.170218
J000099327_J000101348_P0_002P0_AffySNP	9	13769691	20843842	6191	-0.00628806
J000099327_J000101348_P0_002P0_AffySNP	9	20844197	22135200	1030	-0.0125866
J000099327_J000101348_P0_002P0_AffySNP	9	22136490	25748257	2599	0.0216466
J000099327_J000101348_P0_002P0_AffySNP	9	25748410	25750500	12	-1.42272
J000099327_J000101348_P0_002P0_AffySNP	9	25750663	35511900	7002	-0.0321011
J000099327_J000101348_P0_002P0_AffySNP	9	35512500	35783200	125	0.705084
J000099327_J000101348_P0_002P0_AffySNP	9	35785300	42995500	2479	0.00522368
J000099327_J000101348_P0_002P0_AffySNP	9	60840400	75896898	5908	-0.00357105
J000099327_J000101348_P0_002P0_AffySNP	9	75897459	78611700	2123	0.100036
J000099327_J000101348_P0_002P0_AffySNP	9	78611923	78913600	251	0.0095434
J000099327_J000101348_P0_002P0_AffySNP	9	78914300	83148349	3012	0.0951821
J000099327_J000101348_P0_002P0_AffySNP	9	83148485	97136512	9963	0.00510307
J000099327_J000101348_P0_002P0_AffySNP	9	97142175	97782800	402	-0.0160359
J000099327_J000101348_P0_002P0_AffySNP	9	97784109	109937000	9253	0.0436709
J000099327_J000101348_P0_002P0_AffySNP	9	109937000	110197000	208	0.734543
J000099327_J000101348_P0_002P0_AffySNP	9	110197595	122565047	9576	0.0397956
J000099327_J000101348_P0_002P0_AffySNP	9	122565866	124390503	1188	-0.0614932
J000099327_J000101348_P0_002P0_AffySNP	9	124391000	124498000	55	0.726646
J000099327_J000101348_P0_002P0_AffySNP	9	124500000	127628000	1945	-0.0961958
J000099327_J000101348_P0_002P0_AffySNP	9	127628439	131553000	2170	-0.20185
J000099327_J000101348_P0_002P0_AffySNP	9	131553000	131762000	160	0.534097
J000099327_J000101348_P0_002P0_AffySNP	9	131766547	138201000	3515	0.297952
J000099327_J000101348_P0_002P0_AffySNP	10	26824	2700530	2169	-0.0626288
J000099327_J000101348_P0_002P0_AffySNP	10	2701088	3022060	383	-0.0576239
J000099327_J000101348_P0_002P0_AffySNP	10	3023209	19155700	13775	-0.00738694
J000099327_J000101348_P0_002P0_AffySNP	10	19156087	22052492	2122	0.0943064
J000099327_J000101348_P0_002P0_AffySNP	10	22052645	22864300	494	0.0191117
J000099327_J000101348_P0_002P0_AffySNP	10	22868084	24132294	893	0.0546163
J000099327_J000101348_P0_002P0_AffySNP	10	24134101	24929900	538	0.116388
J000099327_J000101348_P0_002P0_AffySNP	10	24930200	26693500	1291	-0.104356
J000099327_J000101348_P0_002P0_AffySNP	10	26695321	33669689	5203	0.0644565
J000099327_J000101348_P0_002P0_AffySNP	10	33669906	33895135	157	0.815783
J000099327_J000101348_P0_002P0_AffySNP	10	33896613	34754477	605	0.157499
J000099327_J000101348_P0_002P0_AffySNP	10	34755800	34812623	49	0.835499
J000099327_J000101348_P0_002P0_AffySNP	10	34812700	34917000	64	0.917454
J000099327_J000101348_P0_002P0_AffySNP	10	34922500	35228200	149	0.772166
J000099327_J000101348_P0_002P0_AffySNP	10	35228306	48564521	5686	0.0491322
J000099327_J000101348_P0_002P0_AffySNP	10	48564574	48598124	51	0.163567
J000099327_J000101348_P0_002P0_AffySNP	10	48599586	48790779	179	-0.0972069
J000099327_J000101348_P0_002P0_AffySNP	10	48791341	48912316	122	-0.0056359
J000099327_J000101348_P0_002P0_AffySNP	10	48912344	48938979	35	-0.143403
J000099327_J000101348_P0_002P0_AffySNP	10	48939037	50313719	824	-0.0397321
J000099327_J000101348_P0_002P0_AffySNP	10	50314164	51208700	638	0.0112351
J000099327_J000101348_P0_002P0_AffySNP	10	51213200	56325587	4015	0.0624805
J000099327_J000101348_P0_002P0_AffySNP	10	56326380	56363500	21	-0.708371
J000099327_J000101348_P0_002P0_AffySNP	10	56366139	65148400	6245	0.0611446
J000099327_J000101348_P0_002P0_AffySNP	10	65150572	66121000	822	0.809902
J000099327_J000101348_P0_002P0_AffySNP	10	66126200	69503600	2099	-1.38174
J000099327_J000101348_P0_002P0_AffySNP	10	69503668	78683100	6188	-1.28598
J000099327_J000101348_P0_002P0_AffySNP	10	78683290	79316218	579	-1.19118
J000099327_J000101348_P0_002P0_AffySNP	10	79318008	79491600	126	-0.101957
J000099327_J000101348_P0_002P0_AffySNP	10	79523500	95195800	10618	-1.33837
J000099327_J000101348_P0_002P0_AffySNP	10	95201100	95645000	369	0.0304649
J000099327_J000101348_P0_002P0_AffySNP	10	95651923	97267603	1097	-1.35103
J000099327_J000101348_P0_002P0_AffySNP	10	97270600	97961000	383	0.0210209
J000099327_J000101348_P0_002P0_AffySNP	10	97961709	102584000	2657	-1.33325
J000099327_J000101348_P0_002P0_AffySNP	10	102590944	102781000	94	1.95614
J000099327_J000101348_P0_002P0_AffySNP	10	102786000	102858000	47	0.964081
J000099327_J000101348_P0_002P0_AffySNP	10	102862000	127970016	18665	-1.34336
J000099327_J000101348_P0_002P0_AffySNP	10	127972490	130788000	2363	-1.54014
J000099327_J000101348_P0_002P0_AffySNP	10	130792557	133769000	1789	-1.51743
J000099327_J000101348_P0_002P0_AffySNP	11	198510	7439727	4766	-1.57512
J000099327_J000101348_P0_002P0_AffySNP	11	7439938	15230898	5898	-1.30891
J000099327_J000101348_P0_002P0_AffySNP	11	15239000	38635000	17377	0.767815
J000099327_J000101348_P0_002P0_AffySNP	11	38639933	39204100	298	0.143898
J000099327_J000101348_P0_002P0_AffySNP	11	39205000	40785000	1061	0.0378409
J000099327_J000101348_P0_002P0_AffySNP	11	40786900	41843400	809	0.0668644
J000099327_J000101348_P0_002P0_AffySNP	11	41848700	42965400	820	0.799565
J000099327_J000101348_P0_002P0_AffySNP	11	42965973	45517329	1945	-0.00503227
J000099327_J000101348_P0_002P0_AffySNP	11	45518700	45857000	200	0.55232
J000099327_J000101348_P0_002P0_AffySNP	11	45857200	48020900	915	0.0439548
J000099327_J000101348_P0_002P0_AffySNP	11	54555644	55586700	389	-1.22484
J000099327_J000101348_P0_002P0_AffySNP	11	55587242	55819981	179	-2.75177
J000099327_J000101348_P0_002P0_AffySNP	11	55822500	64160500	4925	-1.41055
J000099327_J000101348_P0_002P0_AffySNP	11	64163853	64817500	265	-1.53752
J000099327_J000101348_P0_002P0_AffySNP	11	64817515	65072225	78	-0.170702
J000099327_J000101348_P0_002P0_AffySNP	11	65072400	71191100	2911	-0.151244
J000099327_J000101348_P0_002P0_AffySNP	11	71195027	72044017	493	-0.0232578
J000099327_J000101348_P0_002P0_AffySNP	11	72046200	75155458	1626	0.651504
J000099327_J000101348_P0_002P0_AffySNP	11	75156560	75677700	306	0.997713
J000099327_J000101348_P0_002P0_AffySNP	11	75678900	77081424	804	0.674712
J000099327_J000101348_P0_002P0_AffySNP	11	77083706	77778800	362	1.87848
J000099327_J000101348_P0_002P0_AffySNP	11	77781700	79090700	868	2.77868
J000099327_J000101348_P0_002P0_AffySNP	11	79092252	81107500	1649	-1.35965
J000099327_J000101348_P0_002P0_AffySNP	11	81108000	81186574	103	-7.63421
J000099327_J000101348_P0_002P0_AffySNP	11	81187159	81390245	200	-1.64132
J000099327_J000101348_P0_002P0_AffySNP	11	81390308	86911500	3857	-1.45811
J000099327_J000101348_P0_002P0_AffySNP	11	86911900	87201500	195	0.126943
J000099327_J000101348_P0_002P0_AffySNP	11	87207986	98573153	8062	-1.38295
J000099327_J000101348_P0_002P0_AffySNP	11	98573350	98589350	18	-0.524091
J000099327_J000101348_P0_002P0_AffySNP	11	98589792	118996000	14634	-1.40659
J000099327_J000101348_P0_002P0_AffySNP	11	119003000	119227000	127	-0.109018
J000099327_J000101348_P0_002P0_AffySNP	11	119229196	124804000	4179	-1.54459
J000099327_J000101348_P0_002P0_AffySNP	11	124804669	128843949	3269	-1.37755
J000099327_J000101348_P0_002P0_AffySNP	11	128846077	135074876	4782	-0.00461174
J000099327_J000101348_P0_002P0_AffySNP	12	51460	1476910	871	1.50475
J000099327_J000101348_P0_002P0_AffySNP	12	1477680	11014369	6609	-1.45825
J000099327_J000101348_P0_002P0_AffySNP	12	11014627	27039200	11400	-1.35846
J000099327_J000101348_P0_002P0_AffySNP	12	27040100	29318900	1702	1.63436
J000099327_J000101348_P0_002P0_AffySNP	12	29322500	29406063	38	0.785667
J000099327_J000101348_P0_002P0_AffySNP	12	29412600	30409472	933	1.16837
J000099327_J000101348_P0_002P0_AffySNP	12	30409492	53834500	12674	0.025203
J000099327_J000101348_P0_002P0_AffySNP	12	53834639	57211200	1883	0.000944554
J000099327_J000101348_P0_002P0_AffySNP	12	57218700	57646100	196	0.0660029
J000099327_J000101348_P0_002P0_AffySNP	12	57652800	68763800	7412	-1.3185
J000099327_J000101348_P0_002P0_AffySNP	12	68763920	69006766	193	0.00392374
J000099327_J000101348_P0_002P0_AffySNP	12	69007353	70120000	795	0.0809351
J000099327_J000101348_P0_002P0_AffySNP	12	70121000	70390913	139	-1.3401
J000099327_J000101348_P0_002P0_AffySNP	12	70391266	71105300	550	-1.17539
J000099327_J000101348_P0_002P0_AffySNP	12	71105359	71731900	396	-0.0619334
J000099327_J000101348_P0_002P0_AffySNP	12	71732300	74136700	1414	-1.49447
J000099327_J000101348_P0_002P0_AffySNP	12	74142660	74562000	265	0.105373
J000099327_J000101348_P0_002P0_AffySNP	12	74565059	75273600	485	0.0451581
J000099327_J000101348_P0_002P0_AffySNP	12	75274614	77944900	1887	-1.39508
J000099327_J000101348_P0_002P0_AffySNP	12	77945018	78022907	62	0.0153136
J000099327_J000101348_P0_002P0_AffySNP	12	78023343	91767800	8465	0.049079
J000099327_J000101348_P0_002P0_AffySNP	12	91770525	91862700	70	0.610188
J000099327_J000101348_P0_002P0_AffySNP	12	91863300	104567000	8862	0.0109409
J000099327_J000101348_P0_002P0_AffySNP	12	104567142	104834000	238	0.724989
J000099327_J000101348_P0_002P0_AffySNP	12	104840000	117513345	8902	-0.0230807
J000099327_J000101348_P0_002P0_AffySNP	12	117518412	117645000	126	-0.220355
J000099327_J000101348_P0_002P0_AffySNP	12	117645585	128250393	7068	-0.084646
J000099327_J000101348_P0_002P0_AffySNP	12	128252363	129975442	1605	-0.218241
J000099327_J000101348_P0_002P0_AffySNP	12	129975484	129981472	10	-1.50346
J000099327_J000101348_P0_002P0_AffySNP	12	129982000	132045000	1668	-0.124497
J000099327_J000101348_P0_002P0_AffySNP	12	132047000	132639662	135	0.292129
J000099327_J000101348_P0_002P0_AffySNP	12	132640000	133003000	150	-0.328866
J000099327_J000101348_P0_002P0_AffySNP	12	133006000	133202000	112	0.718264
J000099327_J000101348_P0_002P0_AffySNP	13	18452800	31352500	9587	-1.34735
J000099327_J000101348_P0_002P0_AffySNP	13	31353386	32166788	569	0.0619321
J000099327_J000101348_P0_002P0_AffySNP	13	32168600	32859700	493	-1.21117
J000099327_J000101348_P0_002P0_AffySNP	13	32864000	33257300	393	-7.63421
J000099327_J000101348_P0_002P0_AffySNP	13	33258200	33521247	174	-1.40159
J000099327_J000101348_P0_002P0_AffySNP	13	33522300	36398800	2014	0.137472
J000099327_J000101348_P0_002P0_AffySNP	13	36402200	36836421	328	0.828308
J000099327_J000101348_P0_002P0_AffySNP	13	36836559	42977123	4463	0
J000099327_J000101348_P0_002P0_AffySNP	13	42980804	45463200	1653	0.761545
J000099327_J000101348_P0_002P0_AffySNP	13	45463366	48194600	1933	-0.0256289
J000099327_J000101348_P0_002P0_AffySNP	13	48195336	48386500	192	-7.63421
J000099327_J000101348_P0_002P0_AffySNP	13	48390612	72826900	15045	0.0495966
J000099327_J000101348_P0_002P0_AffySNP	13	72828700	72849949	10	1.02477
J000099327_J000101348_P0_002P0_AffySNP	13	72850600	72904243	31	1.58186
J000099327_J000101348_P0_002P0_AffySNP	13	72906254	72951400	22	1.44958
J000099327_J000101348_P0_002P0_AffySNP	13	72959400	75306531	1751	0.128054
J000099327_J000101348_P0_002P0_AffySNP	13	75319200	75596750	216	1.376
J000099327_J000101348_P0_002P0_AffySNP	13	75621800	75680200	34	0.0566921
J000099327_J000101348_P0_002P0_AffySNP	13	75683251	82741877	4756	0.00447978
J000099327_J000101348_P0_002P0_AffySNP	13	82743379	82841200	64	-0.309187
J000099327_J000101348_P0_002P0_AffySNP	13	82845123	92334000	5944	0.0738452
J000099327_J000101348_P0_002P0_AffySNP	13	92337688	92403208	42	-0.00562915
J000099327_J000101348_P0_002P0_AffySNP	13	92405546	92425000	23	-7.63421
J000099327_J000101348_P0_002P0_AffySNP	13	92425500	92667700	171	-0.286895
J000099327_J000101348_P0_002P0_AffySNP	13	92670481	109197000	12712	0.0473725
J000099327_J000101348_P0_002P0_AffySNP	13	109198327	114343000	3433	-0.0517965
J000099327_J000101348_P0_002P0_AffySNP	14	18225600	23196833	2592	0.0523502
J000099327_J000101348_P0_002P0_AffySNP	14	23197300	23484558	145	0.0951629
J000099327_J000101348_P0_002P0_AffySNP	14	23485683	25258488	1248	-1.36984
J000099327_J000101348_P0_002P0_AffySNP	14	25259000	25648200	268	0.139121
J000099327_J000101348_P0_002P0_AffySNP	14	25648358	30804200	3119	0.0285139
J000099327_J000101348_P0_002P0_AffySNP	14	30804336	37803400	4736	0.161484
J000099327_J000101348_P0_002P0_AffySNP	14	37804717	38088259	146	0.89184
J000099327_J000101348_P0_002P0_AffySNP	14	38088607	38483859	317	1.65968
J000099327_J000101348_P0_002P0_AffySNP	14	38487746	38995900	301	2.08233
J000099327_J000101348_P0_002P0_AffySNP	14	38999500	39034200	18	0.875841
J000099327_J000101348_P0_002P0_AffySNP	14	39035500	39687700	361	0.788562
J000099327_J000101348_P0_002P0_AffySNP	14	39694271	39982055	161	0.0759542
J000099327_J000101348_P0_002P0_AffySNP	14	39984510	41840420	1290	0.0509064
J000099327_J000101348_P0_002P0_AffySNP	14	41842012	43737000	1122	0.846317
J000099327_J000101348_P0_002P0_AffySNP	14	43738284	45340000	902	0.056437
J000099327_J000101348_P0_002P0_AffySNP	14	45356900	46103289	456	0.702717
J000099327_J000101348_P0_002P0_AffySNP	14	46105400	47882200	1134	0.081205
J000099327_J000101348_P0_002P0_AffySNP	14	47884689	49493524	975	0.834365
J000099327_J000101348_P0_002P0_AffySNP	14	49494239	49677900	90	-1.12309
J000099327_J000101348_P0_002P0_AffySNP	14	49689800	50059700	199	0.945199
J000099327_J000101348_P0_002P0_AffySNP	14	50062595	50554305	261	1.53473
J000099327_J000101348_P0_002P0_AffySNP	14	50564900	50591600	11	-1.9994
J000099327_J000101348_P0_002P0_AffySNP	14	50591793	51984462	1089	-1.33966
J000099327_J000101348_P0_002P0_AffySNP	14	51986400	52029529	40	1.32423
J000099327_J000101348_P0_002P0_AffySNP	14	52029557	52080400	58	1.18101
J000099327_J000101348_P0_002P0_AffySNP	14	52090932	67416412	10033	-1.40968
J000099327_J000101348_P0_002P0_AffySNP	14	67416907	67681960	184	-0.906873
J000099327_J000101348_P0_002P0_AffySNP	14	67683217	87475300	13472	-1.38179
J000099327_J000101348_P0_002P0_AffySNP	14	87481624	87978400	335	0.204694
J000099327_J000101348_P0_002P0_AffySNP	14	87981600	88651300	438	0.832696
J000099327_J000101348_P0_002P0_AffySNP	14	88656700	88974411	177	1.62655
J000099327_J000101348_P0_002P0_AffySNP	14	88974902	89368007	293	0.68902
J000099327_J000101348_P0_002P0_AffySNP	14	89368038	89848984	356	-0.00414819
J000099327_J000101348_P0_002P0_AffySNP	14	89851800	90258900	256	0.744054
J000099327_J000101348_P0_002P0_AffySNP	14	90264599	90765700	306	0.0773153
J000099327_J000101348_P0_002P0_AffySNP	14	90767490	91001600	139	0.692086
J000099327_J000101348_P0_002P0_AffySNP	14	91005500	91159734	85	-1.38607
J000099327_J000101348_P0_002P0_AffySNP	14	91161877	91726246	330	0.748053
J000099327_J000101348_P0_002P0_AffySNP	14	91730099	99995200	6428	-1.42609
J000099327_J000101348_P0_002P0_AffySNP	14	99995900	100213000	124	-0.158675
J000099327_J000101348_P0_002P0_AffySNP	14	100217855	101877000	969	1.6491
J000099327_J000101348_P0_002P0_AffySNP	14	101882000	105106412	1390	1.28801
J000099327_J000101348_P0_002P0_AffySNP	14	105107000	106697000	628	-0.153293
J000099327_J000101348_P0_002P0_AffySNP	14	106697000	106877229	102	1.75112
J000099327_J000101348_P0_002P0_AffySNP	15	19811100	32147100	6553	-1.32792
J000099327_J000101348_P0_002P0_AffySNP	15	32149432	32671004	117	-0.587039
J000099327_J000101348_P0_002P0_AffySNP	15	32671555	32836500	138	-0.136701
J000099327_J000101348_P0_002P0_AffySNP	15	32837121	32842800	12	-0.693973
J000099327_J000101348_P0_002P0_AffySNP	15	32845576	35849751	2326	-0.0667872
J000099327_J000101348_P0_002P0_AffySNP	15	35849778	42143804	4233	-0.0123071
J000099327_J000101348_P0_002P0_AffySNP	15	42143845	44533500	1057	0.0314875
J000099327_J000101348_P0_002P0_AffySNP	15	44542200	49853175	3332	0.694928
J000099327_J000101348_P0_002P0_AffySNP	15	49856923	49867072	18	0.340635
J000099327_J000101348_P0_002P0_AffySNP	15	49867200	51238817	811	0.759276
J000099327_J000101348_P0_002P0_AffySNP	15	51239400	51252162	13	-0.183457
J000099327_J000101348_P0_002P0_AffySNP	15	51255741	92173515	27198	0.644999
J000099327_J000101348_P0_002P0_AffySNP	15	92173949	98131557	4848	0.6874
J000099327_J000101348_P0_002P0_AffySNP	15	98131599	101929000	2891	0.587985
J000099327_J000101348_P0_002P0_AffySNP	16	10778	2895810	1034	-0.399161
J000099327_J000101348_P0_002P0_AffySNP	16	2897013	3200250	130	0.533936
J000099327_J000101348_P0_002P0_AffySNP	16	3200670	5012080	1061	-0.19742
J000099327_J000101348_P0_002P0_AffySNP	16	5012360	10538518	6012	-0.0563119
J000099327_J000101348_P0_002P0_AffySNP	16	10541378	10667500	111	0.680806
J000099327_J000101348_P0_002P0_AffySNP	16	10668474	23351000	7559	-0.0294938
J000099327_J000101348_P0_002P0_AffySNP	16	23351357	36048900	5619	-0.0357259
J000099327_J000101348_P0_002P0_AffySNP	16	46429900	78011600	21259	0.0307651
J000099327_J000101348_P0_002P0_AffySNP	16	78011903	78724000	816	-0.117993
J000099327_J000101348_P0_002P0_AffySNP	16	78727036	80928000	2629	0.00689006
J000099327_J000101348_P0_002P0_AffySNP	16	80930234	83050685	2212	0.639645
J000099327_J000101348_P0_002P0_AffySNP	16	83050779	83177400	184	0.863579
J000099327_J000101348_P0_002P0_AffySNP	16	83177919	88222100	4711	0.477292
J000099327_J000101348_P0_002P0_AffySNP	16	88222451	90221100	836	0.309317
J000099327_J000101348_P0_002P0_AffySNP	17	150734	21313700	13062	-1.40476
J000099327_J000101348_P0_002P0_AffySNP	17	21313927	31581652	2547	-1.26556
J000099327_J000101348_P0_002P0_AffySNP	17	31583200	38816600	4678	-1.44502
J000099327_J000101348_P0_002P0_AffySNP	17	38819000	39005300	84	-0.296827
J000099327_J000101348_P0_002P0_AffySNP	17	39006431	47852600	4630	-1.36487
J000099327_J000101348_P0_002P0_AffySNP	17	47852993	55522946	4855	0.0477448
J000099327_J000101348_P0_002P0_AffySNP	17	55523807	55661900	135	-0.198496
J000099327_J000101348_P0_002P0_AffySNP	17	55663336	72654300	10764	0.0381921
J000099327_J000101348_P0_002P0_AffySNP	17	72654900	75583300	1911	0.594021
J000099327_J000101348_P0_002P0_AffySNP	17	75585900	78052900	1414	0.408086
J000099327_J000101348_P0_002P0_AffySNP	17	78057300	78234648	97	1.14387
J000099327_J000101348_P0_002P0_AffySNP	17	78235214	78315910	35	0.837231
J000099327_J000101348_P0_002P0_AffySNP	17	78317528	78398114	35	1.11976
J000099327_J000101348_P0_002P0_AffySNP	17	78398300	78406947	12	1.26264
J000099327_J000101348_P0_002P0_AffySNP	17	78409500	78454069	29	0.960237
J000099327_J000101348_P0_002P0_AffySNP	17	78456700	78495227	22	1.32729
J000099327_J000101348_P0_002P0_AffySNP	17	78495900	83090856	2301	0.323875
J000099327_J000101348_P0_002P0_AffySNP	18	11543	9646200	7183	0.739734
J000099327_J000101348_P0_002P0_AffySNP	18	9652314	9726634	58	-1.37334
J000099327_J000101348_P0_002P0_AffySNP	18	9728231	9738880	15	-2.85746
J000099327_J000101348_P0_002P0_AffySNP	18	9739872	10274578	484	-1.22663
J000099327_J000101348_P0_002P0_AffySNP	18	10275200	10285606	18	-2.29852
J000099327_J000101348_P0_002P0_AffySNP	18	10285894	10882123	514	-1.34261
J000099327_J000101348_P0_002P0_AffySNP	18	10894507	11398925	372	-1.55705
J000099327_J000101348_P0_002P0_AffySNP	18	11405069	11424131	18	-2.85914
J000099327_J000101348_P0_002P0_AffySNP	18	11424194	12284500	539	-1.29287
J000099327_J000101348_P0_002P0_AffySNP	18	12284840	14540600	1284	0.0662391
J000099327_J000101348_P0_002P0_AffySNP	18	14541400	15402400	282	-7.63421
J000099327_J000101348_P0_002P0_AffySNP	18	20949400	35700200	9245	-1.34176
J000099327_J000101348_P0_002P0_AffySNP	18	35705427	38468727	1972	-1.18439
J000099327_J000101348_P0_002P0_AffySNP	18	38469655	41050500	1671	-1.45201
J000099327_J000101348_P0_002P0_AffySNP	18	41050580	42524135	1080	0.123322
J000099327_J000101348_P0_002P0_AffySNP	18	42524671	42735800	127	-7.63421
J000099327_J000101348_P0_002P0_AffySNP	18	42739800	49542800	4585	0.049839
J000099327_J000101348_P0_002P0_AffySNP	18	49548938	50177400	545	0.634972
J000099327_J000101348_P0_002P0_AffySNP	18	50182014	54414547	3058	0.0322738
J000099327_J000101348_P0_002P0_AffySNP	18	54415451	55301200	561	-1.49261
J000099327_J000101348_P0_002P0_AffySNP	18	55305900	56075960	475	-0.0723456
J000099327_J000101348_P0_002P0_AffySNP	18	56076278	66028925	7262	-1.3979
J000099327_J000101348_P0_002P0_AffySNP	18	66030200	67044172	693	0.0651452
J000099327_J000101348_P0_002P0_AffySNP	18	67051200	67096304	32	1.42363
J000099327_J000101348_P0_002P0_AffySNP	18	67097100	67969500	678	1.30017
J000099327_J000101348_P0_002P0_AffySNP	18	67984208	75078409	5515	0.0532919
J000099327_J000101348_P0_002P0_AffySNP	18	75080200	80257174	3815	-0.100438
J000099327_J000101348_P0_002P0_AffySNP	19	90910	686181	149	-0.32779
J000099327_J000101348_P0_002P0_AffySNP	19	865374	1548820	209	-0.789525
J000099327_J000101348_P0_002P0_AffySNP	19	1680990	1732600	17	1.36121
J000099327_J000101348_P0_002P0_AffySNP	19	1882800	2957020	385	1.14521
J000099327_J000101348_P0_002P0_AffySNP	19	2957410	3253534	95	0.612385
J000099327_J000101348_P0_002P0_AffySNP	19	3253930	3934980	202	1.25437
J000099327_J000101348_P0_002P0_AffySNP	19	3942430	5159910	379	0.72615
J000099327_J000101348_P0_002P0_AffySNP	19	5160900	8181260	1521	-0.459604
J000099327_J000101348_P0_002P0_AffySNP	19	8183650	11126329	1462	0.40114
J000099327_J000101348_P0_002P0_AffySNP	19	11130900	12597500	787	-0.374156
J000099327_J000101348_P0_002P0_AffySNP	19	12605700	15686599	1608	0.494959
J000099327_J000101348_P0_002P0_AffySNP	19	15687584	16560300	557	-1.37179
J000099327_J000101348_P0_002P0_AffySNP	19	16561400	17082708	291	0.453157
J000099327_J000101348_P0_002P0_AffySNP	19	17082741	17593800	201	-0.162269
J000099327_J000101348_P0_002P0_AffySNP	19	17594083	20336800	1320	-1.36281
J000099327_J000101348_P0_002P0_AffySNP	19	20338200	20644170	204	-1.15631
J000099327_J000101348_P0_002P0_AffySNP	19	20646800	20675995	28	0.090328
J000099327_J000101348_P0_002P0_AffySNP	19	20676400	20730114	35	0.150835
J000099327_J000101348_P0_002P0_AffySNP	19	20739300	20792500	28	0.203818
J000099327_J000101348_P0_002P0_AffySNP	19	20794520	27858663	2286	-1.1557
J000099327_J000101348_P0_002P0_AffySNP	19	27858700	49440521	12783	-1.39586
J000099327_J000101348_P0_002P0_AffySNP	19	49451759	49549078	25	-2.82083
J000099327_J000101348_P0_002P0_AffySNP	19	49549300	58586500	5711	-1.45585
J000099327_J000101348_P0_002P0_AffySNP	20	80664	6119460	4672	-1.32655
J000099327_J000101348_P0_002P0_AffySNP	20	6119583	6142805	22	-0.574279
J000099327_J000101348_P0_002P0_AffySNP	20	6142903	24373200	14837	-1.38993
J000099327_J000101348_P0_002P0_AffySNP	20	24379400	24392928	11	-1.34034
J000099327_J000101348_P0_002P0_AffySNP	20	24393300	25485500	731	0.0603801
J000099327_J000101348_P0_002P0_AffySNP	20	25486723	37511248	3570	-1.24376
J000099327_J000101348_P0_002P0_AffySNP	20	37513137	38649464	779	1.28802
J000099327_J000101348_P0_002P0_AffySNP	20	38666240	38765800	68	1.05733
J000099327_J000101348_P0_002P0_AffySNP	20	38768100	39266100	300	-0.0876771
J000099327_J000101348_P0_002P0_AffySNP	20	39273447	41544300	1629	-0.019861
J000099327_J000101348_P0_002P0_AffySNP	20	41547300	41796000	169	1.17609
J000099327_J000101348_P0_002P0_AffySNP	20	41796143	41946300	129	0.11535
J000099327_J000101348_P0_002P0_AffySNP	20	41947000	42087400	139	0.0832785
J000099327_J000101348_P0_002P0_AffySNP	20	42088100	42180846	96	-1.42271
J000099327_J000101348_P0_002P0_AffySNP	20	42181330	42578725	359	0.650341
J000099327_J000101348_P0_002P0_AffySNP	20	42578800	43038400	455	1.71315
J000099327_J000101348_P0_002P0_AffySNP	20	43038960	43170400	130	-1.40789
J000099327_J000101348_P0_002P0_AffySNP	20	43173500	43795596	388	1.71454
J000099327_J000101348_P0_002P0_AffySNP	20	43795680	44857800	724	2.52763
J000099327_J000101348_P0_002P0_AffySNP	20	44860130	46003800	749	0.638524
J000099327_J000101348_P0_002P0_AffySNP	20	46009497	46153789	88	-1.62931
J000099327_J000101348_P0_002P0_AffySNP	20	46154592	46625500	338	0.566878
J000099327_J000101348_P0_002P0_AffySNP	20	46626000	46749522	101	1.86827
J000099327_J000101348_P0_002P0_AffySNP	20	46756190	48219119	1224	0.606173
J000099327_J000101348_P0_002P0_AffySNP	20	48220987	48296200	72	-1.5473
J000099327_J000101348_P0_002P0_AffySNP	20	48297900	48832634	376	-0.169487
J000099327_J000101348_P0_002P0_AffySNP	20	48835400	49041100	144	0.693865
J000099327_J000101348_P0_002P0_AffySNP	20	49043400	49630000	347	-0.0197759
J000099327_J000101348_P0_002P0_AffySNP	20	49630591	50993140	915	0.653444
J000099327_J000101348_P0_002P0_AffySNP	20	50998400	52395500	1040	1.67667
J000099327_J000101348_P0_002P0_AffySNP	20	52395653	55462919	2528	1.31632
J000099327_J000101348_P0_002P0_AffySNP	20	55463925	57828165	1979	1.71709
J000099327_J000101348_P0_002P0_AffySNP	20	57828521	58618850	667	1.39574
J000099327_J000101348_P0_002P0_AffySNP	20	58619600	59093300	311	2.18835
J000099327_J000101348_P0_002P0_AffySNP	20	59093487	59711026	507	1.58051
J000099327_J000101348_P0_002P0_AffySNP	20	59716906	59748968	31	2.1258
J000099327_J000101348_P0_002P0_AffySNP	20	59749143	59759029	13	1.84217
J000099327_J000101348_P0_002P0_AffySNP	20	59767000	59777735	12	1.93032
J000099327_J000101348_P0_002P0_AffySNP	20	59777841	60350400	541	2.441
J000099327_J000101348_P0_002P0_AffySNP	20	60350747	60814571	400	1.72318
J000099327_J000101348_P0_002P0_AffySNP	20	60815206	61637438	793	0.519888
J000099327_J000101348_P0_002P0_AffySNP	20	61639145	62009016	247	-0.309564
J000099327_J000101348_P0_002P0_AffySNP	20	62009304	63002900	475	0.313522
J000099327_J000101348_P0_002P0_AffySNP	20	63004093	64324800	527	0.671825
J000099327_J000101348_P0_002P0_AffySNP	21	10336500	19686800	4656	-1.33516
J000099327_J000101348_P0_002P0_AffySNP	21	19686980	23537753	2997	-1.47031
J000099327_J000101348_P0_002P0_AffySNP	21	23537805	23690559	122	-0.155254
J000099327_J000101348_P0_002P0_AffySNP	21	23690600	30339574	5158	-0.06309
J000099327_J000101348_P0_002P0_AffySNP	21	30339600	39117324	6631	0.0079774
J000099327_J000101348_P0_002P0_AffySNP	21	39117535	42622044	3092	-0.121016
J000099327_J000101348_P0_002P0_AffySNP	21	42624800	42787300	137	0.48168
J000099327_J000101348_P0_002P0_AffySNP	21	42789400	46677000	2294	-0.225447
J000099327_J000101348_P0_002P0_AffySNP	22	15294500	21240700	2965	-1.28328
J000099327_J000101348_P0_002P0_AffySNP	22	21240900	22065400	371	-1.37788
J000099327_J000101348_P0_002P0_AffySNP	22	22065715	22210600	301	-0.077863
J000099327_J000101348_P0_002P0_AffySNP	22	22211044	25265409	2028	-1.43027
J000099327_J000101348_P0_002P0_AffySNP	22	25265731	25526400	307	-0.0148475
J000099327_J000101348_P0_002P0_AffySNP	22	25526400	27734771	2315	-1.51123
J000099327_J000101348_P0_002P0_AffySNP	22	27735700	27885100	86	-0.00634869
J000099327_J000101348_P0_002P0_AffySNP	22	27887000	40701100	8494	-0.130738
J000099327_J000101348_P0_002P0_AffySNP	22	40703300	42473000	1078	-0.239407
J000099327_J000101348_P0_002P0_AffySNP	22	42473447	42588147	65	-0.40083
J000099327_J000101348_P0_002P0_AffySNP	22	42588600	43165331	367	0.0792291
J000099327_J000101348_P0_002P0_AffySNP	22	43165669	49302501	5159	-0.227177
J000099327_J000101348_P0_002P0_AffySNP	22	49304524	50796000	842	-0.342355
J000100674_J000101830_P0_001P0_AffySNP	1	61736	11461200	6035	-0.655936
J000100674_J000101830_P0_001P0_AffySNP	1	11462004	14505423	1706	-0.781207
J000100674_J000101830_P0_001P0_AffySNP	1	14506200	14533083	20	-1.55632
J000100674_J000101830_P0_001P0_AffySNP	1	14533153	30576800	9665	-0.694854
J000100674_J000101830_P0_001P0_AffySNP	1	30580235	30947040	281	0.459894
J000100674_J000101830_P0_001P0_AffySNP	1	30957585	36575134	3035	0.59978
J000100674_J000101830_P0_001P0_AffySNP	1	36575468	37108400	394	0.395556
J000100674_J000101830_P0_001P0_AffySNP	1	37109263	37788939	417	0.535694
J000100674_J000101830_P0_001P0_AffySNP	1	37790494	38068900	108	0.303059
J000100674_J000101830_P0_001P0_AffySNP	1	38070515	42960541	2949	-0.803564
J000100674_J000101830_P0_001P0_AffySNP	1	42960920	46792547	2123	-0.888194
J000100674_J000101830_P0_001P0_AffySNP	1	46792600	47362500	286	0.0762221
J000100674_J000101830_P0_001P0_AffySNP	1	47365200	51160300	2202	-0.851367
J000100674_J000101830_P0_001P0_AffySNP	1	51164900	52482900	559	0.606914
J000100674_J000101830_P0_001P0_AffySNP	1	52488800	52671440	102	0.444571
J000100674_J000101830_P0_001P0_AffySNP	1	52671500	53082100	258	0.995535
J000100674_J000101830_P0_001P0_AffySNP	1	53083200	60987000	6098	0.548243
J000100674_J000101830_P0_001P0_AffySNP	1	60987700	61498755	374	1.23575
J000100674_J000101830_P0_001P0_AffySNP	1	61502800	68558570	5353	0.59857
J000100674_J000101830_P0_001P0_AffySNP	1	68560600	70691000	1254	1.40697
J000100674_J000101830_P0_001P0_AffySNP	1	70711800	72757500	1320	0.620965
J000100674_J000101830_P0_001P0_AffySNP	1	72757695	74470690	971	1.19379
J000100674_J000101830_P0_001P0_AffySNP	1	74470770	74539679	54	1.12088
J000100674_J000101830_P0_001P0_AffySNP	1	74540092	75932816	875	1.36497
J000100674_J000101830_P0_001P0_AffySNP	1	75933202	93784905	11934	0.605655
J000100674_J000101830_P0_001P0_AffySNP	1	93785700	94563100	527	0.826873
J000100674_J000101830_P0_001P0_AffySNP	1	94563245	100333488	3792	0.212111
J000100674_J000101830_P0_001P0_AffySNP	1	100333504	108176950	5032	0.0727478
J000100674_J000101830_P0_001P0_AffySNP	1	108178000	115826000	5202	-0.0162661
J000100674_J000101830_P0_001P0_AffySNP	1	115826058	116151000	232	0.455467
J000100674_J000101830_P0_001P0_AffySNP	1	116151000	121741000	2733	0.587034
J000100674_J000101830_P0_001P0_AffySNP	1	145864461	145892795	14	2.00784
J000100674_J000101830_P0_001P0_AffySNP	1	145894078	158030000	5805	1.82673
J000100674_J000101830_P0_001P0_AffySNP	1	158030950	177614000	14170	1.72764
J000100674_J000101830_P0_001P0_AffySNP	1	177614045	183968146	4535	0.927291
J000100674_J000101830_P0_001P0_AffySNP	1	183970000	193633000	6467	1.07893
J000100674_J000101830_P0_001P0_AffySNP	1	193634535	195179000	1074	2.00644
J000100674_J000101830_P0_001P0_AffySNP	1	195185519	198570898	2182	1.07949
J000100674_J000101830_P0_001P0_AffySNP	1	198572000	200966738	1626	1.78708
J000100674_J000101830_P0_001P0_AffySNP	1	200968901	206991000	4042	1.66773
J000100674_J000101830_P0_001P0_AffySNP	1	206991290	213793000	4954	1.54739
J000100674_J000101830_P0_001P0_AffySNP	1	213793544	214145201	260	0.574814
J000100674_J000101830_P0_001P0_AffySNP	1	214145405	220375561	4616	0.651037
J000100674_J000101830_P0_001P0_AffySNP	1	220376759	220811022	287	0.615003
J000100674_J000101830_P0_001P0_AffySNP	1	220812469	239447000	13283	0.576153
J000100674_J000101830_P0_001P0_AffySNP	1	239447320	248930000	6815	0.539941
J000100674_J000101830_P0_001P0_AffySNP	2	12784	6974153	5636	0.132392
J000100674_J000101830_P0_001P0_AffySNP	2	6974400	7063393	80	-0.221638
J000100674_J000101830_P0_001P0_AffySNP	2	7065218	47150000	28828	0.141493
J000100674_J000101830_P0_001P0_AffySNP	2	47150333	47432300	146	0.760621
J000100674_J000101830_P0_001P0_AffySNP	2	47436300	61776800	9953	0.142359
J000100674_J000101830_P0_001P0_AffySNP	2	61781400	62500767	371	0.631984
J000100674_J000101830_P0_001P0_AffySNP	2	62502162	71803500	6240	0.122988
J000100674_J000101830_P0_001P0_AffySNP	2	71803630	74936423	1627	0.118074
J000100674_J000101830_P0_001P0_AffySNP	2	74937680	76810883	1427	0.193689
J000100674_J000101830_P0_001P0_AffySNP	2	76811331	88331651	6888	0.209052
J000100674_J000101830_P0_001P0_AffySNP	2	88331751	105970779	7110	0.108933
J000100674_J000101830_P0_001P0_AffySNP	2	105971000	133568238	16750	0.00578446
J000100674_J000101830_P0_001P0_AffySNP	2	133568952	133883000	263	0.621002
J000100674_J000101830_P0_001P0_AffySNP	2	133883566	145408000	7424	0.0129699
J000100674_J000101830_P0_001P0_AffySNP	2	145408933	149386000	2158	-0.00107718
J000100674_J000101830_P0_001P0_AffySNP	2	149387233	150022000	445	0.212001
J000100674_J000101830_P0_001P0_AffySNP	2	150022646	152447000	1776	0.0875195
J000100674_J000101830_P0_001P0_AffySNP	2	152448482	152667217	170	-0.892023
J000100674_J000101830_P0_001P0_AffySNP	2	152667797	167789100	9041	0.0871048
J000100674_J000101830_P0_001P0_AffySNP	2	167789481	194089000	16481	0.0374446
J000100674_J000101830_P0_001P0_AffySNP	2	194089000	203714390	5502	-0.0175509
J000100674_J000101830_P0_001P0_AffySNP	2	203716000	203725612	11	-1.19421
J000100674_J000101830_P0_001P0_AffySNP	2	203726430	206772329	2132	-0.00753567
J000100674_J000101830_P0_001P0_AffySNP	2	206784626	211294000	2840	0.0609192
J000100674_J000101830_P0_001P0_AffySNP	2	211294381	223169000	7986	-0.022724
J000100674_J000101830_P0_001P0_AffySNP	2	223169183	223176211	19	-0.88244
J000100674_J000101830_P0_001P0_AffySNP	2	223177406	236109866	8584	-0.0293182
J000100674_J000101830_P0_001P0_AffySNP	2	236110612	237738442	1197	0.0477751
J000100674_J000101830_P0_001P0_AffySNP	2	237738825	242147000	2526	0.0326873
J000100674_J000101830_P0_001P0_AffySNP	3	18668	19063854	15056	-0.0394474
J000100674_J000101830_P0_001P0_AffySNP	3	19064000	23548577	3114	0.0193673
J000100674_J000101830_P0_001P0_AffySNP	3	23549300	24163471	357	0.504003
J000100674_J000101830_P0_001P0_AffySNP	3	24163493	28107886	3096	0.061498
J000100674_J000101830_P0_001P0_AffySNP	3	28108175	28123500	12	-0.994208
J000100674_J000101830_P0_001P0_AffySNP	3	28124171	41324611	9083	0.00139011
J000100674_J000101830_P0_001P0_AffySNP	3	41326200	41333871	18	-0.473408
J000100674_J000101830_P0_001P0_AffySNP	3	41333913	45829700	2687	0.0208305
J000100674_J000101830_P0_001P0_AffySNP	3	45829711	89495800	28684	0.0330315
J000100674_J000101830_P0_001P0_AffySNP	3	95343346	122247000	16467	0.00629406
J000100674_J000101830_P0_001P0_AffySNP	3	122249243	122292504	48	-0.508376
J000100674_J000101830_P0_001P0_AffySNP	3	122292818	127098011	3140	-0.0150621
J000100674_J000101830_P0_001P0_AffySNP	3	127098740	155114433	17635	-0.00904566
J000100674_J000101830_P0_001P0_AffySNP	3	155115000	155320000	125	0.305045
J000100674_J000101830_P0_001P0_AffySNP	3	155320000	169411711	8553	0.0515662
J000100674_J000101830_P0_001P0_AffySNP	3	169416703	186722770	10952	-0.000663128
J000100674_J000101830_P0_001P0_AffySNP	3	186723000	186759000	33	-0.798827
J000100674_J000101830_P0_001P0_AffySNP	3	186759698	190515734	2893	0.0554521
J000100674_J000101830_P0_001P0_AffySNP	3	190515886	190562263	48	-0.388879
J000100674_J000101830_P0_001P0_AffySNP	3	190563000	198169000	4664	-0.0309123
J000100674_J000101830_P0_001P0_AffySNP	4	12282	7222210	4327	-0.735384
J000100674_J000101830_P0_001P0_AffySNP	4	7222306	7321723	76	-2.60839
J000100674_J000101830_P0_001P0_AffySNP	4	7321969	9835440	1253	-0.822393
J000100674_J000101830_P0_001P0_AffySNP	4	9835660	13868213	3418	-1.04898
J000100674_J000101830_P0_001P0_AffySNP	4	13868735	24980067	8065	-0.918347
J000100674_J000101830_P0_001P0_AffySNP	4	24980190	26258329	978	-0.145763
J000100674_J000101830_P0_001P0_AffySNP	4	26263100	35245600	5694	-0.907408
J000100674_J000101830_P0_001P0_AffySNP	4	35247225	37898750	1937	-1.10838
J000100674_J000101830_P0_001P0_AffySNP	4	37899052	38106190	154	-0.710891
J000100674_J000101830_P0_001P0_AffySNP	4	38112905	38132500	23	-2.36218
J000100674_J000101830_P0_001P0_AffySNP	4	38135626	77267706	23064	-0.876655
J000100674_J000101830_P0_001P0_AffySNP	4	77267721	83960800	4247	-1.04241
J000100674_J000101830_P0_001P0_AffySNP	4	83961100	101234000	10627	-0.840464
J000100674_J000101830_P0_001P0_AffySNP	4	101241000	101273000	33	-5.58854
J000100674_J000101830_P0_001P0_AffySNP	4	101278000	127081193	15922	-0.889854
J000100674_J000101830_P0_001P0_AffySNP	4	127084000	137018000	5533	-0.772444
J000100674_J000101830_P0_001P0_AffySNP	4	137018000	190107000	34987	-0.929094
J000100674_J000101830_P0_001P0_AffySNP	5	15532	10874532	9129	-0.0619842
J000100674_J000101830_P0_001P0_AffySNP	5	10877031	10892342	23	-0.900787
J000100674_J000101830_P0_001P0_AffySNP	5	10892600	11747564	759	-0.0239276
J000100674_J000101830_P0_001P0_AffySNP	5	11747654	12783553	612	0.0214359
J000100674_J000101830_P0_001P0_AffySNP	5	12784927	15226300	1754	-0.0949753
J000100674_J000101830_P0_001P0_AffySNP	5	15228300	23159700	4909	0.0881371
J000100674_J000101830_P0_001P0_AffySNP	5	23160504	29521700	3865	0.180895
J000100674_J000101830_P0_001P0_AffySNP	5	29525800	37010700	5239	0.0182501
J000100674_J000101830_P0_001P0_AffySNP	5	37015400	37220400	82	-4.54445
J000100674_J000101830_P0_001P0_AffySNP	5	37222939	42569483	3569	-0.00435781
J000100674_J000101830_P0_001P0_AffySNP	5	42569540	50174200	1644	0.00245661
J000100674_J000101830_P0_001P0_AffySNP	5	50179800	58001503	5140	-0.936056
J000100674_J000101830_P0_001P0_AffySNP	5	58002009	58095042	91	0.758
J000100674_J000101830_P0_001P0_AffySNP	5	58096349	117654000	36709	-0.936444
J000100674_J000101830_P0_001P0_AffySNP	5	117659718	145173000	17291	-0.978702
J000100674_J000101830_P0_001P0_AffySNP	5	145173000	153484512	5766	-0.899151
J000100674_J000101830_P0_001P0_AffySNP	5	153486221	153511915	22	0.468162
J000100674_J000101830_P0_001P0_AffySNP	5	153512000	153539603	23	0.694021
J000100674_J000101830_P0_001P0_AffySNP	5	153540383	153588153	51	0.510245
J000100674_J000101830_P0_001P0_AffySNP	5	153588235	165625535	8168	-0.96559
J000100674_J000101830_P0_001P0_AffySNP	5	165626000	167305000	1226	0.640795
J000100674_J000101830_P0_001P0_AffySNP	5	167311000	175023265	6034	-0.92367
J000100674_J000101830_P0_001P0_AffySNP	5	175024000	175294796	261	0.546372
J000100674_J000101830_P0_001P0_AffySNP	5	175298579	175569057	221	0.65863
J000100674_J000101830_P0_001P0_AffySNP	5	175570393	176050000	253	-0.876953
J000100674_J000101830_P0_001P0_AffySNP	5	176097000	176567000	211	0.838462
J000100674_J000101830_P0_001P0_AffySNP	5	176568000	177964445	565	0.444129
J000100674_J000101830_P0_001P0_AffySNP	5	177964976	178840998	559	-0.876079
J000100674_J000101830_P0_001P0_AffySNP	5	178841178	178864493	21	-0.80989
J000100674_J000101830_P0_001P0_AffySNP	5	178873000	178981834	55	2.53027
J000100674_J000101830_P0_001P0_AffySNP	5	178982000	179175682	118	1.8467
J000100674_J000101830_P0_001P0_AffySNP	5	179175733	179306901	96	2.35886
J000100674_J000101830_P0_001P0_AffySNP	5	179309000	179502000	127	1.335
J000100674_J000101830_P0_001P0_AffySNP	5	179504309	179936000	265	2.52859
J000100674_J000101830_P0_001P0_AffySNP	5	179936000	181363000	813	1.2402
J000100674_J000101830_P0_001P0_AffySNP	6	149662	4997020	4119	0.457946
J000100674_J000101830_P0_001P0_AffySNP	6	4997873	5276515	252	0.17833
J000100674_J000101830_P0_001P0_AffySNP	6	5277040	5418180	115	0.665885
J000100674_J000101830_P0_001P0_AffySNP	6	5418520	5575480	149	-0.201574
J000100674_J000101830_P0_001P0_AffySNP	6	5579580	14587916	7140	0.510243
J000100674_J000101830_P0_001P0_AffySNP	6	14592010	18819403	3229	0.527044
J000100674_J000101830_P0_001P0_AffySNP	6	18819600	18959100	102	0.939543
J000100674_J000101830_P0_001P0_AffySNP	6	18960352	20086700	914	0.567286
J000100674_J000101830_P0_001P0_AffySNP	6	20086800	30210510	6523	-0.957063
J000100674_J000101830_P0_001P0_AffySNP	6	30211645	30382883	83	0.132683
J000100674_J000101830_P0_001P0_AffySNP	6	30386526	40979700	6737	0.328437
J000100674_J000101830_P0_001P0_AffySNP	6	40982127	46846140	3636	0.714525
J000100674_J000101830_P0_001P0_AffySNP	6	46846574	48524400	1150	0.536423
J000100674_J000101830_P0_001P0_AffySNP	6	48524511	50296418	1054	0.979937
J000100674_J000101830_P0_001P0_AffySNP	6	50296431	51715300	860	0.217413
J000100674_J000101830_P0_001P0_AffySNP	6	51716600	53890500	1611	0.0687237
J000100674_J000101830_P0_001P0_AffySNP	6	53892500	57297700	2151	0.227595
J000100674_J000101830_P0_001P0_AffySNP	6	57297905	66856738	4076	0.141657
J000100674_J000101830_P0_001P0_AffySNP	6	66857739	75967500	6025	0.0178957
J000100674_J000101830_P0_001P0_AffySNP	6	75970491	79893243	2663	0.0882323
J000100674_J000101830_P0_001P0_AffySNP	6	79895532	82038128	1515	0.14128
J000100674_J000101830_P0_001P0_AffySNP	6	82038128	89933181	4863	-0.00975969
J000100674_J000101830_P0_001P0_AffySNP	6	89933279	90779500	636	-0.0248694
J000100674_J000101830_P0_001P0_AffySNP	6	90780700	93118245	1656	0.149725
J000100674_J000101830_P0_001P0_AffySNP	6	93119857	95764700	1459	0.0967248
J000100674_J000101830_P0_001P0_AffySNP	6	95765118	98257800	1499	0.688969
J000100674_J000101830_P0_001P0_AffySNP	6	98262400	105563141	4670	0.0477096
J000100674_J000101830_P0_001P0_AffySNP	6	105565740	106286533	497	-0.0759647
J000100674_J000101830_P0_001P0_AffySNP	6	106289000	107293000	640	0.880272
J000100674_J000101830_P0_001P0_AffySNP	6	107293060	110395049	1985	-0.00388534
J000100674_J000101830_P0_001P0_AffySNP	6	110395519	110622711	190	0.552304
J000100674_J000101830_P0_001P0_AffySNP	6	110623732	121326000	6520	-0.0136589
J000100674_J000101830_P0_001P0_AffySNP	6	121326362	122030000	399	0.0856179
J000100674_J000101830_P0_001P0_AffySNP	6	122034000	122362278	197	-1.21076
J000100674_J000101830_P0_001P0_AffySNP	6	122362295	125192000	1935	-0.900347
J000100674_J000101830_P0_001P0_AffySNP	6	125194485	125499000	239	0.0595314
J000100674_J000101830_P0_001P0_AffySNP	6	125507000	170742000	31334	-0.967908
J000100674_J000101830_P0_001P0_AffySNP	7	43259	79263	35	1.08661
J000100674_J000101830_P0_001P0_AffySNP	7	81400	1757850	495	0.15254
J000100674_J000101830_P0_001P0_AffySNP	7	1759295	2674701	404	-0.299834
J000100674_J000101830_P0_001P0_AffySNP	7	2674723	6025563	2286	0.0511433
J000100674_J000101830_P0_001P0_AffySNP	7	6026173	10045547	3126	-0.074257
J000100674_J000101830_P0_001P0_AffySNP	7	10046783	16952822	5672	0.0887171
J000100674_J000101830_P0_001P0_AffySNP	7	16954400	22113400	4260	-0.0233605
J000100674_J000101830_P0_001P0_AffySNP	7	22114300	77303200	32380	0.557632
J000100674_J000101830_P0_001P0_AffySNP	7	77305200	79678100	1769	0.959484
J000100674_J000101830_P0_001P0_AffySNP	7	79683743	84817500	3571	1.18785
J000100674_J000101830_P0_001P0_AffySNP	7	84819100	104345000	11315	1.00007
J000100674_J000101830_P0_001P0_AffySNP	7	104346000	106094596	1264	0.844298
J000100674_J000101830_P0_001P0_AffySNP	7	106094672	127355000	13354	1.06623
J000100674_J000101830_P0_001P0_AffySNP	7	127355250	148415000	13711	0.992798
J000100674_J000101830_P0_001P0_AffySNP	7	148415027	151588075	1836	0.883668
J000100674_J000101830_P0_001P0_AffySNP	7	151588106	154524769	1957	0.999918
J000100674_J000101830_P0_001P0_AffySNP	7	154525544	159334000	3408	0.898739
J000100674_J000101830_P0_001P0_AffySNP	8	81254	5805530	6473	-1.02629
J000100674_J000101830_P0_001P0_AffySNP	8	5806000	5958953	173	-1.53498
J000100674_J000101830_P0_001P0_AffySNP	8	5959147	23540800	14840	-0.922418
J000100674_J000101830_P0_001P0_AffySNP	8	23540920	23567400	30	-1.80026
J000100674_J000101830_P0_001P0_AffySNP	8	23568168	34993164	8036	-0.912019
J000100674_J000101830_P0_001P0_AffySNP	8	34994300	43901200	5096	-1.0119
J000100674_J000101830_P0_001P0_AffySNP	8	47852500	54866945	4430	1.30289
J000100674_J000101830_P0_001P0_AffySNP	8	54867005	56663800	1230	1.49829
J000100674_J000101830_P0_001P0_AffySNP	8	56669300	72548479	10109	1.61481
J000100674_J000101830_P0_001P0_AffySNP	8	72552400	93336930	12395	1.68972
J000100674_J000101830_P0_001P0_AffySNP	8	93337514	103217000	6341	1.57388
J000100674_J000101830_P0_001P0_AffySNP	8	103217305	117284969	8507	1.73726
J000100674_J000101830_P0_001P0_AffySNP	8	117285284	122858226	3999	1.65002
J000100674_J000101830_P0_001P0_AffySNP	8	122859000	140620000	13801	1.53981
J000100674_J000101830_P0_001P0_AffySNP	8	140625507	140823431	91	1.04454
J000100674_J000101830_P0_001P0_AffySNP	8	140823901	145073000	1958	1.49451
J000100674_J000101830_P0_001P0_AffySNP	9	46431	15009700	14130	0.0563399
J000100674_J000101830_P0_001P0_AffySNP	9	15011827	20639802	4878	0.00941212
J000100674_J000101830_P0_001P0_AffySNP	9	20640818	27155018	4812	0.0831552
J000100674_J000101830_P0_001P0_AffySNP	9	27159528	27424000	283	0.105491
J000100674_J000101830_P0_001P0_AffySNP	9	27426465	27628000	171	-0.162255
J000100674_J000101830_P0_001P0_AffySNP	9	27628539	29712028	1678	0.0920504
J000100674_J000101830_P0_001P0_AffySNP	9	29712341	42995500	6480	0.0214732
J000100674_J000101830_P0_001P0_AffySNP	9	68420787	77199300	6731	0.0449315
J000100674_J000101830_P0_001P0_AffySNP	9	77199400	78932910	1181	0.0247797
J000100674_J000101830_P0_001P0_AffySNP	9	78933075	78950900	11	-0.477747
J000100674_J000101830_P0_001P0_AffySNP	9	78955600	84308900	3907	0.0320783
J000100674_J000101830_P0_001P0_AffySNP	9	84310740	84513400	170	-0.0635182
J000100674_J000101830_P0_001P0_AffySNP	9	84513927	90013000	4045	-0.879288
J000100674_J000101830_P0_001P0_AffySNP	9	90013700	90053771	43	-0.224478
J000100674_J000101830_P0_001P0_AffySNP	9	90054909	126021975	26305	-0.874624
J000100674_J000101830_P0_001P0_AffySNP	9	126022000	129682000	2038	-0.713738
J000100674_J000101830_P0_001P0_AffySNP	9	129685740	138078000	4814	-0.477562
J000100674_J000101830_P0_001P0_AffySNP	9	138078000	138201000	94	0.208678
J000100674_J000101830_P0_001P0_AffySNP	10	26824	1645604	1122	0.820189
J000100674_J000101830_P0_001P0_AffySNP	10	1646302	1652555	11	0.137697
J000100674_J000101830_P0_001P0_AffySNP	10	1653100	16445100	13094	0.903487
J000100674_J000101830_P0_001P0_AffySNP	10	16445500	45560900	18178	0.966847
J000100674_J000101830_P0_001P0_AffySNP	10	45564700	47093500	570	0.337497
J000100674_J000101830_P0_001P0_AffySNP	10	47093900	53142900	4100	-0.0290808
J000100674_J000101830_P0_001P0_AffySNP	10	53143039	82233648	20210	0.0320313
J000100674_J000101830_P0_001P0_AffySNP	10	82233949	84382000	1739	-0.00916437
J000100674_J000101830_P0_001P0_AffySNP	10	84387432	97170400	8510	0.000515313
J000100674_J000101830_P0_001P0_AffySNP	10	97170667	98615900	957	0.0177836
J000100674_J000101830_P0_001P0_AffySNP	10	98618163	99514276	549	0.0303823
J000100674_J000101830_P0_001P0_AffySNP	10	99514301	99529978	19	-0.676534
J000100674_J000101830_P0_001P0_AffySNP	10	99530544	104479372	2708	-0.0254563
J000100674_J000101830_P0_001P0_AffySNP	10	104482608	109759167	4018	-0.0435439
J000100674_J000101830_P0_001P0_AffySNP	10	109759197	132708000	17391	0
J000100674_J000101830_P0_001P0_AffySNP	10	132716000	133769000	428	-0.790594
J000100674_J000101830_P0_001P0_AffySNP	11	198510	17413056	12134	-0.0785266
J000100674_J000101830_P0_001P0_AffySNP	11	17413667	31303900	10427	-0.0230143
J000100674_J000101830_P0_001P0_AffySNP	11	31304785	33945695	1766	-0.112523
J000100674_J000101830_P0_001P0_AffySNP	11	33946090	48213300	9891	-0.0753736
J000100674_J000101830_P0_001P0_AffySNP	11	54567900	55437326	289	-0.362757
J000100674_J000101830_P0_001P0_AffySNP	11	55437849	63384600	4861	-0.636172
J000100674_J000101830_P0_001P0_AffySNP	11	63389600	68171381	1918	-0.400685
J000100674_J000101830_P0_001P0_AffySNP	11	68171500	73402000	2824	-0.518092
J000100674_J000101830_P0_001P0_AffySNP	11	73402072	75154200	967	-0.545719
J000100674_J000101830_P0_001P0_AffySNP	11	75154671	77484466	1324	-0.643291
J000100674_J000101830_P0_001P0_AffySNP	11	77486772	78773300	743	-0.706011
J000100674_J000101830_P0_001P0_AffySNP	11	78773300	79293900	463	-0.661057
J000100674_J000101830_P0_001P0_AffySNP	11	79294543	79665700	340	-0.616975
J000100674_J000101830_P0_001P0_AffySNP	11	79666260	83844800	3158	-0.697166
J000100674_J000101830_P0_001P0_AffySNP	11	83845024	84847500	676	-0.737377
J000100674_J000101830_P0_001P0_AffySNP	11	84847600	85888100	681	-0.727191
J000100674_J000101830_P0_001P0_AffySNP	11	85898516	86872100	734	-0.575597
J000100674_J000101830_P0_001P0_AffySNP	11	86872418	107254000	14725	0.052125
J000100674_J000101830_P0_001P0_AffySNP	11	107254089	107326530	43	-0.342868
J000100674_J000101830_P0_001P0_AffySNP	11	107326593	135074876	20541	-0.042181
J000100674_J000101830_P0_001P0_AffySNP	12	51460	1760540	1052	-0.103333
J000100674_J000101830_P0_001P0_AffySNP	12	1763520	2628096	685	0.314548
J000100674_J000101830_P0_001P0_AffySNP	12	2628129	6531101	3201	-0.075939
J000100674_J000101830_P0_001P0_AffySNP	12	6534150	11350200	2714	-0.079108
J000100674_J000101830_P0_001P0_AffySNP	12	11350271	11437400	73	0.734354
J000100674_J000101830_P0_001P0_AffySNP	12	11437908	16174812	3522	-0.0433414
J000100674_J000101830_P0_001P0_AffySNP	12	16175303	22837516	4429	0.149299
J000100674_J000101830_P0_001P0_AffySNP	12	22839607	42700600	11865	0.0165586
J000100674_J000101830_P0_001P0_AffySNP	12	42700622	43640853	644	-0.879697
J000100674_J000101830_P0_001P0_AffySNP	12	43640869	46121300	1460	-0.854072
J000100674_J000101830_P0_001P0_AffySNP	12	46121319	48753300	1677	-0.877727
J000100674_J000101830_P0_001P0_AffySNP	12	48753664	49838908	424	-0.911494
J000100674_J000101830_P0_001P0_AffySNP	12	49840000	49981865	94	-1.06695
J000100674_J000101830_P0_001P0_AffySNP	12	49982667	51309800	663	-0.741344
J000100674_J000101830_P0_001P0_AffySNP	12	51312500	53354300	1468	-0.813131
J000100674_J000101830_P0_001P0_AffySNP	12	53355900	53837375	261	-0.099958
J000100674_J000101830_P0_001P0_AffySNP	12	53837800	55262400	822	-0.778015
J000100674_J000101830_P0_001P0_AffySNP	12	55262833	56644600	768	-0.812518
J000100674_J000101830_P0_001P0_AffySNP	12	56645300	61516972	3038	-0.860785
J000100674_J000101830_P0_001P0_AffySNP	12	61517128	62070553	366	-0.849673
J000100674_J000101830_P0_001P0_AffySNP	12	62071114	69488700	5009	-0.824012
J000100674_J000101830_P0_001P0_AffySNP	12	69489400	69993666	379	-0.806216
J000100674_J000101830_P0_001P0_AffySNP	12	69993703	70511478	326	-0.669772
J000100674_J000101830_P0_001P0_AffySNP	12	70511574	73643400	2016	-0.869635
J000100674_J000101830_P0_001P0_AffySNP	12	73644340	74245600	311	-0.963147
J000100674_J000101830_P0_001P0_AffySNP	12	74252600	77087500	1863	-0.855858
J000100674_J000101830_P0_001P0_AffySNP	12	77087543	77098294	12	-2.14944
J000100674_J000101830_P0_001P0_AffySNP	12	77098558	81667175	3094	-0.87184
J000100674_J000101830_P0_001P0_AffySNP	12	81668148	82065387	245	-1.00297
J000100674_J000101830_P0_001P0_AffySNP	12	82065453	83630600	989	-0.749775
J000100674_J000101830_P0_001P0_AffySNP	12	83631000	84526000	582	-0.816685
J000100674_J000101830_P0_001P0_AffySNP	12	84526350	85757689	711	-0.696991
J000100674_J000101830_P0_001P0_AffySNP	12	85762700	92522864	4223	-0.947889
J000100674_J000101830_P0_001P0_AffySNP	12	92523800	93070756	336	-1.02064
J000100674_J000101830_P0_001P0_AffySNP	12	93071700	105560827	8736	-0.921504
J000100674_J000101830_P0_001P0_AffySNP	12	105563070	105583378	10	-2.40704
J000100674_J000101830_P0_001P0_AffySNP	12	105583628	105848512	238	-1.19893
J000100674_J000101830_P0_001P0_AffySNP	12	105848793	106108018	251	-0.90695
J000100674_J000101830_P0_001P0_AffySNP	12	106109445	110874125	3008	-0.91527
J000100674_J000101830_P0_001P0_AffySNP	12	110878000	112907894	1212	-0.763122
J000100674_J000101830_P0_001P0_AffySNP	12	112911065	113646028	423	-0.91516
J000100674_J000101830_P0_001P0_AffySNP	12	113647993	113685149	41	-1.55365
J000100674_J000101830_P0_001P0_AffySNP	12	113686434	114150339	468	-0.824937
J000100674_J000101830_P0_001P0_AffySNP	12	114152629	117464000	2691	-0.833023
J000100674_J000101830_P0_001P0_AffySNP	12	117464148	117537000	57	-1.07166
J000100674_J000101830_P0_001P0_AffySNP	12	117537474	124091069	3672	-0.874574
J000100674_J000101830_P0_001P0_AffySNP	12	124091089	125015140	643	-0.888063
J000100674_J000101830_P0_001P0_AffySNP	12	125016225	127321711	2060	-0.865263
J000100674_J000101830_P0_001P0_AffySNP	12	127321874	128021223	572	-0.94245
J000100674_J000101830_P0_001P0_AffySNP	12	128021330	128417349	423	-0.880619
J000100674_J000101830_P0_001P0_AffySNP	12	128424000	129003000	504	-1.0362
J000100674_J000101830_P0_001P0_AffySNP	12	129006000	129796650	809	-1.01993
J000100674_J000101830_P0_001P0_AffySNP	12	129797000	130530318	633	-1.04437
J000100674_J000101830_P0_001P0_AffySNP	12	130531006	133202000	1544	-0.814639
J000100674_J000101830_P0_001P0_AffySNP	13	18452800	21945600	2138	0.110802
J000100674_J000101830_P0_001P0_AffySNP	13	21946185	21958017	16	-1.32093
J000100674_J000101830_P0_001P0_AffySNP	13	21958080	54334500	23208	-0.0143028
J000100674_J000101830_P0_001P0_AffySNP	13	54334516	58307100	2153	0.0779834
J000100674_J000101830_P0_001P0_AffySNP	13	58309500	70928000	7995	0.190291
J000100674_J000101830_P0_001P0_AffySNP	13	70928226	72389700	1001	0.0792771
J000100674_J000101830_P0_001P0_AffySNP	13	72389954	78378100	4354	0.0713763
J000100674_J000101830_P0_001P0_AffySNP	13	78378213	92426078	8897	0.152011
J000100674_J000101830_P0_001P0_AffySNP	13	92426412	92705546	190	-0.128998
J000100674_J000101830_P0_001P0_AffySNP	13	92706621	93924900	899	0.155941
J000100674_J000101830_P0_001P0_AffySNP	13	93926600	96451545	1720	-0.656178
J000100674_J000101830_P0_001P0_AffySNP	13	96453355	96982092	290	-0.313661
J000100674_J000101830_P0_001P0_AffySNP	13	96982300	97316900	253	-0.0589268
J000100674_J000101830_P0_001P0_AffySNP	13	97317511	97998800	432	-1.70747
J000100674_J000101830_P0_001P0_AffySNP	13	98002300	98240001	196	-0.528354
J000100674_J000101830_P0_001P0_AffySNP	13	98240417	98544400	294	-1.14684
J000100674_J000101830_P0_001P0_AffySNP	13	98544686	100924291	1539	-0.634521
J000100674_J000101830_P0_001P0_AffySNP	13	100924713	101146000	218	-0.717207
J000100674_J000101830_P0_001P0_AffySNP	13	101149581	102097347	827	-0.654649
J000100674_J000101830_P0_001P0_AffySNP	13	102100000	107457000	4538	-0.659417
J000100674_J000101830_P0_001P0_AffySNP	13	107458651	112031088	3698	-0.752393
J000100674_J000101830_P0_001P0_AffySNP	13	112036324	114343000	1219	0.0989627
J000100674_J000101830_P0_001P0_AffySNP	14	18225600	30584000	7246	-0.877965
J000100674_J000101830_P0_001P0_AffySNP	14	30585400	31015700	245	-0.111771
J000100674_J000101830_P0_001P0_AffySNP	14	31018416	106877229	49593	-0.864059
J000100674_J000101830_P0_001P0_AffySNP	15	22735373	28947788	4000	-0.869867
J000100674_J000101830_P0_001P0_AffySNP	15	28951015	29395200	335	-0.847642
J000100674_J000101830_P0_001P0_AffySNP	15	29395249	36746500	4941	-0.931621
J000100674_J000101830_P0_001P0_AffySNP	15	36747800	37040300	214	-0.99495
J000100674_J000101830_P0_001P0_AffySNP	15	37040315	38443200	936	-0.945646
J000100674_J000101830_P0_001P0_AffySNP	15	38443432	41989200	2239	-0.919817
J000100674_J000101830_P0_001P0_AffySNP	15	41989521	43250504	681	-0.920884
J000100674_J000101830_P0_001P0_AffySNP	15	43251060	46645597	1766	-0.937
J000100674_J000101830_P0_001P0_AffySNP	15	46646211	47353964	452	-0.955861
J000100674_J000101830_P0_001P0_AffySNP	15	47355300	49026500	1226	-0.933052
J000100674_J000101830_P0_001P0_AffySNP	15	49029332	49885686	438	-0.81369
J000100674_J000101830_P0_001P0_AffySNP	15	49887174	52126400	1327	-0.952882
J000100674_J000101830_P0_001P0_AffySNP	15	52127100	53257190	823	-1.02627
J000100674_J000101830_P0_001P0_AffySNP	15	53257875	57499134	2894	-0.938067
J000100674_J000101830_P0_001P0_AffySNP	15	57500632	57572100	79	-0.599182
J000100674_J000101830_P0_001P0_AffySNP	15	57572301	57665116	84	-0.804498
J000100674_J000101830_P0_001P0_AffySNP	15	57665500	57895315	226	-0.792995
J000100674_J000101830_P0_001P0_AffySNP	15	57896661	59631200	1270	-0.918135
J000100674_J000101830_P0_001P0_AffySNP	15	59632057	60017243	281	-0.902838
J000100674_J000101830_P0_001P0_AffySNP	15	60017300	60648800	463	-0.960737
J000100674_J000101830_P0_001P0_AffySNP	15	60649708	61047970	432	-1.06862
J000100674_J000101830_P0_001P0_AffySNP	15	61050500	62500740	1194	-0.99671
J000100674_J000101830_P0_001P0_AffySNP	15	62500931	62937574	397	-0.953966
J000100674_J000101830_P0_001P0_AffySNP	15	62938837	68793207	3585	-0.864931
J000100674_J000101830_P0_001P0_AffySNP	15	68793418	69884491	738	-0.970841
J000100674_J000101830_P0_001P0_AffySNP	15	69886596	71255885	873	-0.862784
J000100674_J000101830_P0_001P0_AffySNP	15	71257637	73333554	1247	-0.858066
J000100674_J000101830_P0_001P0_AffySNP	15	73334629	73913466	330	-0.929397
J000100674_J000101830_P0_001P0_AffySNP	15	73913527	76065400	985	-0.754781
J000100674_J000101830_P0_001P0_AffySNP	15	76066266	78254600	1179	-0.888868
J000100674_J000101830_P0_001P0_AffySNP	15	78254979	79574651	953	-0.771812
J000100674_J000101830_P0_001P0_AffySNP	15	79574733	85272600	3379	-0.896225
J000100674_J000101830_P0_001P0_AffySNP	15	85273987	85804143	398	-0.904256
J000100674_J000101830_P0_001P0_AffySNP	15	85805158	86187325	324	-1.00431
J000100674_J000101830_P0_001P0_AffySNP	15	86187456	88068100	1625	-0.927154
J000100674_J000101830_P0_001P0_AffySNP	15	88069300	88646600	428	-0.848611
J000100674_J000101830_P0_001P0_AffySNP	15	88646703	90908267	1419	-0.865741
J000100674_J000101830_P0_001P0_AffySNP	15	90908876	91508100	480	-1.05339
J000100674_J000101830_P0_001P0_AffySNP	15	91508100	92562532	1053	-0.885129
J000100674_J000101830_P0_001P0_AffySNP	15	92562749	92973500	301	-0.979078
J000100674_J000101830_P0_001P0_AffySNP	15	92973681	101929000	6984	-0.963753
J000100674_J000101830_P0_001P0_AffySNP	16	10778	36048900	21526	0.541334
J000100674_J000101830_P0_001P0_AffySNP	16	46429900	48746541	1093	1.05513
J000100674_J000101830_P0_001P0_AffySNP	16	48746557	70808194	14842	0.415106
J000100674_J000101830_P0_001P0_AffySNP	16	70820478	71171300	232	1.25607
J000100674_J000101830_P0_001P0_AffySNP	16	71172000	80769684	8364	0.404436
J000100674_J000101830_P0_001P0_AffySNP	16	80773400	90221100	8116	0.39794
J000100674_J000101830_P0_001P0_AffySNP	17	150734	3701140	1974	0.169996
J000100674_J000101830_P0_001P0_AffySNP	17	3701160	6518261	1805	-0.726873
J000100674_J000101830_P0_001P0_AffySNP	17	6518789	14499198	5679	-0.89193
J000100674_J000101830_P0_001P0_AffySNP	17	14499261	14521563	21	-1.80335
J000100674_J000101830_P0_001P0_AffySNP	17	14522708	34496488	8418	-0.82596
J000100674_J000101830_P0_001P0_AffySNP	17	34496714	34503451	16	-3.18518
J000100674_J000101830_P0_001P0_AffySNP	17	34506900	56078882	12436	-0.827817
J000100674_J000101830_P0_001P0_AffySNP	17	56079577	56099000	45	-8.49707
J000100674_J000101830_P0_001P0_AffySNP	17	56100460	59892500	2401	-0.881425
J000100674_J000101830_P0_001P0_AffySNP	17	59899297	60776000	415	-0.179541
J000100674_J000101830_P0_001P0_AffySNP	17	60776000	74538736	8925	-0.869655
J000100674_J000101830_P0_001P0_AffySNP	17	74538800	83090856	4478	-0.559448
J000100674_J000101830_P0_001P0_AffySNP	18	11543	9726634	7241	0.130465
J000100674_J000101830_P0_001P0_AffySNP	18	9728231	9732080	10	-1.41357
J000100674_J000101830_P0_001P0_AffySNP	18	9732440	15402400	3516	0.133314
J000100674_J000101830_P0_001P0_AffySNP	18	20949400	27172700	3835	0.150409
J000100674_J000101830_P0_001P0_AffySNP	18	27175600	32713500	3616	0.242847
J000100674_J000101830_P0_001P0_AffySNP	18	32719300	32724103	18	-0.797576
J000100674_J000101830_P0_001P0_AffySNP	18	32724449	35162385	1473	0.242377
J000100674_J000101830_P0_001P0_AffySNP	18	35163552	37499581	1583	0.195792
J000100674_J000101830_P0_001P0_AffySNP	18	37503600	41504300	2694	0.269383
J000100674_J000101830_P0_001P0_AffySNP	18	41504501	44733745	2074	0.188774
J000100674_J000101830_P0_001P0_AffySNP	18	44736389	47529400	1906	0.0748387
J000100674_J000101830_P0_001P0_AffySNP	18	47530300	58321062	7735	0.116127
J000100674_J000101830_P0_001P0_AffySNP	18	58321825	63479803	3829	0.140335
J000100674_J000101830_P0_001P0_AffySNP	18	63479836	64680800	856	0.196567
J000100674_J000101830_P0_001P0_AffySNP	18	64680800	68280400	2617	0.277278
J000100674_J000101830_P0_001P0_AffySNP	18	68280764	68284900	13	-0.622889
J000100674_J000101830_P0_001P0_AffySNP	18	68296500	76157100	6263	0.137193
J000100674_J000101830_P0_001P0_AffySNP	18	76159652	77392400	941	-0.0630849
J000100674_J000101830_P0_001P0_AffySNP	18	77392800	80257174	1879	-0.000921349
J000100674_J000101830_P0_001P0_AffySNP	19	90910	2106697	491	-0.281035
J000100674_J000101830_P0_001P0_AffySNP	19	2109158	2171870	28	-3.25572
J000100674_J000101830_P0_001P0_AffySNP	19	2182900	3742070	532	-0.378966
J000100674_J000101830_P0_001P0_AffySNP	19	3745548	7629135	1700	0.279188
J000100674_J000101830_P0_001P0_AffySNP	19	7634406	7699979	31	-0.0765289
J000100674_J000101830_P0_001P0_AffySNP	19	7704680	15688761	4097	0.19039
J000100674_J000101830_P0_001P0_AffySNP	19	15689343	19421000	1837	0.0547756
J000100674_J000101830_P0_001P0_AffySNP	19	19421300	20370643	553	0.205356
J000100674_J000101830_P0_001P0_AffySNP	19	20371500	20595100	148	-0.876909
J000100674_J000101830_P0_001P0_AffySNP	19	20596000	23563654	1773	0.1334
J000100674_J000101830_P0_001P0_AffySNP	19	27372700	28398000	606	1.9817
J000100674_J000101830_P0_001P0_AffySNP	19	28398296	29071900	554	1.78997
J000100674_J000101830_P0_001P0_AffySNP	19	29073600	30091083	801	1.91408
J000100674_J000101830_P0_001P0_AffySNP	19	30096689	34117700	2895	-0.836983
J000100674_J000101830_P0_001P0_AffySNP	19	34117749	34314892	131	-2.63172
J000100674_J000101830_P0_001P0_AffySNP	19	34317484	44371999	5549	-0.683447
J000100674_J000101830_P0_001P0_AffySNP	19	44373025	44873841	340	0.194412
J000100674_J000101830_P0_001P0_AffySNP	19	44879900	58586500	7786	-0.656277
J000100674_J000101830_P0_001P0_AffySNP	20	80664	1405230	1046	-0.794306
J000100674_J000101830_P0_001P0_AffySNP	20	1405829	1417254	18	-2.10831
J000100674_J000101830_P0_001P0_AffySNP	20	1419620	1884861	474	-0.725338
J000100674_J000101830_P0_001P0_AffySNP	20	1884990	2327784	397	-0.826631
J000100674_J000101830_P0_001P0_AffySNP	20	2328200	3667970	887	-0.787999
J000100674_J000101830_P0_001P0_AffySNP	20	3668493	7396110	2903	-0.939805
J000100674_J000101830_P0_001P0_AffySNP	20	7396323	7568020	124	-1.11579
J000100674_J000101830_P0_001P0_AffySNP	20	7568705	7700894	109	-1.03767
J000100674_J000101830_P0_001P0_AffySNP	20	7701012	8008700	239	-0.787626
J000100674_J000101830_P0_001P0_AffySNP	20	8010184	15817600	6236	-0.928599
J000100674_J000101830_P0_001P0_AffySNP	20	15817678	16195658	405	-0.885687
J000100674_J000101830_P0_001P0_AffySNP	20	16196252	19826835	3190	-0.941269
J000100674_J000101830_P0_001P0_AffySNP	20	19827600	20133920	315	-0.912804
J000100674_J000101830_P0_001P0_AffySNP	20	20134063	20868325	500	-0.886384
J000100674_J000101830_P0_001P0_AffySNP	20	20868429	22217300	841	-0.861506
J000100674_J000101830_P0_001P0_AffySNP	20	22217353	22380403	165	-0.724808
J000100674_J000101830_P0_001P0_AffySNP	20	22380758	25041927	2190	-0.940351
J000100674_J000101830_P0_001P0_AffySNP	20	25044243	25879200	404	-0.901936
J000100674_J000101830_P0_001P0_AffySNP	20	25881642	26324900	177	-0.532742
J000100674_J000101830_P0_001P0_AffySNP	20	26324900	49492500	11951	0.53414
J000100674_J000101830_P0_001P0_AffySNP	20	49492800	49775000	178	0.846507
J000100674_J000101830_P0_001P0_AffySNP	20	49780500	52248102	1771	0.528785
J000100674_J000101830_P0_001P0_AffySNP	20	52248131	64324800	9126	0.567402
J000100674_J000101830_P0_001P0_AffySNP	21	14081800	15660600	1194	-0.0276896
J000100674_J000101830_P0_001P0_AffySNP	21	15660689	24738100	6902	0.123113
J000100674_J000101830_P0_001P0_AffySNP	21	24738804	38474100	10244	-0.0219076
J000100674_J000101830_P0_001P0_AffySNP	21	38474200	39996382	1405	-0.049109
J000100674_J000101830_P0_001P0_AffySNP	21	39997100	46220400	4462	-0.00157715
J000100674_J000101830_P0_001P0_AffySNP	21	46221880	46677000	316	0.376238
J000100674_J000101830_P0_001P0_AffySNP	22	15294500	25896841	6335	-0.714357
J000100674_J000101830_P0_001P0_AffySNP	22	25899066	34601087	6764	-0.908452
J000100674_J000101830_P0_001P0_AffySNP	22	34601800	50796000	11277	-0.702619
J000100674_J000101974_P0_002P0_AffySNP	1	61736	8579320	4449	-1.82894
J000100674_J000101974_P0_002P0_AffySNP	1	8580350	30588500	12985	-0.718076
J000100674_J000101974_P0_002P0_AffySNP	1	30590543	38040800	4211	0.0829958
J000100674_J000101974_P0_002P0_AffySNP	1	38050000	46792547	5088	-0.856637
J000100674_J000101974_P0_002P0_AffySNP	1	46792600	47362500	286	0.0223747
J000100674_J000101974_P0_002P0_AffySNP	1	47365200	51150707	2200	-0.872734
J000100674_J000101974_P0_002P0_AffySNP	1	51158200	53104987	940	0.244497
J000100674_J000101974_P0_002P0_AffySNP	1	53111612	61052800	6126	0.0732795
J000100674_J000101974_P0_002P0_AffySNP	1	61056100	61498755	327	0.707163
J000100674_J000101974_P0_002P0_AffySNP	1	61502800	67856600	4838	0.119713
J000100674_J000101974_P0_002P0_AffySNP	1	67857726	68558570	515	0.241424
J000100674_J000101974_P0_002P0_AffySNP	1	68560600	70584949	1176	0.816918
J000100674_J000101974_P0_002P0_AffySNP	1	70585117	72001300	870	0.211049
J000100674_J000101974_P0_002P0_AffySNP	1	72002500	72696789	504	0.140695
J000100674_J000101974_P0_002P0_AffySNP	1	72699126	73415500	394	0.338402
J000100674_J000101974_P0_002P0_AffySNP	1	73427600	74470690	615	0.754763
J000100674_J000101974_P0_002P0_AffySNP	1	74470770	74539679	54	0.382327
J000100674_J000101974_P0_002P0_AffySNP	1	74540092	75936127	880	0.708052
J000100674_J000101974_P0_002P0_AffySNP	1	75936146	76862300	817	0.092513
J000100674_J000101974_P0_002P0_AffySNP	1	76862600	98207000	14050	0.140674
J000100674_J000101974_P0_002P0_AffySNP	1	98207415	100450000	1458	0.203282
J000100674_J000101974_P0_002P0_AffySNP	1	100450560	107405000	4308	0.105428
J000100674_J000101974_P0_002P0_AffySNP	1	107406634	116035000	6022	0.0115922
J000100674_J000101974_P0_002P0_AffySNP	1	116035126	121741000	2790	0.606326
J000100674_J000101974_P0_002P0_AffySNP	1	143285000	158031000	6198	1.71392
J000100674_J000101974_P0_002P0_AffySNP	1	158034452	177612452	14165	1.53087
J000100674_J000101974_P0_002P0_AffySNP	1	177613000	179715918	1513	0.592393
J000100674_J000101974_P0_002P0_AffySNP	1	179718511	179769591	48	0.0818114
J000100674_J000101974_P0_002P0_AffySNP	1	179773684	182106000	1631	0.538211
J000100674_J000101974_P0_002P0_AffySNP	1	182107000	192592049	7003	0.720445
J000100674_J000101974_P0_002P0_AffySNP	1	192593028	192617726	21	0.0277859
J000100674_J000101974_P0_002P0_AffySNP	1	192618733	193633000	789	0.75404
J000100674_J000101974_P0_002P0_AffySNP	1	193634535	195179000	1074	1.82647
J000100674_J000101974_P0_002P0_AffySNP	1	195185519	198546000	2165	0.698151
J000100674_J000101974_P0_002P0_AffySNP	1	198549000	200978000	1647	1.58422
J000100674_J000101974_P0_002P0_AffySNP	1	200978000	207236000	4186	1.4596
J000100674_J000101974_P0_002P0_AffySNP	1	207236069	208274000	791	1.25925
J000100674_J000101974_P0_002P0_AffySNP	1	208274106	208277000	10	0.209701
J000100674_J000101974_P0_002P0_AffySNP	1	208278000	213752101	3983	1.28224
J000100674_J000101974_P0_002P0_AffySNP	1	213752464	213793000	24	1.1935
J000100674_J000101974_P0_002P0_AffySNP	1	213793544	230554000	11484	0.100432
J000100674_J000101974_P0_002P0_AffySNP	1	230557565	231684000	775	0.204491
J000100674_J000101974_P0_002P0_AffySNP	1	231691572	232625370	842	0.139582
J000100674_J000101974_P0_002P0_AffySNP	1	232627204	233519101	731	0.12195
J000100674_J000101974_P0_002P0_AffySNP	1	233520279	240309445	5376	0.0756228
J000100674_J000101974_P0_002P0_AffySNP	1	240309725	248092000	5616	0.011425
J000100674_J000101974_P0_002P0_AffySNP	1	248093622	248930000	437	0.0570023
J000100674_J000101974_P0_002P0_AffySNP	2	12784	3102420	2230	0.000625718
J000100674_J000101974_P0_002P0_AffySNP	2	3103108	3851155	629	-0.0813331
J000100674_J000101974_P0_002P0_AffySNP	2	3852027	6510485	2374	0.129619
J000100674_J000101974_P0_002P0_AffySNP	2	6510485	7267732	702	-0.0351976
J000100674_J000101974_P0_002P0_AffySNP	2	7269338	7725815	349	-0.015658
J000100674_J000101974_P0_002P0_AffySNP	2	7726110	19754052	9122	0.0644628
J000100674_J000101974_P0_002P0_AffySNP	2	19754277	47150000	19140	0.077574
J000100674_J000101974_P0_002P0_AffySNP	2	47150333	47432300	146	0.725265
J000100674_J000101974_P0_002P0_AffySNP	2	47436300	56323704	6385	0.108956
J000100674_J000101974_P0_002P0_AffySNP	2	56323939	61776800	3568	0.0459491
J000100674_J000101974_P0_002P0_AffySNP	2	61781400	62500767	371	0.63355
J000100674_J000101974_P0_002P0_AffySNP	2	62502162	88331751	16183	0.0981952
J000100674_J000101974_P0_002P0_AffySNP	2	97654421	113696452	9641	0.0252354
J000100674_J000101974_P0_002P0_AffySNP	2	113697429	129287000	10180	-0.0100829
J000100674_J000101974_P0_002P0_AffySNP	2	129289000	133568238	2321	0.0592771
J000100674_J000101974_P0_002P0_AffySNP	2	133568952	133833769	208	0.662049
J000100674_J000101974_P0_002P0_AffySNP	2	133835711	145402000	7476	0.0436124
J000100674_J000101974_P0_002P0_AffySNP	2	145405940	148807000	1797	0.0190969
J000100674_J000101974_P0_002P0_AffySNP	2	148810827	149211000	272	-0.102399
J000100674_J000101974_P0_002P0_AffySNP	2	149215000	150900000	1158	0.206479
J000100674_J000101974_P0_002P0_AffySNP	2	150905552	152448482	1156	0.0929594
J000100674_J000101974_P0_002P0_AffySNP	2	152449000	152644000	158	-0.95421
J000100674_J000101974_P0_002P0_AffySNP	2	152646642	157641947	2883	0.087615
J000100674_J000101974_P0_002P0_AffySNP	2	157642000	163567000	3637	0.13515
J000100674_J000101974_P0_002P0_AffySNP	2	163573000	164720654	658	0.267081
J000100674_J000101974_P0_002P0_AffySNP	2	164724000	181439000	10978	0.0467806
J000100674_J000101974_P0_002P0_AffySNP	2	181439024	181758276	217	-0.244489
J000100674_J000101974_P0_002P0_AffySNP	2	181758763	223169000	25629	0.0396448
J000100674_J000101974_P0_002P0_AffySNP	2	223169183	223176211	19	-1.00334
J000100674_J000101974_P0_002P0_AffySNP	2	223177406	227148000	2678	-0.081046
J000100674_J000101974_P0_002P0_AffySNP	2	227148819	227210000	43	-0.539943
J000100674_J000101974_P0_002P0_AffySNP	2	227211000	228275871	721	-0.0302455
J000100674_J000101974_P0_002P0_AffySNP	2	228277000	236078000	5127	-0.11837
J000100674_J000101974_P0_002P0_AffySNP	2	236079769	237772000	1241	-0.0145358
J000100674_J000101974_P0_002P0_AffySNP	2	237774510	242147000	2497	-0.0460465
J000100674_J000101974_P0_002P0_AffySNP	3	18668	19383500	15216	-0.0656258
J000100674_J000101974_P0_002P0_AffySNP	3	19384300	23519800	2937	0.0210913
J000100674_J000101974_P0_002P0_AffySNP	3	23520300	24161100	372	0.581116
J000100674_J000101974_P0_002P0_AffySNP	3	24163401	41324611	12193	0.0175753
J000100674_J000101974_P0_002P0_AffySNP	3	41326200	41333871	18	-0.366057
J000100674_J000101974_P0_002P0_AffySNP	3	41333913	45229299	2230	0.0232332
J000100674_J000101974_P0_002P0_AffySNP	3	45232891	56831748	6575	-0.0703362
J000100674_J000101974_P0_002P0_AffySNP	3	56831748	77678400	15874	0.0115966
J000100674_J000101974_P0_002P0_AffySNP	3	77688500	95564900	7924	0.140784
J000100674_J000101974_P0_002P0_AffySNP	3	95565000	107709000	7160	0
J000100674_J000101974_P0_002P0_AffySNP	3	107709122	108610071	640	0.573747
J000100674_J000101974_P0_002P0_AffySNP	3	108612475	113661000	3191	-0.00733261
J000100674_J000101974_P0_002P0_AffySNP	3	113661018	113895642	99	-0.767083
J000100674_J000101974_P0_002P0_AffySNP	3	113902000	127106582	8427	-0.121844
J000100674_J000101974_P0_002P0_AffySNP	3	127107833	129947000	1596	-0.147426
J000100674_J000101974_P0_002P0_AffySNP	3	129947976	160606227	19355	-0.0505497
J000100674_J000101974_P0_002P0_AffySNP	3	160606675	161385000	503	-0.0262953
J000100674_J000101974_P0_002P0_AffySNP	3	161385073	161605000	134	0.119062
J000100674_J000101974_P0_002P0_AffySNP	3	161616000	164153000	1661	-0.536739
J000100674_J000101974_P0_002P0_AffySNP	3	164156000	173342366	5591	-0.0346821
J000100674_J000101974_P0_002P0_AffySNP	3	173344000	176794000	2387	0.0394683
J000100674_J000101974_P0_002P0_AffySNP	3	176805000	186721146	6025	-0.0417738
J000100674_J000101974_P0_002P0_AffySNP	3	186721384	186759000	35	-0.853601
J000100674_J000101974_P0_002P0_AffySNP	3	186759698	195031012	6114	-0.0407908
J000100674_J000101974_P0_002P0_AffySNP	3	195032850	198169000	1491	-0.0731107
J000100674_J000101974_P0_002P0_AffySNP	4	12282	10197004	6035	-2.07153
J000100674_J000101974_P0_002P0_AffySNP	4	10197200	10245888	82	-0.692898
J000100674_J000101974_P0_002P0_AffySNP	4	10246550	14413360	3472	-2.84709
J000100674_J000101974_P0_002P0_AffySNP	4	14414371	17483474	2378	-2.43674
J000100674_J000101974_P0_002P0_AffySNP	4	17484309	24980067	5172	-0.928282
J000100674_J000101974_P0_002P0_AffySNP	4	24980190	26258329	978	-0.0176157
J000100674_J000101974_P0_002P0_AffySNP	4	26263100	34657907	5289	-0.817354
J000100674_J000101974_P0_002P0_AffySNP	4	34660300	37494300	2008	-1.18829
J000100674_J000101974_P0_002P0_AffySNP	4	37498100	37542100	40	-0.197825
J000100674_J000101974_P0_002P0_AffySNP	4	37545200	37899467	296	-1.11569
J000100674_J000101974_P0_002P0_AffySNP	4	37900756	38087400	141	-0.698563
J000100674_J000101974_P0_002P0_AffySNP	4	38088100	38130200	30	-2.24296
J000100674_J000101974_P0_002P0_AffySNP	4	38132046	84527149	27713	-0.880837
J000100674_J000101974_P0_002P0_AffySNP	4	84527340	84559298	21	-0.711518
J000100674_J000101974_P0_002P0_AffySNP	4	84559341	101228374	10204	-0.811377
J000100674_J000101974_P0_002P0_AffySNP	4	101228827	101270430	35	-8.53546
J000100674_J000101974_P0_002P0_AffySNP	4	101271185	127140000	15957	-0.859131
J000100674_J000101974_P0_002P0_AffySNP	4	127143000	136549000	5181	-0.717795
J000100674_J000101974_P0_002P0_AffySNP	4	136550377	190107000	35295	-0.906946
J000100674_J000101974_P0_002P0_AffySNP	5	15532	9975681	8372	-0.064175
J000100674_J000101974_P0_002P0_AffySNP	5	9975748	13260327	2330	-0.0407864
J000100674_J000101974_P0_002P0_AffySNP	5	13260394	19966200	4641	0.00765919
J000100674_J000101974_P0_002P0_AffySNP	5	19973805	29678600	5795	0.229539
J000100674_J000101974_P0_002P0_AffySNP	5	29679093	36982800	5138	0.0434836
J000100674_J000101974_P0_002P0_AffySNP	5	36982861	37222939	97	-3.56815
J000100674_J000101974_P0_002P0_AffySNP	5	37230300	42610015	3589	0.0114802
J000100674_J000101974_P0_002P0_AffySNP	5	42611746	50174200	1623	0.00884777
J000100674_J000101974_P0_002P0_AffySNP	5	50179800	129403000	49679	-0.910243
J000100674_J000101974_P0_002P0_AffySNP	5	129405000	153484512	15316	-0.955573
J000100674_J000101974_P0_002P0_AffySNP	5	153486221	153511915	22	0.557878
J000100674_J000101974_P0_002P0_AffySNP	5	153512000	153539603	23	0.699527
J000100674_J000101974_P0_002P0_AffySNP	5	153540383	153588153	51	0.447911
J000100674_J000101974_P0_002P0_AffySNP	5	153588235	165625535	8168	-0.9547
J000100674_J000101974_P0_002P0_AffySNP	5	165626000	167312000	1228	0.631007
J000100674_J000101974_P0_002P0_AffySNP	5	167316000	167478000	116	-1.0724
J000100674_J000101974_P0_002P0_AffySNP	5	167478155	174790000	5755	-0.914209
J000100674_J000101974_P0_002P0_AffySNP	5	174792000	175023265	161	-1.09255
J000100674_J000101974_P0_002P0_AffySNP	5	175024000	175294796	261	0.544752
J000100674_J000101974_P0_002P0_AffySNP	5	175298579	175569057	221	0.663785
J000100674_J000101974_P0_002P0_AffySNP	5	175570393	176033000	244	-0.875429
J000100674_J000101974_P0_002P0_AffySNP	5	176036318	177631765	733	0.576241
J000100674_J000101974_P0_002P0_AffySNP	5	177632129	178864000	631	-0.7967
J000100674_J000101974_P0_002P0_AffySNP	5	178864493	179321986	275	2.11397
J000100674_J000101974_P0_002P0_AffySNP	5	179322828	179399000	64	1.3423
J000100674_J000101974_P0_002P0_AffySNP	5	179401000	179936000	323	2.23083
J000100674_J000101974_P0_002P0_AffySNP	5	179937627	181363000	811	1.18422
J000100674_J000101974_P0_002P0_AffySNP	6	149662	5430730	4493	0.821344
J000100674_J000101974_P0_002P0_AffySNP	6	5445114	5557940	119	-0.221165
J000100674_J000101974_P0_002P0_AffySNP	6	5558316	14587916	7154	0.898181
J000100674_J000101974_P0_002P0_AffySNP	6	14592010	17811200	2422	0.90591
J000100674_J000101974_P0_002P0_AffySNP	6	17812381	17835956	19	0.328532
J000100674_J000101974_P0_002P0_AffySNP	6	17836763	18841955	813	0.97885
J000100674_J000101974_P0_002P0_AffySNP	6	18843579	18928400	55	1.52673
J000100674_J000101974_P0_002P0_AffySNP	6	18929400	20070500	931	0.986709
J000100674_J000101974_P0_002P0_AffySNP	6	20074700	31689977	7324	-0.0961337
J000100674_J000101974_P0_002P0_AffySNP	6	31714252	32713868	409	-0.0965388
J000100674_J000101974_P0_002P0_AffySNP	6	32714397	32723100	20	1.01933
J000100674_J000101974_P0_002P0_AffySNP	6	32724450	32784362	55	-0.578113
J000100674_J000101974_P0_002P0_AffySNP	6	32787143	40956100	5527	-0.0557801
J000100674_J000101974_P0_002P0_AffySNP	6	40956947	45878200	2965	0.145604
J000100674_J000101974_P0_002P0_AffySNP	6	45878349	48762500	1989	0.0648633
J000100674_J000101974_P0_002P0_AffySNP	6	48764700	51801600	1811	0.160539
J000100674_J000101974_P0_002P0_AffySNP	6	51803100	53823700	1507	0.0190435
J000100674_J000101974_P0_002P0_AffySNP	6	53824826	53838668	13	-0.862444
J000100674_J000101974_P0_002P0_AffySNP	6	53838700	66856700	6265	0.163473
J000100674_J000101974_P0_002P0_AffySNP	6	66856738	76452900	6346	0.0562807
J000100674_J000101974_P0_002P0_AffySNP	6	76453400	76763100	225	-0.231321
J000100674_J000101974_P0_002P0_AffySNP	6	76763966	83456137	4436	0.132212
J000100674_J000101974_P0_002P0_AffySNP	6	83457200	90416745	4400	-0.00804246
J000100674_J000101974_P0_002P0_AffySNP	6	90416761	95764700	3409	0.156503
J000100674_J000101974_P0_002P0_AffySNP	6	95765118	98257800	1499	0.720541
J000100674_J000101974_P0_002P0_AffySNP	6	98262400	106278000	5162	0.0641437
J000100674_J000101974_P0_002P0_AffySNP	6	106284000	107332000	671	0.972047
J000100674_J000101974_P0_002P0_AffySNP	6	107342000	110429390	1997	0.019275
J000100674_J000101974_P0_002P0_AffySNP	6	110429462	110619000	151	0.66048
J000100674_J000101974_P0_002P0_AffySNP	6	110622711	121440000	6585	0.00699111
J000100674_J000101974_P0_002P0_AffySNP	6	121442860	122030000	335	0.0690578
J000100674_J000101974_P0_002P0_AffySNP	6	122030000	125203572	2150	-0.919504
J000100674_J000101974_P0_002P0_AffySNP	6	125207828	125512602	225	0.103631
J000100674_J000101974_P0_002P0_AffySNP	6	125514536	152895000	18496	-0.923185
J000100674_J000101974_P0_002P0_AffySNP	6	152896983	170742000	12836	-0.994187
J000100674_J000101974_P0_002P0_AffySNP	7	43259	100184	55	0.778059
J000100674_J000101974_P0_002P0_AffySNP	7	100523	1738968	472	0.153378
J000100674_J000101974_P0_002P0_AffySNP	7	1739105	2674049	406	-0.300433
J000100674_J000101974_P0_002P0_AffySNP	7	2674701	7383903	3097	0.0306054
J000100674_J000101974_P0_002P0_AffySNP	7	7384968	10302684	2494	-0.0681905
J000100674_J000101974_P0_002P0_AffySNP	7	10302794	15439585	4228	0.14041
J000100674_J000101974_P0_002P0_AffySNP	7	15439848	22113400	5526	0.0273246
J000100674_J000101974_P0_002P0_AffySNP	7	22114300	68695900	28298	0.563741
J000100674_J000101974_P0_002P0_AffySNP	7	68704829	77289465	4068	0.55543
J000100674_J000101974_P0_002P0_AffySNP	7	77289700	79678100	1777	0.990493
J000100674_J000101974_P0_002P0_AffySNP	7	79683743	84819100	3572	1.22193
J000100674_J000101974_P0_002P0_AffySNP	7	84819438	89964000	3080	1.08034
J000100674_J000101974_P0_002P0_AffySNP	7	89965955	104346000	8235	0.972755
J000100674_J000101974_P0_002P0_AffySNP	7	104346421	106051000	1228	0.848274
J000100674_J000101974_P0_002P0_AffySNP	7	106055054	147350000	26242	1.03771
J000100674_J000101974_P0_002P0_AffySNP	7	147351828	148088000	579	1.16535
J000100674_J000101974_P0_002P0_AffySNP	7	148091000	154503045	4047	0.927088
J000100674_J000101974_P0_002P0_AffySNP	7	154503411	159334000	3433	0.865823
J000100674_J000101974_P0_002P0_AffySNP	8	81254	25117000	22679	-2.49129
J000100674_J000101974_P0_002P0_AffySNP	8	25117000	25208413	84	-8.53546
J000100674_J000101974_P0_002P0_AffySNP	8	25208800	30518800	3895	-2.38573
J000100674_J000101974_P0_002P0_AffySNP	8	30520932	32571417	1433	-0.85429
J000100674_J000101974_P0_002P0_AffySNP	8	32571946	32604600	27	-2.24743
J000100674_J000101974_P0_002P0_AffySNP	8	32605183	39340600	3818	-0.945923
J000100674_J000101974_P0_002P0_AffySNP	8	39343300	39585700	114	-8.53546
J000100674_J000101974_P0_002P0_AffySNP	8	39587200	43907538	2601	-0.842542
J000100674_J000101974_P0_002P0_AffySNP	8	43912100	48258584	918	0.980746
J000100674_J000101974_P0_002P0_AffySNP	8	48258667	48428858	95	0.92395
J000100674_J000101974_P0_002P0_AffySNP	8	48428969	54936841	4204	1.04408
[truncated: 6,492 more rows]

## Sheet: JAX_SNP_colorectal
ID	chromosome	start	end	N	log2.ratio
J000094707_J000101139_P0_002P0_AffySNP	1	61736	3366740	839	-0.511625
J000094707_J000101139_P0_002P0_AffySNP	1	3366964	117445000	73223	-0.856371
J000094707_J000101139_P0_002P0_AffySNP	1	117448000	118697830	758	0.958831
J000094707_J000101139_P0_002P0_AffySNP	1	118704000	119447000	460	-0.749125
J000094707_J000101139_P0_002P0_AffySNP	1	119447000	121741000	625	0.296861
J000094707_J000101139_P0_002P0_AffySNP	1	143285000	162130000	9071	0.559049
J000094707_J000101139_P0_002P0_AffySNP	1	162132039	185635000	16944	0.584789
J000094707_J000101139_P0_002P0_AffySNP	1	185637000	187762398	1371	0.736158
J000094707_J000101139_P0_002P0_AffySNP	1	187763470	199346870	7748	0.680453
J000094707_J000101139_P0_002P0_AffySNP	1	199347000	205323562	4249	0.267659
J000094707_J000101139_P0_002P0_AffySNP	1	205323647	214148000	6126	0.543291
J000094707_J000101139_P0_002P0_AffySNP	1	214149513	218538000	3328	0.709979
J000094707_J000101139_P0_002P0_AffySNP	1	218544000	237158614	12988	0.562982
J000094707_J000101139_P0_002P0_AffySNP	1	237158712	248930000	8682	0.603013
J000094707_J000101139_P0_002P0_AffySNP	2	12784	30388682	21974	0.461932
J000094707_J000101139_P0_002P0_AffySNP	2	30390224	30408221	14	-1.57651
J000094707_J000101139_P0_002P0_AffySNP	2	30408827	46410300	11956	0.500929
J000094707_J000101139_P0_002P0_AffySNP	2	46410400	57936011	8270	0.501453
J000094707_J000101139_P0_002P0_AffySNP	2	57937088	57942359	13	-0.485266
J000094707_J000101139_P0_002P0_AffySNP	2	57942815	76152816	11582	0.452976
J000094707_J000101139_P0_002P0_AffySNP	2	76153896	84032204	5259	0.587148
J000094707_J000101139_P0_002P0_AffySNP	2	84036645	88822000	2362	0.523521
J000094707_J000101139_P0_002P0_AffySNP	2	88822567	90007600	238	1.66934
J000094707_J000101139_P0_002P0_AffySNP	2	98264800	98759600	260	0.276277
J000094707_J000101139_P0_002P0_AffySNP	2	98760900	102680477	2565	0.507829
J000094707_J000101139_P0_002P0_AffySNP	2	102681056	130004000	17168	0.48753
J000094707_J000101139_P0_002P0_AffySNP	2	130004164	132839000	1216	0.551125
J000094707_J000101139_P0_002P0_AffySNP	2	132840000	136413000	2376	0.454045
J000094707_J000101139_P0_002P0_AffySNP	2	136418256	154081417	11316	0.546298
J000094707_J000101139_P0_002P0_AffySNP	2	154081659	154412000	184	0.760773
J000094707_J000101139_P0_002P0_AffySNP	2	154412000	157964348	2014	0.550339
J000094707_J000101139_P0_002P0_AffySNP	2	157966875	161080000	2056	0.550667
J000094707_J000101139_P0_002P0_AffySNP	2	161082000	182131730	13430	0.530181
J000094707_J000101139_P0_002P0_AffySNP	2	182131854	208163147	15488	0.546165
J000094707_J000101139_P0_002P0_AffySNP	2	208163467	208186000	14	-0.445117
J000094707_J000101139_P0_002P0_AffySNP	2	208188356	222108024	9201	0.483348
J000094707_J000101139_P0_002P0_AffySNP	2	222113570	223169000	705	0.440129
J000094707_J000101139_P0_002P0_AffySNP	2	223169183	223176211	19	-0.330394
J000094707_J000101139_P0_002P0_AffySNP	2	223176211	235693000	8327	0.448163
J000094707_J000101139_P0_002P0_AffySNP	2	235696600	236078000	244	-0.993895
J000094707_J000101139_P0_002P0_AffySNP	2	236079769	242147000	3738	0.411951
J000094707_J000101139_P0_002P0_AffySNP	3	18668	5811513	5283	-0.0425162
J000094707_J000101139_P0_002P0_AffySNP	3	5811612	6059272	208	-0.318331
J000094707_J000101139_P0_002P0_AffySNP	3	6059860	14791500	6906	-0.0643778
J000094707_J000101139_P0_002P0_AffySNP	3	14794358	16127984	842	-0.100422
J000094707_J000101139_P0_002P0_AffySNP	3	16128121	16143000	19	0.236253
J000094707_J000101139_P0_002P0_AffySNP	3	16144081	16347500	191	-0.303621
J000094707_J000101139_P0_002P0_AffySNP	3	16349018	73702281	39483	-0.0399071
J000094707_J000101139_P0_002P0_AffySNP	3	73706934	78629700	3023	0.0673279
J000094707_J000101139_P0_002P0_AffySNP	3	78630397	79658600	553	0.0901387
J000094707_J000101139_P0_002P0_AffySNP	3	79663804	84504000	2619	-0.249671
J000094707_J000101139_P0_002P0_AffySNP	3	84507700	87481400	1740	0.0800841
J000094707_J000101139_P0_002P0_AffySNP	3	87482878	96391400	2908	0.048642
J000094707_J000101139_P0_002P0_AffySNP	3	96398384	98526940	1159	-0.0119396
J000094707_J000101139_P0_002P0_AffySNP	3	98530821	133197533	21713	-0.0584761
J000094707_J000101139_P0_002P0_AffySNP	3	133197768	198169000	41099	-0.0355416
J000094707_J000101139_P0_002P0_AffySNP	4	12282	5236401	2684	-0.426509
J000094707_J000101139_P0_002P0_AffySNP	4	5236458	5722790	440	-0.413469
J000094707_J000101139_P0_002P0_AffySNP	4	5724470	7345117	1298	-0.465645
J000094707_J000101139_P0_002P0_AffySNP	4	7345490	7485160	141	-0.475755
J000094707_J000101139_P0_002P0_AffySNP	4	7487300	9842997	1097	-0.407147
J000094707_J000101139_P0_002P0_AffySNP	4	9843087	11757200	1850	-0.597194
J000094707_J000101139_P0_002P0_AffySNP	4	11757718	11760400	10	-1.51256
J000094707_J000101139_P0_002P0_AffySNP	4	11762500	22305600	7727	-0.495386
J000094707_J000101139_P0_002P0_AffySNP	4	22306100	27501500	3626	-0.484559
J000094707_J000101139_P0_002P0_AffySNP	4	27502200	27527400	17	-1.64969
J000094707_J000101139_P0_002P0_AffySNP	4	27527405	29724743	1522	-0.48301
J000094707_J000101139_P0_002P0_AffySNP	4	29725606	30837700	701	-0.376146
J000094707_J000101139_P0_002P0_AffySNP	4	30838361	34364100	2078	-0.46558
J000094707_J000101139_P0_002P0_AffySNP	4	34366800	37218500	1995	-0.653266
J000094707_J000101139_P0_002P0_AffySNP	4	37222000	48113247	6873	-0.527669
J000094707_J000101139_P0_002P0_AffySNP	4	48113717	53516400	1627	-0.457279
J000094707_J000101139_P0_002P0_AffySNP	4	53516907	60309700	4750	-0.389541
J000094707_J000101139_P0_002P0_AffySNP	4	60309713	60563000	203	-0.45649
J000094707_J000101139_P0_002P0_AffySNP	4	60563195	69702859	5557	-0.385587
J000094707_J000101139_P0_002P0_AffySNP	4	69703548	97300300	17372	-0.459971
J000094707_J000101139_P0_002P0_AffySNP	4	97300500	109657590	7290	-0.448671
J000094707_J000101139_P0_002P0_AffySNP	4	109659000	110110000	318	-0.462425
J000094707_J000101139_P0_002P0_AffySNP	4	110111333	116783000	4292	-0.473998
J000094707_J000101139_P0_002P0_AffySNP	4	116784000	118095000	858	-0.836467
J000094707_J000101139_P0_002P0_AffySNP	4	118095062	121016000	1800	-0.794457
J000094707_J000101139_P0_002P0_AffySNP	4	121016000	123788000	1574	-0.926181
J000094707_J000101139_P0_002P0_AffySNP	4	123790000	130813499	4261	-0.840051
J000094707_J000101139_P0_002P0_AffySNP	4	130813516	130854069	28	-0.461501
J000094707_J000101139_P0_002P0_AffySNP	4	130855282	131385000	283	-0.878408
J000094707_J000101139_P0_002P0_AffySNP	4	131386000	132137632	342	-2.41691
J000094707_J000101139_P0_002P0_AffySNP	4	132138000	132385000	140	-0.513597
J000094707_J000101139_P0_002P0_AffySNP	4	132386000	132740020	223	-0.896348
J000094707_J000101139_P0_002P0_AffySNP	4	132741358	141483000	5518	-0.859802
J000094707_J000101139_P0_002P0_AffySNP	4	141485000	142310215	525	-0.949203
J000094707_J000101139_P0_002P0_AffySNP	4	142310504	146780000	2589	-0.860771
J000094707_J000101139_P0_002P0_AffySNP	4	146780467	147491260	440	-1.01756
J000094707_J000101139_P0_002P0_AffySNP	4	147493314	147582000	80	-1.31629
J000094707_J000101139_P0_002P0_AffySNP	4	147582146	147966000	218	-0.935611
J000094707_J000101139_P0_002P0_AffySNP	4	147972669	150238000	1333	-1.00494
J000094707_J000101139_P0_002P0_AffySNP	4	150238650	151828443	824	-0.951256
J000094707_J000101139_P0_002P0_AffySNP	4	151829000	151910313	118	-0.450048
J000094707_J000101139_P0_002P0_AffySNP	4	151911967	153732915	1158	-0.938404
J000094707_J000101139_P0_002P0_AffySNP	4	153732945	154450000	489	-0.923583
J000094707_J000101139_P0_002P0_AffySNP	4	154451000	156216000	1267	-0.857469
J000094707_J000101139_P0_002P0_AffySNP	4	156216000	157307000	704	-0.91341
J000094707_J000101139_P0_002P0_AffySNP	4	157313000	161592000	2840	-0.885235
J000094707_J000101139_P0_002P0_AffySNP	4	161594000	165475070	2543	-0.910049
J000094707_J000101139_P0_002P0_AffySNP	4	165477000	166336000	585	-0.782575
J000094707_J000101139_P0_002P0_AffySNP	4	166336000	166723798	175	-0.760372
J000094707_J000101139_P0_002P0_AffySNP	4	166723878	171111262	2824	-0.89561
J000094707_J000101139_P0_002P0_AffySNP	4	171111344	172572186	959	-0.829502
J000094707_J000101139_P0_002P0_AffySNP	4	172572253	175032061	1444	-0.927098
J000094707_J000101139_P0_002P0_AffySNP	4	175033000	176422000	848	-0.903763
J000094707_J000101139_P0_002P0_AffySNP	4	176425000	178523331	1468	-0.881207
J000094707_J000101139_P0_002P0_AffySNP	4	178524000	179905000	978	-0.953707
J000094707_J000101139_P0_002P0_AffySNP	4	179906923	185693000	4349	-0.969515
J000094707_J000101139_P0_002P0_AffySNP	4	185694559	190107000	3080	-0.457323
J000094707_J000101139_P0_002P0_AffySNP	5	15532	4012580	3056	-0.109987
J000094707_J000101139_P0_002P0_AffySNP	5	4012590	4027643	12	0.680155
J000094707_J000101139_P0_002P0_AffySNP	5	4031413	9918630	5253	-0.102788
J000094707_J000101139_P0_002P0_AffySNP	5	9918907	11227109	1159	-0.191533
J000094707_J000101139_P0_002P0_AffySNP	5	11227534	22546500	7325	-0.0140209
J000094707_J000101139_P0_002P0_AffySNP	5	22547100	25755400	1947	0.0822802
J000094707_J000101139_P0_002P0_AffySNP	5	25756452	29907300	2539	0.0507846
J000094707_J000101139_P0_002P0_AffySNP	5	29907327	29937122	23	-0.861306
J000094707_J000101139_P0_002P0_AffySNP	5	29940800	56633614	14473	-0.0668395
J000094707_J000101139_P0_002P0_AffySNP	5	56634500	58647800	1426	-0.025828
J000094707_J000101139_P0_002P0_AffySNP	5	58649423	91497100	19452	-0.0689417
J000094707_J000101139_P0_002P0_AffySNP	5	91497728	118362784	17359	0.22205
J000094707_J000101139_P0_002P0_AffySNP	5	118363289	121943056	2391	0.16454
J000094707_J000101139_P0_002P0_AffySNP	5	121943326	144348643	13870	0.155438
J000094707_J000101139_P0_002P0_AffySNP	5	144348728	148555000	2801	0.203603
J000094707_J000101139_P0_002P0_AffySNP	5	148555164	149200722	487	-0.380107
J000094707_J000101139_P0_002P0_AffySNP	5	149202000	175435000	18915	-0.412816
J000094707_J000101139_P0_002P0_AffySNP	5	175435192	178555910	1500	-0.423407
J000094707_J000101139_P0_002P0_AffySNP	5	178558651	181363000	1679	-0.399348
J000094707_J000101139_P0_002P0_AffySNP	6	149662	17387900	13931	0.428808
J000094707_J000101139_P0_002P0_AffySNP	6	17391479	17412328	19	-0.36061
J000094707_J000101139_P0_002P0_AffySNP	6	17412900	24881270	5590	0.534302
J000094707_J000101139_P0_002P0_AffySNP	6	24881650	68117600	25314	0.507309
J000094707_J000101139_P0_002P0_AffySNP	6	68118387	72625121	2950	0.551781
J000094707_J000101139_P0_002P0_AffySNP	6	72625309	73073925	317	0.26007
J000094707_J000101139_P0_002P0_AffySNP	6	73076214	87896100	9551	0.566845
J000094707_J000101139_P0_002P0_AffySNP	6	87897300	90759490	1917	0.448827
J000094707_J000101139_P0_002P0_AffySNP	6	90759600	103283000	7819	0.582818
J000094707_J000101139_P0_002P0_AffySNP	6	103283000	103303972	28	1.97062
J000094707_J000101139_P0_002P0_AffySNP	6	103304000	103314000	27	1.68807
J000094707_J000101139_P0_002P0_AffySNP	6	103317795	111495000	5174	0.50945
J000094707_J000101139_P0_002P0_AffySNP	6	111495772	142738000	20105	0.314546
J000094707_J000101139_P0_002P0_AffySNP	6	142739000	143808495	810	-0.00229315
J000094707_J000101139_P0_002P0_AffySNP	6	143808952	162090000	13028	0.271125
J000094707_J000101139_P0_002P0_AffySNP	6	162090222	162368881	226	-0.204715
J000094707_J000101139_P0_002P0_AffySNP	6	162369446	170742000	6024	0.220175
J000094707_J000101139_P0_002P0_AffySNP	7	43259	10758865	6828	0.485856
J000094707_J000101139_P0_002P0_AffySNP	7	10759216	50482136	29711	0.532898
J000094707_J000101139_P0_002P0_AffySNP	7	50482161	80445400	14393	0.538745
J000094707_J000101139_P0_002P0_AffySNP	7	80445841	108618349	17294	0.618519
J000094707_J000101139_P0_002P0_AffySNP	7	108623722	127355000	11705	0.672188
J000094707_J000101139_P0_002P0_AffySNP	7	127355250	141270000	8919	0.542722
J000094707_J000101139_P0_002P0_AffySNP	7	141270582	148109000	4538	0.638317
J000094707_J000101139_P0_002P0_AffySNP	7	148109206	159334000	7455	0.52933
J000094707_J000101139_P0_002P0_AffySNP	8	81254	5595931	6127	0.252717
J000094707_J000101139_P0_002P0_AffySNP	8	5596720	8255410	2308	0.166942
J000094707_J000101139_P0_002P0_AffySNP	8	8255829	15498725	6254	0
J000094707_J000101139_P0_002P0_AffySNP	8	15501292	21663900	5730	0.27379
J000094707_J000101139_P0_002P0_AffySNP	8	21667858	33428600	8264	0.204442
J000094707_J000101139_P0_002P0_AffySNP	8	33429247	34548500	619	0.234353
J000094707_J000101139_P0_002P0_AffySNP	8	34549378	34830500	162	0.291619
J000094707_J000101139_P0_002P0_AffySNP	8	34832807	37181847	1317	0.162144
J000094707_J000101139_P0_002P0_AffySNP	8	37185408	60211022	12718	0.1838
J000094707_J000101139_P0_002P0_AffySNP	8	60211088	61234497	689	-0.0444598
J000094707_J000101139_P0_002P0_AffySNP	8	61235236	78656300	10786	0.210791
J000094707_J000101139_P0_002P0_AffySNP	8	78660874	80855500	1308	0.441163
J000094707_J000101139_P0_002P0_AffySNP	8	80856000	96327000	9346	0.264755
J000094707_J000101139_P0_002P0_AffySNP	8	96327023	97789900	931	0.187529
J000094707_J000101139_P0_002P0_AffySNP	8	97796200	104945792	4320	0.193416
J000094707_J000101139_P0_002P0_AffySNP	8	104946405	145073000	27362	0.226353
J000094707_J000101139_P0_002P0_AffySNP	9	46431	1062218	1062	-0.769647
J000094707_J000101139_P0_002P0_AffySNP	9	1062676	1756090	915	-0.846143
J000094707_J000101139_P0_002P0_AffySNP	9	1756470	1927420	188	-0.897016
J000094707_J000101139_P0_002P0_AffySNP	9	1928054	2084739	143	-0.980815
J000094707_J000101139_P0_002P0_AffySNP	9	2089813	2264009	241	-0.944158
J000094707_J000101139_P0_002P0_AffySNP	9	2264021	3083639	853	-0.867458
J000094707_J000101139_P0_002P0_AffySNP	9	3085004	4094225	937	-0.919223
J000094707_J000101139_P0_002P0_AffySNP	9	4094321	4124480	38	-0.499219
J000094707_J000101139_P0_002P0_AffySNP	9	4124542	5968030	1687	-0.892035
J000094707_J000101139_P0_002P0_AffySNP	9	5968416	6969833	732	-0.85815
J000094707_J000101139_P0_002P0_AffySNP	9	6973510	9565970	2629	-0.794826
J000094707_J000101139_P0_002P0_AffySNP	9	9568591	10066100	552	-0.712739
J000094707_J000101139_P0_002P0_AffySNP	9	10066608	11414180	1164	-0.779621
J000094707_J000101139_P0_002P0_AffySNP	9	11414732	12019425	496	-0.736794
J000094707_J000101139_P0_002P0_AffySNP	9	12019745	13608358	1200	-0.817403
J000094707_J000101139_P0_002P0_AffySNP	9	13609120	14231500	582	-0.865845
J000094707_J000101139_P0_002P0_AffySNP	9	14233160	14392299	150	-0.778017
J000094707_J000101139_P0_002P0_AffySNP	9	14392786	14703800	312	-0.876195
J000094707_J000101139_P0_002P0_AffySNP	9	14706635	15372300	588	-0.891735
J000094707_J000101139_P0_002P0_AffySNP	9	15373974	20180615	4186	-0.80408
J000094707_J000101139_P0_002P0_AffySNP	9	20180682	20616619	341	-0.958606
J000094707_J000101139_P0_002P0_AffySNP	9	20625229	27825281	5452	-0.792095
J000094707_J000101139_P0_002P0_AffySNP	9	27825456	27976600	159	-0.604431
J000094707_J000101139_P0_002P0_AffySNP	9	27976807	29370300	1095	-0.854253
J000094707_J000101139_P0_002P0_AffySNP	9	29374200	29532900	115	-0.843803
J000094707_J000101139_P0_002P0_AffySNP	9	29533693	38315050	5813	-0.891634
J000094707_J000101139_P0_002P0_AffySNP	9	66781600	70557408	1849	-1.48392
J000094707_J000101139_P0_002P0_AffySNP	9	70557496	70577700	30	-2.48313
J000094707_J000101139_P0_002P0_AffySNP	9	70577788	78754554	5933	-1.63828
J000094707_J000101139_P0_002P0_AffySNP	9	78755547	81049344	1835	-1.75498
J000094707_J000101139_P0_002P0_AffySNP	9	81050100	82961263	1230	-1.64595
J000094707_J000101139_P0_002P0_AffySNP	9	82962092	83195800	151	-1.7783
J000094707_J000101139_P0_002P0_AffySNP	9	83196314	85197300	1630	-0.921622
J000094707_J000101139_P0_002P0_AffySNP	9	85197800	86759290	1008	-0.866033
J000094707_J000101139_P0_002P0_AffySNP	9	86759700	87721800	861	-1.04012
J000094707_J000101139_P0_002P0_AffySNP	9	87723590	88080200	241	-0.868969
J000094707_J000101139_P0_002P0_AffySNP	9	88081838	88564200	281	-0.87599
J000094707_J000101139_P0_002P0_AffySNP	9	88565200	90273500	1284	-0.946948
J000094707_J000101139_P0_002P0_AffySNP	9	90273532	91934080	1353	-0.969339
J000094707_J000101139_P0_002P0_AffySNP	9	91935205	94262279	1348	-0.869402
J000094707_J000101139_P0_002P0_AffySNP	9	94263016	96101000	1360	-0.828861
J000094707_J000101139_P0_002P0_AffySNP	9	96101472	99000700	1933	-0.843679
J000094707_J000101139_P0_002P0_AffySNP	9	99001622	99484200	327	-0.914321
J000094707_J000101139_P0_002P0_AffySNP	9	99484919	107137521	5475	-0.843864
J000094707_J000101139_P0_002P0_AffySNP	9	107137573	108143000	871	-0.898002
J000094707_J000101139_P0_002P0_AffySNP	9	108146000	112003000	3224	-0.933531
J000094707_J000101139_P0_002P0_AffySNP	9	112003000	112920395	621	-0.854891
J000094707_J000101139_P0_002P0_AffySNP	9	112920436	115590114	2060	-0.83037
J000094707_J000101139_P0_002P0_AffySNP	9	115593000	116934805	1102	-0.727341
J000094707_J000101139_P0_002P0_AffySNP	9	116934966	119514000	2194	-0.907962
J000094707_J000101139_P0_002P0_AffySNP	9	119515493	119861000	372	-0.966147
J000094707_J000101139_P0_002P0_AffySNP	9	119862397	120972000	779	-0.883426
J000094707_J000101139_P0_002P0_AffySNP	9	120973000	121488400	323	-0.960698
J000094707_J000101139_P0_002P0_AffySNP	9	121489000	126925000	3461	-0.873991
J000094707_J000101139_P0_002P0_AffySNP	9	126925000	129189000	1123	-0.826927
J000094707_J000101139_P0_002P0_AffySNP	9	129189000	130086000	508	-0.741539
J000094707_J000101139_P0_002P0_AffySNP	9	130086847	131093159	729	-0.673445
J000094707_J000101139_P0_002P0_AffySNP	9	131094323	138201000	3930	-0.69786
J000094707_J000101139_P0_002P0_AffySNP	10	26824	6688961	5966	-0.0918371
J000094707_J000101139_P0_002P0_AffySNP	10	6689109	19374808	10553	-0.0661098
J000094707_J000101139_P0_002P0_AffySNP	10	19374922	20212223	727	-0.227175
J000094707_J000101139_P0_002P0_AffySNP	10	20214982	22194800	1269	0.104419
J000094707_J000101139_P0_002P0_AffySNP	10	22195200	46130400	14023	-0.0309529
J000094707_J000101139_P0_002P0_AffySNP	10	46146400	47078630	428	0.835062
J000094707_J000101139_P0_002P0_AffySNP	10	47084012	50975400	2286	-0.0959001
J000094707_J000101139_P0_002P0_AffySNP	10	50978715	67162100	12034	0.0356313
J000094707_J000101139_P0_002P0_AffySNP	10	67169481	68993300	990	-0.0273733
J000094707_J000101139_P0_002P0_AffySNP	10	68993819	80896527	8038	-0.0346721
J000094707_J000101139_P0_002P0_AffySNP	10	80897140	84994732	3141	-0.0283418
J000094707_J000101139_P0_002P0_AffySNP	10	84996000	116856000	21399	-0.0402629
J000094707_J000101139_P0_002P0_AffySNP	10	116857000	116882000	17	-0.962649
J000094707_J000101139_P0_002P0_AffySNP	10	116882566	124928000	6169	-0.0441206
J000094707_J000101139_P0_002P0_AffySNP	10	124935000	125290000	264	-1.01298
J000094707_J000101139_P0_002P0_AffySNP	10	125291820	133769000	6300	-0.0471921
J000094707_J000101139_P0_002P0_AffySNP	11	198510	11445066	7774	0.465607
J000094707_J000101139_P0_002P0_AffySNP	11	11445295	11555377	130	0.153625
J000094707_J000101139_P0_002P0_AffySNP	11	11558438	30743343	14309	0.548127
J000094707_J000101139_P0_002P0_AffySNP	11	30744294	34395119	2447	0.238857
J000094707_J000101139_P0_002P0_AffySNP	11	34398272	41605945	5392	0.554043
J000094707_J000101139_P0_002P0_AffySNP	11	41605945	41777946	107	-0.777952
J000094707_J000101139_P0_002P0_AffySNP	11	41778700	43068300	960	-0.954598
J000094707_J000101139_P0_002P0_AffySNP	11	43073826	43147100	60	0.408693
J000094707_J000101139_P0_002P0_AffySNP	11	43151828	48570200	3215	0.478086
J000094707_J000101139_P0_002P0_AffySNP	11	48570431	49589100	440	0.537354
J000094707_J000101139_P0_002P0_AffySNP	11	54934200	64758172	5590	-0.893112
J000094707_J000101139_P0_002P0_AffySNP	11	64761278	71915043	3432	-0.773565
J000094707_J000101139_P0_002P0_AffySNP	11	71915600	86497602	9516	-0.917278
J000094707_J000101139_P0_002P0_AffySNP	11	86497855	119705000	23652	-0.903754
J000094707_J000101139_P0_002P0_AffySNP	11	119705014	119808277	72	-1.61317
J000094707_J000101139_P0_002P0_AffySNP	11	119808574	135074876	11880	-0.951281
J000094707_J000101139_P0_002P0_AffySNP	12	51460	7738810	5513	0.632415
J000094707_J000101139_P0_002P0_AffySNP	12	7739530	8055090	140	1.02852
J000094707_J000101139_P0_002P0_AffySNP	12	8055780	9480779	759	0.589457
J000094707_J000101139_P0_002P0_AffySNP	12	9481270	9561080	23	-8.71203
J000094707_J000101139_P0_002P0_AffySNP	12	9562358	15021972	4115	0.663266
J000094707_J000101139_P0_002P0_AffySNP	12	15023897	22852700	5148	0.83703
J000094707_J000101139_P0_002P0_AffySNP	12	22853278	32919584	7638	0.764073
J000094707_J000101139_P0_002P0_AffySNP	12	32920869	38435600	1359	0.849988
J000094707_J000101139_P0_002P0_AffySNP	12	38437900	38485300	14	0.232987
J000094707_J000101139_P0_002P0_AffySNP	12	38487694	39896700	785	0.001301
J000094707_J000101139_P0_002P0_AffySNP	12	39897200	41079489	912	-0.094856
J000094707_J000101139_P0_002P0_AffySNP	12	41087200	42096900	783	0.0443185
J000094707_J000101139_P0_002P0_AffySNP	12	42097149	49881100	4576	-0.0164806
J000094707_J000101139_P0_002P0_AffySNP	12	49881800	58481098	5132	-0.0677253
J000094707_J000101139_P0_002P0_AffySNP	12	58481915	72002712	9075	0.0235348
J000094707_J000101139_P0_002P0_AffySNP	12	72003216	89430532	10896	0.0578101
J000094707_J000101139_P0_002P0_AffySNP	12	89431345	100369794	7580	-0.0734135
J000094707_J000101139_P0_002P0_AffySNP	12	100370000	100984000	395	-0.0978451
J000094707_J000101139_P0_002P0_AffySNP	12	100986952	101608000	443	0.953643
J000094707_J000101139_P0_002P0_AffySNP	12	101608697	124594000	15171	-0.092032
J000094707_J000101139_P0_002P0_AffySNP	12	124594000	126425476	1526	-0.0941619
J000094707_J000101139_P0_002P0_AffySNP	12	126425503	126451000	26	0.528732
J000094707_J000101139_P0_002P0_AffySNP	12	126451397	133202000	5310	-0.0477632
J000094707_J000101139_P0_002P0_AffySNP	13	18452800	20675500	1293	1.64482
J000094707_J000101139_P0_002P0_AffySNP	13	20675934	31437300	8352	1.50431
J000094707_J000101139_P0_002P0_AffySNP	13	31437328	53221100	14969	1.58649
J000094707_J000101139_P0_002P0_AffySNP	13	53225900	60513100	4314	1.7421
J000094707_J000101139_P0_002P0_AffySNP	13	60519400	69015948	5309	1.77766
J000094707_J000101139_P0_002P0_AffySNP	13	69016237	74667500	3991	1.63169
J000094707_J000101139_P0_002P0_AffySNP	13	74667585	80047579	3763	1.50418
J000094707_J000101139_P0_002P0_AffySNP	13	80048200	91300866	6978	1.64769
J000094707_J000101139_P0_002P0_AffySNP	13	91301269	98182247	4734	1.49722
J000094707_J000101139_P0_002P0_AffySNP	13	98184785	99588275	1036	1.54011
J000094707_J000101139_P0_002P0_AffySNP	13	99593700	109582000	8223	1.65802
J000094707_J000101139_P0_002P0_AffySNP	13	109582000	114343000	3115	1.47703
J000094707_J000101139_P0_002P0_AffySNP	14	18225600	96217886	50860	-0.908926
J000094707_J000101139_P0_002P0_AffySNP	14	96218017	101293000	3791	-0.859328
J000094707_J000101139_P0_002P0_AffySNP	14	101293949	102048376	399	-0.869721
J000094707_J000101139_P0_002P0_AffySNP	14	102048678	102335106	119	0.29562
J000094707_J000101139_P0_002P0_AffySNP	14	102339000	106877229	1915	0.574355
J000094707_J000101139_P0_002P0_AffySNP	15	19811100	25790300	2575	-0.118555
J000094707_J000101139_P0_002P0_AffySNP	15	25790463	25813100	35	-1.07715
J000094707_J000101139_P0_002P0_AffySNP	15	25814445	58359381	20997	-0.368199
J000094707_J000101139_P0_002P0_AffySNP	15	58361000	58432507	77	0.596611
J000094707_J000101139_P0_002P0_AffySNP	15	58432593	94721900	24392	0.152555
J000094707_J000101139_P0_002P0_AffySNP	15	94723581	94731048	12	-0.957509
J000094707_J000101139_P0_002P0_AffySNP	15	94731120	101929000	5459	0.165707
J000094707_J000101139_P0_002P0_AffySNP	16	10778	6005524	3260	-0.245498
J000094707_J000101139_P0_002P0_AffySNP	16	6006220	6182140	229	-1.47952
J000094707_J000101139_P0_002P0_AffySNP	16	6182466	6488985	366	-0.431515
J000094707_J000101139_P0_002P0_AffySNP	16	6497043	6730080	358	-1.64722
J000094707_J000101139_P0_002P0_AffySNP	16	6730300	6899790	211	-0.987782
J000094707_J000101139_P0_002P0_AffySNP	16	6900042	7083290	221	-0.383965
J000094707_J000101139_P0_002P0_AffySNP	16	7087650	7113260	54	0.31061
J000094707_J000101139_P0_002P0_AffySNP	16	7113294	27432100	14248	-0.0791125
J000094707_J000101139_P0_002P0_AffySNP	16	27432299	36048900	2579	0.0640604
J000094707_J000101139_P0_002P0_AffySNP	16	46429900	49686900	1875	0.314736
J000094707_J000101139_P0_002P0_AffySNP	16	49687552	65861300	11542	-0.0285339
J000094707_J000101139_P0_002P0_AffySNP	16	65861461	72163700	3311	-0.0567817
J000094707_J000101139_P0_002P0_AffySNP	16	72167220	72975799	447	-0.505709
J000094707_J000101139_P0_002P0_AffySNP	16	72975800	80392563	6995	-0.0324772
J000094707_J000101139_P0_002P0_AffySNP	16	80392964	81418000	1009	-0.080173
J000094707_J000101139_P0_002P0_AffySNP	16	81418900	90221100	7468	-0.0857543
J000094707_J000101139_P0_002P0_AffySNP	17	150734	22736323	13453	-0.353427
J000094707_J000101139_P0_002P0_AffySNP	17	26943400	30749329	1799	0.697093
J000094707_J000101139_P0_002P0_AffySNP	17	30755316	45587300	8628	-0.0731611
J000094707_J000101139_P0_002P0_AffySNP	17	45589540	46080231	342	-0.0283316
J000094707_J000101139_P0_002P0_AffySNP	17	46084500	46138860	48	1.05043
J000094707_J000101139_P0_002P0_AffySNP	17	46138956	46153929	12	1.14116
J000094707_J000101139_P0_002P0_AffySNP	17	46153960	46178525	30	1.04412
J000094707_J000101139_P0_002P0_AffySNP	17	46185584	46270932	41	0.99356
J000094707_J000101139_P0_002P0_AffySNP	17	46317046	48132100	815	-0.167872
J000094707_J000101139_P0_002P0_AffySNP	17	48137114	55099900	4333	-0.0146405
J000094707_J000101139_P0_002P0_AffySNP	17	55100166	56075500	830	-0.151359
J000094707_J000101139_P0_002P0_AffySNP	17	56077889	73843149	11349	-0.0334611
J000094707_J000101139_P0_002P0_AffySNP	17	73843763	77371181	1953	-0.0492852
J000094707_J000101139_P0_002P0_AffySNP	17	77371245	83090856	2966	0.0501253
J000094707_J000101139_P0_002P0_AffySNP	18	11543	5721250	4174	-0.0443113
J000094707_J000101139_P0_002P0_AffySNP	18	5723462	5762598	35	0.438207
J000094707_J000101139_P0_002P0_AffySNP	18	5762619	13436566	5644	-0.0747346
J000094707_J000101139_P0_002P0_AffySNP	18	13436872	15402400	914	0.00994364
J000094707_J000101139_P0_002P0_AffySNP	18	20949400	41636700	13323	-0.845117
J000094707_J000101139_P0_002P0_AffySNP	18	41638500	74542993	23846	-0.892643
J000094707_J000101139_P0_002P0_AffySNP	18	74543200	80257174	4161	-0.956602
J000094707_J000101139_P0_002P0_AffySNP	19	90910	11657700	4725	0.413188
J000094707_J000101139_P0_002P0_AffySNP	19	11659200	58586500	25617	0.353081
J000094707_J000101139_P0_002P0_AffySNP	20	80664	1580310	1242	0.433489
J000094707_J000101139_P0_002P0_AffySNP	20	1580350	1604463	41	3.74438
J000094707_J000101139_P0_002P0_AffySNP	20	1617300	6696076	3851	0.448245
J000094707_J000101139_P0_002P0_AffySNP	20	6696190	14714733	6246	0.570868
J000094707_J000101139_P0_002P0_AffySNP	20	14715600	15373264	608	0.246989
J000094707_J000101139_P0_002P0_AffySNP	20	15373264	21498200	5258	0.51452
J000094707_J000101139_P0_002P0_AffySNP	20	21498425	23067615	1176	1.38
J000094707_J000101139_P0_002P0_AffySNP	20	23067996	25618800	1927	0.481678
J000094707_J000101139_P0_002P0_AffySNP	20	25619019	26105500	163	1.08781
J000094707_J000101139_P0_002P0_AffySNP	20	26113700	54343900	15744	1.7525
J000094707_J000101139_P0_002P0_AffySNP	20	54344100	55898430	1270	1.89623
J000094707_J000101139_P0_002P0_AffySNP	20	55899067	61834745	5005	1.7638
J000094707_J000101139_P0_002P0_AffySNP	20	61835065	64324800	1110	1.65741
J000094707_J000101139_P0_002P0_AffySNP	21	10336500	15193800	1367	0.463485
J000094707_J000101139_P0_002P0_AffySNP	21	15194030	15619949	347	-0.410177
J000094707_J000101139_P0_002P0_AffySNP	21	15619973	18955000	2360	-0.216821
J000094707_J000101139_P0_002P0_AffySNP	21	18955600	19536500	496	-0.0887305
J000094707_J000101139_P0_002P0_AffySNP	21	19536800	24409300	3833	0.408783
J000094707_J000101139_P0_002P0_AffySNP	21	24410304	40808024	12660	0.259095
J000094707_J000101139_P0_002P0_AffySNP	21	40808365	46677000	4024	0.208337
J000094707_J000101139_P0_002P0_AffySNP	22	15294500	26672739	7070	-0.123531
J000094707_J000101139_P0_002P0_AffySNP	22	26673872	44455705	12401	-0.203757
J000094707_J000101139_P0_002P0_AffySNP	22	44459000	50796000	4905	-0.121261
J000094707_J000101141_P0_001P0_AffySNP	1	61736	42260800	24211	-0.842225
J000094707_J000101141_P0_001P0_AffySNP	1	42280304	42491700	130	-1.61312
J000094707_J000101141_P0_001P0_AffySNP	1	42493625	65378299	15228	-0.842277
J000094707_J000101141_P0_001P0_AffySNP	1	65378400	67190800	1357	-0.964989
J000094707_J000101141_P0_001P0_AffySNP	1	67192299	116466000	32492	-0.836187
J000094707_J000101141_P0_001P0_AffySNP	1	116469777	117448000	645	-0.803301
J000094707_J000101141_P0_001P0_AffySNP	1	117449000	117619000	100	0.66194
J000094707_J000101141_P0_001P0_AffySNP	1	117619000	118697830	659	0.975027
J000094707_J000101141_P0_001P0_AffySNP	1	118704000	118815000	57	-0.119804
J000094707_J000101141_P0_001P0_AffySNP	1	118820000	119447000	403	-0.852025
J000094707_J000101141_P0_001P0_AffySNP	1	119447000	121741000	625	0.226765
J000094707_J000101141_P0_001P0_AffySNP	1	147453566	184952449	24738	0.515399
J000094707_J000101141_P0_001P0_AffySNP	1	184953731	198364000	8876	0.66191
J000094707_J000101141_P0_001P0_AffySNP	1	198365764	199427000	767	0.463409
J000094707_J000101141_P0_001P0_AffySNP	1	199427150	205250959	4126	0.00541792
J000094707_J000101141_P0_001P0_AffySNP	1	205252000	214148000	6169	0.497609
J000094707_J000101141_P0_001P0_AffySNP	1	214149513	218537000	3326	0.665731
J000094707_J000101141_P0_001P0_AffySNP	1	218537178	248930000	21672	0.522758
J000094707_J000101141_P0_001P0_AffySNP	2	12784	30387396	21970	0.445808
J000094707_J000101141_P0_001P0_AffySNP	2	30388000	30408827	19	-1.29208
J000094707_J000101141_P0_001P0_AffySNP	2	30414050	57934262	20224	0.493097
J000094707_J000101141_P0_001P0_AffySNP	2	57936011	57942815	15	-0.262844
J000094707_J000101141_P0_001P0_AffySNP	2	57942869	76146900	11572	0.449969
J000094707_J000101141_P0_001P0_AffySNP	2	76147845	85835302	6325	0.573501
J000094707_J000101141_P0_001P0_AffySNP	2	85835553	85940706	75	0.323857
J000094707_J000101141_P0_001P0_AffySNP	2	85942866	98264700	3083	0.628429
J000094707_J000101141_P0_001P0_AffySNP	2	98264800	102809718	2918	0.469111
J000094707_J000101141_P0_001P0_AffySNP	2	102810000	109189267	4210	0.512549
J000094707_J000101141_P0_001P0_AffySNP	2	109189358	109305737	87	0.290116
J000094707_J000101141_P0_001P0_AffySNP	2	109306646	117404985	4380	0.492565
J000094707_J000101141_P0_001P0_AffySNP	2	117405000	136402296	11978	0.454059
J000094707_J000101141_P0_001P0_AffySNP	2	136404172	141545550	3492	0.580314
J000094707_J000101141_P0_001P0_AffySNP	2	141545999	141889000	287	0.677361
J000094707_J000101141_P0_001P0_AffySNP	2	141889053	144940000	1797	0.455529
J000094707_J000101141_P0_001P0_AffySNP	2	144940000	145008000	43	0.974547
J000094707_J000101141_P0_001P0_AffySNP	2	145008284	154081417	5711	0.542717
J000094707_J000101141_P0_001P0_AffySNP	2	154081659	154416000	187	0.755246
J000094707_J000101141_P0_001P0_AffySNP	2	154416317	172628379	11181	0.560684
J000094707_J000101141_P0_001P0_AffySNP	2	172629415	183221000	6969	0.494331
J000094707_J000101141_P0_001P0_AffySNP	2	183221060	183266000	32	-0.341219
J000094707_J000101141_P0_001P0_AffySNP	2	183266030	200604009	10146	0.567388
J000094707_J000101141_P0_001P0_AffySNP	2	200604321	222108000	13869	0.479953
J000094707_J000101141_P0_001P0_AffySNP	2	222112886	223825000	1179	0.415376
J000094707_J000101141_P0_001P0_AffySNP	2	223825000	235693000	7874	0.439614
J000094707_J000101141_P0_001P0_AffySNP	2	235696600	236090000	254	-0.94999
J000094707_J000101141_P0_001P0_AffySNP	2	236091000	242147000	3728	0.387842
J000094707_J000101141_P0_001P0_AffySNP	3	18668	5565598	5065	-0.015367
J000094707_J000101141_P0_001P0_AffySNP	3	5574573	11664723	4974	-0.0527135
J000094707_J000101141_P0_001P0_AffySNP	3	11665073	13304634	1293	-0.0522697
J000094707_J000101141_P0_001P0_AffySNP	3	13304800	16143000	1917	-0.0633776
J000094707_J000101141_P0_001P0_AffySNP	3	16144081	16347500	191	-0.272704
J000094707_J000101141_P0_001P0_AffySNP	3	16349018	18199300	1089	-0.174076
J000094707_J000101141_P0_001P0_AffySNP	3	18200693	24333468	4165	-0.0298616
J000094707_J000101141_P0_001P0_AffySNP	3	24333500	62708646	25592	-0.0200608
J000094707_J000101141_P0_001P0_AffySNP	3	62709238	70362600	6145	0.0397058
J000094707_J000101141_P0_001P0_AffySNP	3	70362702	77270287	4689	0.0314644
J000094707_J000101141_P0_001P0_AffySNP	3	77270300	79658600	1379	0.172445
J000094707_J000101141_P0_001P0_AffySNP	3	79663804	84650000	2704	0.0515055
J000094707_J000101141_P0_001P0_AffySNP	3	84650500	96324344	4524	0.10133
J000094707_J000101141_P0_001P0_AffySNP	3	96326907	98475528	1170	0.0303285
J000094707_J000101141_P0_001P0_AffySNP	3	98478300	107060000	5215	0.015831
J000094707_J000101141_P0_001P0_AffySNP	3	107069000	108878000	1181	0.119426
J000094707_J000101141_P0_001P0_AffySNP	3	108879000	175453278	41926	-0.0113449
J000094707_J000101141_P0_001P0_AffySNP	3	175453627	175469326	21	-0.491923
J000094707_J000101141_P0_001P0_AffySNP	3	175469645	190567000	9839	0.00118657
J000094707_J000101141_P0_001P0_AffySNP	3	190569097	192583647	1432	-0.108772
J000094707_J000101141_P0_001P0_AffySNP	3	192585181	198169000	3226	-0.0478546
J000094707_J000101141_P0_001P0_AffySNP	4	12282	2005790	799	-0.626783
J000094707_J000101141_P0_001P0_AffySNP	4	2006080	3973326	938	-0.728923
J000094707_J000101141_P0_001P0_AffySNP	4	3982820	4266300	142	-0.464838
J000094707_J000101141_P0_001P0_AffySNP	4	4270775	5113310	693	-0.882066
J000094707_J000101141_P0_001P0_AffySNP	4	5114520	5229207	103	-0.649434
J000094707_J000101141_P0_001P0_AffySNP	4	5229279	5739550	463	-0.750158
J000094707_J000101141_P0_001P0_AffySNP	4	5740868	7031944	1021	-0.748406
J000094707_J000101141_P0_001P0_AffySNP	4	7032301	7674220	577	-0.764061
J000094707_J000101141_P0_001P0_AffySNP	4	7675310	8577422	598	-0.799297
J000094707_J000101141_P0_001P0_AffySNP	4	8577466	10680700	1192	-0.729179
J000094707_J000101141_P0_001P0_AffySNP	4	10680764	11291123	527	-0.95754
J000094707_J000101141_P0_001P0_AffySNP	4	11291151	18766200	5733	-0.815714
J000094707_J000101141_P0_001P0_AffySNP	4	18768700	19091465	216	-0.684118
J000094707_J000101141_P0_001P0_AffySNP	4	19093300	19560900	318	-0.836937
J000094707_J000101141_P0_001P0_AffySNP	4	19563300	22209249	1871	-0.770778
J000094707_J000101141_P0_001P0_AffySNP	4	22217200	22474300	181	-0.738034
J000094707_J000101141_P0_001P0_AffySNP	4	22474948	22523100	25	-0.905275
J000094707_J000101141_P0_001P0_AffySNP	4	22523321	22831059	215	-0.562786
J000094707_J000101141_P0_001P0_AffySNP	4	22831894	25504600	1936	-0.771388
J000094707_J000101141_P0_001P0_AffySNP	4	25504700	27164800	1074	-0.734612
J000094707_J000101141_P0_001P0_AffySNP	4	27167400	29691065	1766	-0.730733
J000094707_J000101141_P0_001P0_AffySNP	4	29695418	29769030	62	-0.856896
J000094707_J000101141_P0_001P0_AffySNP	4	29770400	30866000	680	-0.650541
J000094707_J000101141_P0_001P0_AffySNP	4	30867882	34311700	2020	-0.722769
J000094707_J000101141_P0_001P0_AffySNP	4	34312200	35711572	951	-0.922584
J000094707_J000101141_P0_001P0_AffySNP	4	35711670	37218500	1085	-0.876908
J000094707_J000101141_P0_001P0_AffySNP	4	37222000	43052800	3955	-0.787608
J000094707_J000101141_P0_001P0_AffySNP	4	43053500	44483846	818	-0.829676
J000094707_J000101141_P0_001P0_AffySNP	4	44484333	48259400	2364	-0.777089
J000094707_J000101141_P0_001P0_AffySNP	4	48259400	48854116	267	-0.822461
J000094707_J000101141_P0_001P0_AffySNP	4	48854300	53723898	1297	-0.754321
J000094707_J000101141_P0_001P0_AffySNP	4	53724302	59403400	4000	-0.66674
J000094707_J000101141_P0_001P0_AffySNP	4	59404000	59665119	158	-0.819828
J000094707_J000101141_P0_001P0_AffySNP	4	59665345	60501327	548	-0.751626
J000094707_J000101141_P0_001P0_AffySNP	4	60501360	85437700	15578	-0.728286
J000094707_J000101141_P0_001P0_AffySNP	4	85438300	86961000	963	-0.789651
J000094707_J000101141_P0_001P0_AffySNP	4	86963494	87147100	125	-0.763318
J000094707_J000101141_P0_001P0_AffySNP	4	87147379	90310900	2062	-0.704871
J000094707_J000101141_P0_001P0_AffySNP	4	90312200	90951100	369	-0.661489
J000094707_J000101141_P0_001P0_AffySNP	4	90951847	91256400	233	-0.623914
J000094707_J000101141_P0_001P0_AffySNP	4	91257804	92372400	589	-0.73592
J000094707_J000101141_P0_001P0_AffySNP	4	92378400	92728400	188	-0.684939
J000094707_J000101141_P0_001P0_AffySNP	4	92729485	93336649	293	-0.736402
J000094707_J000101141_P0_001P0_AffySNP	4	93338170	98686000	3269	-0.655781
J000094707_J000101141_P0_001P0_AffySNP	4	98690100	98863800	122	-0.731384
J000094707_J000101141_P0_001P0_AffySNP	4	98868828	109746189	6517	-0.733671
J000094707_J000101141_P0_001P0_AffySNP	4	109747000	110083000	245	-0.874733
J000094707_J000101141_P0_001P0_AffySNP	4	110083000	112988404	1782	-0.761934
J000094707_J000101141_P0_001P0_AffySNP	4	112989812	113012620	28	-1.68312
J000094707_J000101141_P0_001P0_AffySNP	4	113012878	116359653	2247	-0.705025
J000094707_J000101141_P0_001P0_AffySNP	4	116360323	116645000	174	-0.741724
J000094707_J000101141_P0_001P0_AffySNP	4	116646986	118116000	970	-0.80658
J000094707_J000101141_P0_001P0_AffySNP	4	118116495	119135000	572	-0.776374
J000094707_J000101141_P0_001P0_AffySNP	4	119138000	120495000	867	-0.759598
J000094707_J000101141_P0_001P0_AffySNP	4	120496000	127588000	4317	-0.839328
J000094707_J000101141_P0_001P0_AffySNP	4	127600000	128589000	469	-0.684141
J000094707_J000101141_P0_001P0_AffySNP	4	128596000	129235000	336	-0.774196
J000094707_J000101141_P0_001P0_AffySNP	4	129239551	131385000	1370	-0.77666
J000094707_J000101141_P0_001P0_AffySNP	4	131386000	132137632	342	-2.40797
J000094707_J000101141_P0_001P0_AffySNP	4	132138000	132503000	198	-0.737876
J000094707_J000101141_P0_001P0_AffySNP	4	132504552	134220000	979	-0.775213
J000094707_J000101141_P0_001P0_AffySNP	4	134223000	134815000	335	-0.825913
J000094707_J000101141_P0_001P0_AffySNP	4	134817637	141108000	4149	-0.855743
J000094707_J000101141_P0_001P0_AffySNP	4	141113000	141469000	211	-0.869241
J000094707_J000101141_P0_001P0_AffySNP	4	141469559	142308875	531	-0.831237
J000094707_J000101141_P0_001P0_AffySNP	4	142309964	143020705	467	-0.733758
J000094707_J000101141_P0_001P0_AffySNP	4	143021055	146544946	1999	-0.847051
J000094707_J000101141_P0_001P0_AffySNP	4	146545906	147522000	601	-0.973383
J000094707_J000101141_P0_001P0_AffySNP	4	147522000	147582000	47	-1.22601
J000094707_J000101141_P0_001P0_AffySNP	4	147582146	148027000	255	-0.903735
J000094707_J000101141_P0_001P0_AffySNP	4	148027000	150064000	1192	-0.972144
J000094707_J000101141_P0_001P0_AffySNP	4	150065097	150238000	106	-1.13872
J000094707_J000101141_P0_001P0_AffySNP	4	150238650	151826000	822	-0.937593
J000094707_J000101141_P0_001P0_AffySNP	4	151828000	152072978	251	-0.704232
J000094707_J000101141_P0_001P0_AffySNP	4	152073038	153714284	1003	-0.922312
J000094707_J000101141_P0_001P0_AffySNP	4	153714474	154482441	539	-0.948068
J000094707_J000101141_P0_001P0_AffySNP	4	154482709	156216000	1241	-0.845415
J000094707_J000101141_P0_001P0_AffySNP	4	156216000	156569619	257	-0.826726
J000094707_J000101141_P0_001P0_AffySNP	4	156570000	157351225	461	-0.926076
J000094707_J000101141_P0_001P0_AffySNP	4	157354862	162361000	3304	-0.848506
J000094707_J000101141_P0_001P0_AffySNP	4	162361000	164040000	1089	-0.926127
J000094707_J000101141_P0_001P0_AffySNP	4	164041000	165669620	1125	-0.859709
J000094707_J000101141_P0_001P0_AffySNP	4	165670169	166893455	715	-0.793921
J000094707_J000101141_P0_001P0_AffySNP	4	166894582	169800000	1896	-0.887107
J000094707_J000101141_P0_001P0_AffySNP	4	169800000	170228244	276	-0.832911
J000094707_J000101141_P0_001P0_AffySNP	4	170228320	171183000	589	-0.781276
J000094707_J000101141_P0_001P0_AffySNP	4	171187000	172572000	919	-0.839575
J000094707_J000101141_P0_001P0_AffySNP	4	172572186	175050000	1455	-0.890258
J000094707_J000101141_P0_001P0_AffySNP	4	175054482	176376000	809	-0.913894
J000094707_J000101141_P0_001P0_AffySNP	4	176376000	178519555	1498	-0.848347
J000094707_J000101141_P0_001P0_AffySNP	4	178523331	178789000	212	-0.916938
J000094707_J000101141_P0_001P0_AffySNP	4	178790000	179869000	741	-0.910867
J000094707_J000101141_P0_001P0_AffySNP	4	179872884	180069039	140	-0.887893
J000094707_J000101141_P0_001P0_AffySNP	4	180070960	182622495	2140	-0.932278
J000094707_J000101141_P0_001P0_AffySNP	4	182622617	183542000	598	-0.926537
J000094707_J000101141_P0_001P0_AffySNP	4	183542320	186201150	1912	-1.00308
J000094707_J000101141_P0_001P0_AffySNP	4	186201165	189136364	2128	-0.791101
J000094707_J000101141_P0_001P0_AffySNP	4	189143000	190107000	537	-0.626224
J000094707_J000101141_P0_001P0_AffySNP	5	15532	7541760	6238	-0.134859
J000094707_J000101141_P0_001P0_AffySNP	5	7541887	10241562	2392	-0.0576288
J000094707_J000101141_P0_001P0_AffySNP	5	10242050	11090927	704	-0.130953
J000094707_J000101141_P0_001P0_AffySNP	5	11091700	20590414	6405	-0.00212153
J000094707_J000101141_P0_001P0_AffySNP	5	20590965	31748000	6910	0.0941526
J000094707_J000101141_P0_001P0_AffySNP	5	31748265	57296700	13554	-0.0308716
J000094707_J000101141_P0_001P0_AffySNP	5	57297400	58647800	1010	-0.00438772
J000094707_J000101141_P0_001P0_AffySNP	5	58649423	74391500	9118	-0.0276777
J000094707_J000101141_P0_001P0_AffySNP	5	74393100	75868500	888	0.0201914
J000094707_J000101141_P0_001P0_AffySNP	5	75870400	79789728	2641	-0.114128
J000094707_J000101141_P0_001P0_AffySNP	5	79789903	80644400	556	0.047495
J000094707_J000101141_P0_001P0_AffySNP	5	80645300	80671443	27	-0.683045
J000094707_J000101141_P0_001P0_AffySNP	5	80672439	81388000	475	-0.0589605
J000094707_J000101141_P0_001P0_AffySNP	5	81388483	109240350	16344	0.0565466
J000094707_J000101141_P0_001P0_AffySNP	5	109240486	110226573	698	-0.0282128
J000094707_J000101141_P0_001P0_AffySNP	5	110228357	111122810	527	-0.0437346
J000094707_J000101141_P0_001P0_AffySNP	5	111126532	129813000	13044	0.0399327
J000094707_J000101141_P0_001P0_AffySNP	5	129813027	148552638	11553	-0.0158048
J000094707_J000101141_P0_001P0_AffySNP	5	148555000	169548000	14832	-0.132114
J000094707_J000101141_P0_001P0_AffySNP	5	169548427	181363000	7751	-0.209074
J000094707_J000101141_P0_001P0_AffySNP	6	149662	17391479	13932	0.450465
J000094707_J000101141_P0_001P0_AffySNP	6	17391554	17444200	37	0.0740014
J000094707_J000101141_P0_001P0_AffySNP	6	17444674	24582800	5395	0.555406
J000094707_J000101141_P0_001P0_AffySNP	6	24585025	49468800	15345	0.443137
J000094707_J000101141_P0_001P0_AffySNP	6	49472092	68021217	10066	0.634656
J000094707_J000101141_P0_001P0_AffySNP	6	68021400	72646000	3042	0.590559
J000094707_J000101141_P0_001P0_AffySNP	6	72646614	73004000	265	0.0471977
J000094707_J000101141_P0_001P0_AffySNP	6	73011400	74072021	659	0.564503
J000094707_J000101141_P0_001P0_AffySNP	6	74073398	74085712	14	-0.0954717
J000094707_J000101141_P0_001P0_AffySNP	6	74085752	79895976	3843	0.606976
J000094707_J000101141_P0_001P0_AffySNP	6	79896105	79906543	15	1.14847
J000094707_J000101141_P0_001P0_AffySNP	6	79906899	88161400	5254	0.580714
J000094707_J000101141_P0_001P0_AffySNP	6	88161907	91000500	1919	0.471274
J000094707_J000101141_P0_001P0_AffySNP	6	91007578	104652959	8582	0.626068
J000094707_J000101141_P0_001P0_AffySNP	6	104653333	122875195	11248	0.513208
J000094707_J000101141_P0_001P0_AffySNP	6	122878973	122897000	17	-0.305976
J000094707_J000101141_P0_001P0_AffySNP	6	122897551	136711355	9355	0.549829
J000094707_J000101141_P0_001P0_AffySNP	6	136712568	136729513	15	1.14179
J000094707_J000101141_P0_001P0_AffySNP	6	136729758	143005568	3912	0.484392
J000094707_J000101141_P0_001P0_AffySNP	6	143006188	143808000	634	-0.0348808
J000094707_J000101141_P0_001P0_AffySNP	6	143808495	152496000	6114	0.500323
J000094707_J000101141_P0_001P0_AffySNP	6	152499000	156395000	2892	0.415018
J000094707_J000101141_P0_001P0_AffySNP	6	156395000	156404192	13	-0.534061
J000094707_J000101141_P0_001P0_AffySNP	6	156404393	162092000	4015	0.439768
J000094707_J000101141_P0_001P0_AffySNP	6	162092315	162658000	468	-0.0320514
J000094707_J000101141_P0_001P0_AffySNP	6	162664000	170742000	5780	0.392449
J000094707_J000101141_P0_001P0_AffySNP	7	43259	10868121	6904	0.474997
J000094707_J000101141_P0_001P0_AffySNP	7	10868543	16954575	5116	0.680818
J000094707_J000101141_P0_001P0_AffySNP	7	16956170	51703600	25484	0.519596
J000094707_J000101141_P0_001P0_AffySNP	7	51704700	70837700	8432	0.551888
J000094707_J000101141_P0_001P0_AffySNP	7	70844000	79684000	4493	0.467383
J000094707_J000101141_P0_001P0_AffySNP	7	79685406	116233000	22467	0.592139
J000094707_J000101141_P0_001P0_AffySNP	7	116237606	116383000	143	0.444925
J000094707_J000101141_P0_001P0_AffySNP	7	116387000	127355000	6892	0.641696
J000094707_J000101141_P0_001P0_AffySNP	7	127355250	127369000	23	-0.227021
J000094707_J000101141_P0_001P0_AffySNP	7	127369000	141542000	9155	0.505395
J000094707_J000101141_P0_001P0_AffySNP	7	141542242	148415000	4535	0.580727
J000094707_J000101141_P0_001P0_AffySNP	7	148415027	159334000	7201	0.465008
J000094707_J000101141_P0_001P0_AffySNP	8	81254	5136131	5552	0.00857465
J000094707_J000101141_P0_001P0_AffySNP	8	5136320	5144120	18	-0.984305
J000094707_J000101141_P0_001P0_AffySNP	8	5144220	5583870	551	0.143039
J000094707_J000101141_P0_001P0_AffySNP	8	5584270	7084590	2020	-0.0663435
J000094707_J000101141_P0_001P0_AffySNP	8	7087252	11811200	3460	-0.0575504
J000094707_J000101141_P0_001P0_AffySNP	8	11812596	19826903	7154	0.0666127
J000094707_J000101141_P0_001P0_AffySNP	8	19827234	24834700	3693	0.0224794
J000094707_J000101141_P0_001P0_AffySNP	8	24836331	33457100	6256	0.0167213
J000094707_J000101141_P0_001P0_AffySNP	8	33460400	37503617	2329	0.0278656
J000094707_J000101141_P0_001P0_AffySNP	8	37503900	114906000	45836	0.0396651
J000094707_J000101141_P0_001P0_AffySNP	8	114907650	114934000	23	-0.650477
J000094707_J000101141_P0_001P0_AffySNP	8	114938000	140005489	18939	0.0320117
J000094707_J000101141_P0_001P0_AffySNP	8	140006028	145073000	2410	-0.0440509
J000094707_J000101141_P0_001P0_AffySNP	9	46431	1063193	1068	-0.781037
J000094707_J000101141_P0_001P0_AffySNP	9	1063480	1759811	919	-0.819587
J000094707_J000101141_P0_001P0_AffySNP	9	1760175	2243374	531	-0.894738
J000094707_J000101141_P0_001P0_AffySNP	9	2243814	3081270	882	-0.881967
J000094707_J000101141_P0_001P0_AffySNP	9	3082750	4102270	950	-0.916887
J000094707_J000101141_P0_001P0_AffySNP	9	4102339	4116890	17	-0.11166
J000094707_J000101141_P0_001P0_AffySNP	9	4117602	4576680	513	-0.946199
J000094707_J000101141_P0_001P0_AffySNP	9	4577000	4871500	275	-0.984622
J000094707_J000101141_P0_001P0_AffySNP	9	4876772	5687340	718	-0.78826
J000094707_J000101141_P0_001P0_AffySNP	9	5688995	6978180	936	-0.818957
J000094707_J000101141_P0_001P0_AffySNP	9	6978321	7270230	370	-0.839443
J000094707_J000101141_P0_001P0_AffySNP	9	7270363	7766422	576	-0.723867
J000094707_J000101141_P0_001P0_AffySNP	9	7770233	8456040	670	-0.752974
J000094707_J000101141_P0_001P0_AffySNP	9	8456219	8981644	461	-0.717546
J000094707_J000101141_P0_001P0_AffySNP	9	8982266	11423300	2268	-0.765684
J000094707_J000101141_P0_001P0_AffySNP	9	11423524	12053800	505	-0.723733
J000094707_J000101141_P0_001P0_AffySNP	9	12054300	13590600	1155	-0.742109
J000094707_J000101141_P0_001P0_AffySNP	9	13590914	14384603	749	-0.773275
J000094707_J000101141_P0_001P0_AffySNP	9	14386477	15301900	831	-0.829268
J000094707_J000101141_P0_001P0_AffySNP	9	15307465	15393100	103	-0.939334
J000094707_J000101141_P0_001P0_AffySNP	9	15394349	25578500	8195	-0.775729
J000094707_J000101141_P0_001P0_AffySNP	9	25585200	26337800	532	-0.778136
J000094707_J000101141_P0_001P0_AffySNP	9	26338200	27821608	1219	-0.765494
J000094707_J000101141_P0_001P0_AffySNP	9	27821863	28205267	390	-0.753355
J000094707_J000101141_P0_001P0_AffySNP	9	28208600	29399600	882	-0.764706
J000094707_J000101141_P0_001P0_AffySNP	9	29400714	29668900	212	-0.809056
J000094707_J000101141_P0_001P0_AffySNP	9	29671984	31970852	1608	-0.904033
J000094707_J000101141_P0_001P0_AffySNP	9	31970900	32701048	554	-0.931761
J000094707_J000101141_P0_001P0_AffySNP	9	32701295	38321400	3546	-0.878595
J000094707_J000101141_P0_001P0_AffySNP	9	68388000	83195100	10954	-2.31463
J000094707_J000101141_P0_001P0_AffySNP	9	83195309	83217187	31	-0.842941
J000094707_J000101141_P0_001P0_AffySNP	9	83217859	85221500	1621	-0.928562
J000094707_J000101141_P0_001P0_AffySNP	9	85222740	85538500	260	-0.900224
J000094707_J000101141_P0_001P0_AffySNP	9	85539344	86759290	728	-0.837651
J000094707_J000101141_P0_001P0_AffySNP	9	86759700	87768500	897	-0.997273
J000094707_J000101141_P0_001P0_AffySNP	9	87769503	87899200	123	-0.733804
J000094707_J000101141_P0_001P0_AffySNP	9	87907700	88572100	370	-0.914891
J000094707_J000101141_P0_001P0_AffySNP	9	88572797	88956023	293	-0.91562
J000094707_J000101141_P0_001P0_AffySNP	9	88956967	90342047	1041	-0.970667
J000094707_J000101141_P0_001P0_AffySNP	9	90342300	91592100	1019	-0.981723
J000094707_J000101141_P0_001P0_AffySNP	9	91593000	93290614	1025	-0.892747
J000094707_J000101141_P0_001P0_AffySNP	9	93291158	93731688	291	-0.823625
J000094707_J000101141_P0_001P0_AffySNP	9	93733633	96108607	1677	-0.864833
J000094707_J000101141_P0_001P0_AffySNP	9	96110509	96330467	189	-0.632828
J000094707_J000101141_P0_001P0_AffySNP	9	96331200	97049900	319	-0.868187
J000094707_J000101141_P0_001P0_AffySNP	9	97050800	98966957	1385	-0.880317
J000094707_J000101141_P0_001P0_AffySNP	9	98967839	99472041	350	-0.86483
J000094707_J000101141_P0_001P0_AffySNP	9	99472100	105016462	4038	-0.821947
J000094707_J000101141_P0_001P0_AffySNP	9	105016840	105088876	76	-1.94259
J000094707_J000101141_P0_001P0_AffySNP	9	105089933	105456571	277	-0.777795
J000094707_J000101141_P0_001P0_AffySNP	9	105458000	107469536	1371	-0.826941
J000094707_J000101141_P0_001P0_AffySNP	9	107470393	108125000	572	-0.789176
J000094707_J000101141_P0_001P0_AffySNP	9	108125654	110080000	1723	-0.854238
J000094707_J000101141_P0_001P0_AffySNP	9	110081000	110521620	381	-0.937492
J000094707_J000101141_P0_001P0_AffySNP	9	110525275	112013000	1147	-0.951903
J000094707_J000101141_P0_001P0_AffySNP	9	112013143	112083213	48	-0.900323
J000094707_J000101141_P0_001P0_AffySNP	9	112090643	112904000	546	-0.840895
J000094707_J000101141_P0_001P0_AffySNP	9	112904000	113167000	201	-0.787088
J000094707_J000101141_P0_001P0_AffySNP	9	113167000	114987000	1370	-0.810896
J000094707_J000101141_P0_001P0_AffySNP	9	114987411	115229000	229	-0.931853
J000094707_J000101141_P0_001P0_AffySNP	9	115229158	115642921	322	-0.763987
J000094707_J000101141_P0_001P0_AffySNP	9	115643158	116705000	774	-0.737005
J000094707_J000101141_P0_001P0_AffySNP	9	116705381	122217747	4428	-0.881957
J000094707_J000101141_P0_001P0_AffySNP	9	122217851	123530307	808	-0.877913
J000094707_J000101141_P0_001P0_AffySNP	9	123532000	126702954	2035	-0.867133
J000094707_J000101141_P0_001P0_AffySNP	9	126703046	126921222	141	-0.92287
J000094707_J000101141_P0_001P0_AffySNP	9	126921630	129189000	1129	-0.8288
J000094707_J000101141_P0_001P0_AffySNP	9	129189000	130298000	629	-0.773348
J000094707_J000101141_P0_001P0_AffySNP	9	130304000	131089802	602	-0.686763
J000094707_J000101141_P0_001P0_AffySNP	9	131091908	138201000	3936	-0.729416
J000094707_J000101141_P0_001P0_AffySNP	10	26824	3892860	3383	-0.128632
J000094707_J000101141_P0_001P0_AffySNP	10	3893099	4578265	711	-0.0338869
J000094707_J000101141_P0_001P0_AffySNP	10	4578285	19374808	12425	-0.0597137
J000094707_J000101141_P0_001P0_AffySNP	10	19374922	20010200	489	-0.731011
J000094707_J000101141_P0_001P0_AffySNP	10	20010200	21279000	1101	0.11693
J000094707_J000101141_P0_001P0_AffySNP	10	21280018	31899391	7525	-0.0561218
J000094707_J000101141_P0_001P0_AffySNP	10	31904000	32004406	56	0.632701
J000094707_J000101141_P0_001P0_AffySNP	10	32004521	37311658	3605	0.00349547
J000094707_J000101141_P0_001P0_AffySNP	10	37312135	43212200	1412	0.0360891
J000094707_J000101141_P0_001P0_AffySNP	10	43212314	46146500	1835	-0.112711
J000094707_J000101141_P0_001P0_AffySNP	10	46154900	46837000	401	0.743555
J000094707_J000101141_P0_001P0_AffySNP	10	46856000	50605900	2114	-0.113161
J000094707_J000101141_P0_001P0_AffySNP	10	50606232	69460300	13542	0.0385266
J000094707_J000101141_P0_001P0_AffySNP	10	69460676	70587000	936	-0.0480793
J000094707_J000101141_P0_001P0_AffySNP	10	70587569	75774000	2915	-0.0545585
J000094707_J000101141_P0_001P0_AffySNP	10	75774495	96465300	14606	-0.0412409
J000094707_J000101141_P0_001P0_AffySNP	10	96465700	98777267	1546	-0.00565372
J000094707_J000101141_P0_001P0_AffySNP	10	98777369	109265152	6870	-0.0565588
J000094707_J000101141_P0_001P0_AffySNP	10	109265427	110910000	1063	-0.0948979
J000094707_J000101141_P0_001P0_AffySNP	10	110910383	124926000	10506	-0.0404544
J000094707_J000101141_P0_001P0_AffySNP	10	124928000	125290000	265	-0.926456
J000094707_J000101141_P0_001P0_AffySNP	10	125291820	129048000	3075	-0.0329404
J000094707_J000101141_P0_001P0_AffySNP	10	129050182	129645726	482	-0.0941205
J000094707_J000101141_P0_001P0_AffySNP	10	129649879	133769000	2743	-0.116021
J000094707_J000101141_P0_001P0_AffySNP	11	198510	11442616	7771	0.435766
J000094707_J000101141_P0_001P0_AffySNP	11	11443243	11591406	171	-0.00775317
J000094707_J000101141_P0_001P0_AffySNP	11	11591800	30824800	14324	0.543303
J000094707_J000101141_P0_001P0_AffySNP	11	30825700	34442700	2458	0.0188944
J000094707_J000101141_P0_001P0_AffySNP	11	34443201	41605945	5328	0.569953
J000094707_J000101141_P0_001P0_AffySNP	11	41605945	41683200	54	-1.09799
J000094707_J000101141_P0_001P0_AffySNP	11	41688200	43057400	1004	-0.878257
J000094707_J000101141_P0_001P0_AffySNP	11	43060000	43115936	38	0.221303
J000094707_J000101141_P0_001P0_AffySNP	11	43117500	49364300	3576	0.463911
J000094707_J000101141_P0_001P0_AffySNP	11	49364600	49774900	223	0.609696
J000094707_J000101141_P0_001P0_AffySNP	11	55172866	56475000	838	-0.739658
J000094707_J000101141_P0_001P0_AffySNP	11	56480100	135074876	53265	-0.893386
J000094707_J000101141_P0_001P0_AffySNP	12	51460	7766140	5525	0.575471
J000094707_J000101141_P0_001P0_AffySNP	12	7769850	7990870	98	1.12117
J000094707_J000101141_P0_001P0_AffySNP	12	7990887	9480779	789	0.500729
J000094707_J000101141_P0_001P0_AffySNP	12	9481270	9552560	21	-8.63456
J000094707_J000101141_P0_001P0_AffySNP	12	9584060	14926900	4026	0.626378
J000094707_J000101141_P0_001P0_AffySNP	12	14927101	21262700	4101	0.811347
J000094707_J000101141_P0_001P0_AffySNP	12	21263100	33963500	9495	0.682904
J000094707_J000101141_P0_001P0_AffySNP	12	33963809	39935900	1494	0.282163
J000094707_J000101141_P0_001P0_AffySNP	12	39936119	46714900	4423	0
J000094707_J000101141_P0_001P0_AffySNP	12	46715034	52596946	3461	-0.0844226
J000094707_J000101141_P0_001P0_AffySNP	12	52597263	61155222	5158	-0.0561894
J000094707_J000101141_P0_001P0_AffySNP	12	61157880	89430532	18268	0.0653158
J000094707_J000101141_P0_001P0_AffySNP	12	89431345	100984000	7975	-0.0588851
J000094707_J000101141_P0_001P0_AffySNP	12	100986952	101608000	443	0.940921
J000094707_J000101141_P0_001P0_AffySNP	12	101608697	133202000	22031	-0.0848304
J000094707_J000101141_P0_001P0_AffySNP	13	18452800	20824840	1386	1.58466
J000094707_J000101141_P0_001P0_AffySNP	13	20830684	31437941	8261	1.44163
J000094707_J000101141_P0_001P0_AffySNP	13	31439644	38878797	5395	1.54899
J000094707_J000101141_P0_001P0_AffySNP	13	38879136	38914900	35	1.07786
J000094707_J000101141_P0_001P0_AffySNP	13	38916324	47596700	6157	1.513
J000094707_J000101141_P0_001P0_AffySNP	13	47596721	47620992	18	1.91897
J000094707_J000101141_P0_001P0_AffySNP	13	47621234	53221100	3362	1.49035
J000094707_J000101141_P0_001P0_AffySNP	13	53225900	69087525	9676	1.70056
J000094707_J000101141_P0_001P0_AffySNP	13	69088540	74669883	3944	1.46486
J000094707_J000101141_P0_001P0_AffySNP	13	74670104	79851200	3592	1.32791
J000094707_J000101141_P0_001P0_AffySNP	13	79851525	79874503	19	0.935889
J000094707_J000101141_P0_001P0_AffySNP	13	79876318	89627150	6028	1.49417
J000094707_J000101141_P0_001P0_AffySNP	13	89632334	93788700	2896	1.378
J000094707_J000101141_P0_001P0_AffySNP	13	93790700	98213900	2953	1.27809
J000094707_J000101141_P0_001P0_AffySNP	13	98215748	104464091	4938	1.53619
J000094707_J000101141_P0_001P0_AffySNP	13	104464351	104468596	10	2.21828
J000094707_J000101141_P0_001P0_AffySNP	13	104470749	109582000	4292	1.58305
J000094707_J000101141_P0_001P0_AffySNP	13	109583494	114343000	3113	1.39039
J000094707_J000101141_P0_001P0_AffySNP	14	18225600	25975500	4474	-0.861709
J000094707_J000101141_P0_001P0_AffySNP	14	25976400	26622585	452	-0.0767743
J000094707_J000101141_P0_001P0_AffySNP	14	26625000	51336193	15438	-0.816255
J000094707_J000101141_P0_001P0_AffySNP	14	51336221	51359300	25	-1.61914
J000094707_J000101141_P0_001P0_AffySNP	14	51359729	102057000	34667	-0.908814
J000094707_J000101141_P0_001P0_AffySNP	14	102062000	102568170	219	0.382109
J000094707_J000101141_P0_001P0_AffySNP	14	102571000	106877229	1809	0.538852
J000094707_J000101141_P0_001P0_AffySNP	15	19811100	22247800	501	0.856504
J000094707_J000101141_P0_001P0_AffySNP	15	22248400	25490000	1798	-0.0792635
J000094707_J000101141_P0_001P0_AffySNP	15	25494700	33394778	5002	-0.146734
J000094707_J000101141_P0_001P0_AffySNP	15	33395160	35721640	1740	-0.137025
J000094707_J000101141_P0_001P0_AffySNP	15	35721905	57529212	13833	-0.139901
J000094707_J000101141_P0_001P0_AffySNP	15	57532100	58399919	776	-0.0210271
J000094707_J000101141_P0_001P0_AffySNP	15	58400003	68533900	7031	-0.0237434
J000094707_J000101141_P0_001P0_AffySNP	15	68534517	98167076	20018	-0.0175498
J000094707_J000101141_P0_001P0_AffySNP	15	98167440	101929000	2848	-0.0644332
J000094707_J000101141_P0_001P0_AffySNP	16	10778	6006245	3262	-0.0819619
J000094707_J000101141_P0_001P0_AffySNP	16	6007037	6089238	108	-0.938674
J000094707_J000101141_P0_001P0_AffySNP	16	6089748	6175026	113	-1.05369
J000094707_J000101141_P0_001P0_AffySNP	16	6181250	6394730	264	-0.11635
J000094707_J000101141_P0_001P0_AffySNP	16	6394758	6484601	104	-0.779412
J000094707_J000101141_P0_001P0_AffySNP	16	6484772	6728850	360	-2.27829
J000094707_J000101141_P0_001P0_AffySNP	16	6728870	6796090	111	-0.668459
J000094707_J000101141_P0_001P0_AffySNP	16	6796270	6880927	86	-2.04932
J000094707_J000101141_P0_001P0_AffySNP	16	6881013	13628110	6355	-0.0807184
J000094707_J000101141_P0_001P0_AffySNP	16	13628581	15054500	850	-0.113472
J000094707_J000101141_P0_001P0_AffySNP	16	15057504	22967200	4060	-0.0349155
J000094707_J000101141_P0_001P0_AffySNP	16	22969313	27916100	3567	-0.133611
J000094707_J000101141_P0_001P0_AffySNP	16	27918859	36048900	2286	0.0567325
J000094707_J000101141_P0_001P0_AffySNP	16	46429900	49716800	1891	0.368846
J000094707_J000101141_P0_001P0_AffySNP	16	49716879	58240300	6313	-0.0364541
J000094707_J000101141_P0_001P0_AffySNP	16	58246000	58264015	12	0.635537
J000094707_J000101141_P0_001P0_AffySNP	16	58264567	72163700	8512	-0.0212616
J000094707_J000101141_P0_001P0_AffySNP	16	72167220	72979700	451	-0.715128
J000094707_J000101141_P0_001P0_AffySNP	16	72979734	80442715	7046	-0.0370333
J000094707_J000101141_P0_001P0_AffySNP	16	80444039	81534900	1054	-0.0941279
J000094707_J000101141_P0_001P0_AffySNP	16	81535668	90221100	7368	-0.0947172
J000094707_J000101141_P0_001P0_AffySNP	17	150734	22191121	13230	-0.562798
J000094707_J000101141_P0_001P0_AffySNP	17	26989400	30765200	1786	0.583738
J000094707_J000101141_P0_001P0_AffySNP	17	30767700	45497600	8599	-0.0895468
J000094707_J000101141_P0_001P0_AffySNP	17	45508400	46084500	368	-0.0344492
J000094707_J000101141_P0_001P0_AffySNP	17	46084900	46138860	47	1.08396
J000094707_J000101141_P0_001P0_AffySNP	17	46138956	46153929	12	1.12213
J000094707_J000101141_P0_001P0_AffySNP	17	46153960	46178525	30	1.01452
J000094707_J000101141_P0_001P0_AffySNP	17	46185584	46270932	41	0.946051
J000094707_J000101141_P0_001P0_AffySNP	17	46317046	47883300	659	-0.100809
J000094707_J000101141_P0_001P0_AffySNP	17	47883499	83090856	21587	-0.0295732
J000094707_J000101141_P0_001P0_AffySNP	18	11543	10970978	8338	-0.0627106
J000094707_J000101141_P0_001P0_AffySNP	18	10974200	14164300	2035	-0.088263
J000094707_J000101141_P0_001P0_AffySNP	18	14170200	15402400	394	0.118066
J000094707_J000101141_P0_001P0_AffySNP	18	20949400	29568000	5316	-0.894601
J000094707_J000101141_P0_001P0_AffySNP	18	29570151	40690234	7346	-0.771709
J000094707_J000101141_P0_001P0_AffySNP	18	40690250	60412700	13882	-0.880036
J000094707_J000101141_P0_001P0_AffySNP	18	60417100	60494700	90	-1.3001
J000094707_J000101141_P0_001P0_AffySNP	18	60495683	80257174	14696	-0.856628
J000094707_J000101141_P0_001P0_AffySNP	19	305472	10069000	4000	0.456703
J000094707_J000101141_P0_001P0_AffySNP	19	10069900	35358400	13335	0.384486
J000094707_J000101141_P0_001P0_AffySNP	19	35358600	35370900	23	-4.6582
J000094707_J000101141_P0_001P0_AffySNP	19	35375800	58586500	12947	0.395651
J000094707_J000101141_P0_001P0_AffySNP	20	80664	1580350	1243	0.415276
J000094707_J000101141_P0_001P0_AffySNP	20	1580930	1604463	40	3.56759
J000094707_J000101141_P0_001P0_AffySNP	20	1617300	6930217	4051	0.432011
J000094707_J000101141_P0_001P0_AffySNP	20	6931381	14722300	6050	0.575989
J000094707_J000101141_P0_001P0_AffySNP	20	14725100	15026600	286	0.0812611
J000094707_J000101141_P0_001P0_AffySNP	20	15026708	21497600	5571	0.507554
J000094707_J000101141_P0_001P0_AffySNP	20	21497734	22328589	529	1.24663
J000094707_J000101141_P0_001P0_AffySNP	20	22329300	22343921	22	1.20043
J000094707_J000101141_P0_001P0_AffySNP	20	22354100	23067615	625	1.18431
J000094707_J000101141_P0_001P0_AffySNP	20	23067996	25665800	1953	0.468354
J000094707_J000101141_P0_001P0_AffySNP	20	25668300	26103000	135	1.04803
J000094707_J000101141_P0_001P0_AffySNP	20	26105300	54332470	15732	1.57011
J000094707_J000101141_P0_001P0_AffySNP	20	54333414	56188800	1495	1.68888
J000094707_J000101141_P0_001P0_AffySNP	20	56191263	61060600	4132	1.57251
J000094707_J000101141_P0_001P0_AffySNP	20	61060605	64324800	1772	1.4999
J000094707_J000101141_P0_001P0_AffySNP	21	10336500	15195500	1371	0.55605
J000094707_J000101141_P0_001P0_AffySNP	21	15195692	16186467	713	-0.213575
J000094707_J000101141_P0_001P0_AffySNP	21	16186500	16258892	58	-0.608962
J000094707_J000101141_P0_001P0_AffySNP	21	16260845	19536500	2428	-0.0224241
J000094707_J000101141_P0_001P0_AffySNP	21	19536800	24731722	4082	0.529112
J000094707_J000101141_P0_001P0_AffySNP	21	24731972	26832500	1595	0.380399
J000094707_J000101141_P0_001P0_AffySNP	21	26834800	27035196	190	0.107401
J000094707_J000101141_P0_001P0_AffySNP	21	27039335	40931800	10729	0.386481
J000094707_J000101141_P0_001P0_AffySNP	21	40934138	46677000	3921	0.309954
J000094707_J000101141_P0_001P0_AffySNP	22	15294500	40235106	16642	-0.102243
J000094707_J000101141_P0_001P0_AffySNP	22	40235433	50796000	7734	-0.0581076
J000094707_J000102913_P1_001P0014P1_AffySNP	1	61736	47584000	27189	-0.8561
J000094707_J000102913_P1_001P0014P1_AffySNP	1	47590957	65352798	12364	-0.811655
J000094707_J000102913_P1_001P0014P1_AffySNP	1	65352900	66799600	1154	-0.979044
J000094707_J000102913_P1_001P0014P1_AffySNP	1	66800500	117445000	33355	-0.808218
J000094707_J000102913_P1_001P0014P1_AffySNP	1	117448000	117742000	211	0.710498
J000094707_J000102913_P1_001P0014P1_AffySNP	1	117746281	118694000	546	1.02979
J000094707_J000102913_P1_001P0014P1_AffySNP	1	118697830	118839000	66	0.124033
J000094707_J000102913_P1_001P0014P1_AffySNP	1	118839604	119443000	389	-0.888079
J000094707_J000102913_P1_001P0014P1_AffySNP	1	119444442	121741000	629	0.243971
J000094707_J000102913_P1_001P0014P1_AffySNP	1	143285000	162277989	9236	0.529491
J000094707_J000102913_P1_001P0014P1_AffySNP	1	162278042	186084039	17032	0.56134
J000094707_J000102913_P1_001P0014P1_AffySNP	1	186084103	197835000	7844	0.689907
J000094707_J000102913_P1_001P0014P1_AffySNP	1	197841717	199405892	1084	0.550336
J000094707_J000102913_P1_001P0014P1_AffySNP	1	199406076	204602000	3630	-0.0208035
J000094707_J000102913_P1_001P0014P1_AffySNP	1	204606000	204639000	29	-0.891484
J000094707_J000102913_P1_001P0014P1_AffySNP	1	204641652	205250959	485	-0.0444192
J000094707_J000102913_P1_001P0014P1_AffySNP	1	205252000	208764058	2336	0.479451
J000094707_J000102913_P1_001P0014P1_AffySNP	1	208764657	216667000	5691	0.565211
J000094707_J000102913_P1_001P0014P1_AffySNP	1	216667000	218151000	1210	0.717476
J000094707_J000102913_P1_001P0014P1_AffySNP	1	218152087	246289515	20294	0.538884
J000094707_J000102913_P1_001P0014P1_AffySNP	1	246291000	246658000	232	0.196435
J000094707_J000102913_P1_001P0014P1_AffySNP	1	246660555	248930000	1406	0.510057
J000094707_J000102913_P1_001P0014P1_AffySNP	2	12784	3772177	2787	0.427816
J000094707_J000102913_P1_001P0014P1_AffySNP	2	3773082	3835537	60	0.146645
J000094707_J000102913_P1_001P0014P1_AffySNP	2	3838390	13881200	7983	0.452997
J000094707_J000102913_P1_001P0014P1_AffySNP	2	13890310	15784580	1467	0.55174
J000094707_J000102913_P1_001P0014P1_AffySNP	2	15786044	30388000	9674	0.504352
J000094707_J000102913_P1_001P0014P1_AffySNP	2	30388303	30408221	17	-0.957889
J000094707_J000102913_P1_001P0014P1_AffySNP	2	30408827	46884520	12367	0.545117
J000094707_J000102913_P1_001P0014P1_AffySNP	2	46885846	51543632	3206	0.539246
J000094707_J000102913_P1_001P0014P1_AffySNP	2	51544279	57220700	4191	0.560743
J000094707_J000102913_P1_001P0014P1_AffySNP	2	57223101	75391137	11488	0.496507
J000094707_J000102913_P1_001P0014P1_AffySNP	2	75391334	81808748	4564	0.635958
J000094707_J000102913_P1_001P0014P1_AffySNP	2	81809968	84823500	1757	0.606368
J000094707_J000102913_P1_001P0014P1_AffySNP	2	84825100	97761202	3416	0.705743
J000094707_J000102913_P1_001P0014P1_AffySNP	2	97761400	100566000	1669	0.479632
J000094707_J000102913_P1_001P0014P1_AffySNP	2	100566000	100635000	53	0.82916
J000094707_J000102913_P1_001P0014P1_AffySNP	2	100635000	109132000	5665	0.563853
J000094707_J000102913_P1_001P0014P1_AffySNP	2	109132165	111689789	1047	0.54913
J000094707_J000102913_P1_001P0014P1_AffySNP	2	111693810	111709620	18	-0.0359664
J000094707_J000102913_P1_001P0014P1_AffySNP	2	111710511	136404694	15434	0.506777
J000094707_J000102913_P1_001P0014P1_AffySNP	2	136406848	169178481	20545	0.62168
J000094707_J000102913_P1_001P0014P1_AffySNP	2	169180560	180994937	7764	0.556133
J000094707_J000102913_P1_001P0014P1_AffySNP	2	180995000	191838449	6466	0.654933
J000094707_J000102913_P1_001P0014P1_AffySNP	2	191839000	222108000	18934	0.556679
J000094707_J000102913_P1_001P0014P1_AffySNP	2	222108024	222113450	10	-0.920289
J000094707_J000102913_P1_001P0014P1_AffySNP	2	222113570	229156450	4776	0.521095
J000094707_J000102913_P1_001P0014P1_AffySNP	2	229158110	235696600	4274	0.445599
J000094707_J000102913_P1_001P0014P1_AffySNP	2	235697000	236080000	246	-0.964018
J000094707_J000102913_P1_001P0014P1_AffySNP	2	236081413	242147000	3735	0.438341
J000094707_J000102913_P1_001P0014P1_AffySNP	3	18668	16143000	13258	-0.0283005
J000094707_J000102913_P1_001P0014P1_AffySNP	3	16144081	16379287	222	-0.264984
J000094707_J000102913_P1_001P0014P1_AffySNP	3	16379500	28107886	8143	0.00374701
J000094707_J000102913_P1_001P0014P1_AffySNP	3	28108175	28128600	18	-0.906343
J000094707_J000102913_P1_001P0014P1_AffySNP	3	28129746	68666748	27398	-0.01131
J000094707_J000102913_P1_001P0014P1_AffySNP	3	68669700	72774825	3192	0.00405985
J000094707_J000102913_P1_001P0014P1_AffySNP	3	72776800	95912500	11284	0.125032
J000094707_J000102913_P1_001P0014P1_AffySNP	3	95913209	98716200	1527	0.067656
J000094707_J000102913_P1_001P0014P1_AffySNP	3	98720200	133194000	21599	-0.00409257
J000094707_J000102913_P1_001P0014P1_AffySNP	3	133194366	160613000	17175	0.00798574
J000094707_J000102913_P1_001P0014P1_AffySNP	3	160613325	198169000	23930	0.0424075
J000094707_J000102913_P1_001P0014P1_AffySNP	4	12282	2390547	968	-0.7595
J000094707_J000102913_P1_001P0014P1_AffySNP	4	2393570	3727925	693	-0.915472
J000094707_J000102913_P1_001P0014P1_AffySNP	4	3739533	4266300	218	-0.616848
J000094707_J000102913_P1_001P0014P1_AffySNP	4	4270775	5157927	737	-1.04359
J000094707_J000102913_P1_001P0014P1_AffySNP	4	5159044	5236720	70	-0.529714
J000094707_J000102913_P1_001P0014P1_AffySNP	4	5236909	5736410	449	-0.883319
J000094707_J000102913_P1_001P0014P1_AffySNP	4	5736560	7139191	1116	-0.837142
J000094707_J000102913_P1_001P0014P1_AffySNP	4	7141243	7503570	345	-0.870406
J000094707_J000102913_P1_001P0014P1_AffySNP	4	7506569	10696641	1948	-0.821365
J000094707_J000102913_P1_001P0014P1_AffySNP	4	10697532	11014629	256	-1.11029
J000094707_J000102913_P1_001P0014P1_AffySNP	4	11015109	14052412	2435	-0.971495
J000094707_J000102913_P1_001P0014P1_AffySNP	4	14052600	17142710	2420	-0.872163
J000094707_J000102913_P1_001P0014P1_AffySNP	4	17143491	17789471	539	-0.746331
J000094707_J000102913_P1_001P0014P1_AffySNP	4	17789831	19133500	845	-0.891965
J000094707_J000102913_P1_001P0014P1_AffySNP	4	19133500	19556735	278	-0.908824
J000094707_J000102913_P1_001P0014P1_AffySNP	4	19556800	20626141	641	-0.847206
J000094707_J000102913_P1_001P0014P1_AffySNP	4	20626315	22180000	1211	-0.915511
J000094707_J000102913_P1_001P0014P1_AffySNP	4	22181249	22752000	408	-0.810463
J000094707_J000102913_P1_001P0014P1_AffySNP	4	22755500	23371876	367	-0.733375
J000094707_J000102913_P1_001P0014P1_AffySNP	4	23373500	25504600	1606	-0.851201
J000094707_J000102913_P1_001P0014P1_AffySNP	4	25504700	26032800	403	-0.601583
J000094707_J000102913_P1_001P0014P1_AffySNP	4	26035003	27029500	569	-0.904425
J000094707_J000102913_P1_001P0014P1_AffySNP	4	27033600	29644938	1842	-0.823916
J000094707_J000102913_P1_001P0014P1_AffySNP	4	29647126	29724743	50	-1.3194
J000094707_J000102913_P1_001P0014P1_AffySNP	4	29725606	30845500	707	-0.781349
J000094707_J000102913_P1_001P0014P1_AffySNP	4	30847001	32139800	805	-0.785797
J000094707_J000102913_P1_001P0014P1_AffySNP	4	32142600	34339584	1241	-0.793965
J000094707_J000102913_P1_001P0014P1_AffySNP	4	34339873	40082700	3956	-0.926438
J000094707_J000102913_P1_001P0014P1_AffySNP	4	40083300	42330200	1470	-0.835622
J000094707_J000102913_P1_001P0014P1_AffySNP	4	42332048	43052800	550	-1.10516
J000094707_J000102913_P1_001P0014P1_AffySNP	4	43053500	43638700	377	-0.945219
J000094707_J000102913_P1_001P0014P1_AffySNP	4	43638716	45674800	1192	-0.962476
J000094707_J000102913_P1_001P0014P1_AffySNP	4	45675900	48639900	1801	-0.848614
J000094707_J000102913_P1_001P0014P1_AffySNP	4	52902000	53693100	541	-0.966574
J000094707_J000102913_P1_001P0014P1_AffySNP	4	53693413	54142100	287	-0.789685
J000094707_J000102913_P1_001P0014P1_AffySNP	4	54145602	59665658	3899	-0.749634
J000094707_J000102913_P1_001P0014P1_AffySNP	4	59667605	60501327	545	-0.894016
J000094707_J000102913_P1_001P0014P1_AffySNP	4	60501360	79833200	12120	-0.785059
J000094707_J000102913_P1_001P0014P1_AffySNP	4	79833400	80285885	245	-0.980115
J000094707_J000102913_P1_001P0014P1_AffySNP	4	80289600	82676129	1472	-0.89856
J000094707_J000102913_P1_001P0014P1_AffySNP	4	82678400	82889400	161	-1.04202
J000094707_J000102913_P1_001P0014P1_AffySNP	4	82890400	85455400	1589	-0.882202
J000094707_J000102913_P1_001P0014P1_AffySNP	4	85460627	86961000	954	-0.972291
J000094707_J000102913_P1_001P0014P1_AffySNP	4	86963494	90322100	2201	-0.767343
J000094707_J000102913_P1_001P0014P1_AffySNP	4	90325100	91267500	596	-0.711831
J000094707_J000102913_P1_001P0014P1_AffySNP	4	91267800	92226803	512	-0.851299
J000094707_J000102913_P1_001P0014P1_AffySNP	4	92227800	92678600	229	-0.961087
J000094707_J000102913_P1_001P0014P1_AffySNP	4	92681300	93335285	318	-0.746854
J000094707_J000102913_P1_001P0014P1_AffySNP	4	93335400	94800819	842	-0.65805
J000094707_J000102913_P1_001P0014P1_AffySNP	4	94808417	98970000	2612	-0.747393
J000094707_J000102913_P1_001P0014P1_AffySNP	4	98971045	109655667	6412	-0.771947
J000094707_J000102913_P1_001P0014P1_AffySNP	4	109655818	110103000	317	-0.821432
J000094707_J000102913_P1_001P0014P1_AffySNP	4	110107000	114341887	2802	-0.850392
J000094707_J000102913_P1_001P0014P1_AffySNP	4	114343679	115795000	878	-0.701136
J000094707_J000102913_P1_001P0014P1_AffySNP	4	115798000	116375000	351	-0.87167
J000094707_J000102913_P1_001P0014P1_AffySNP	4	116376000	116638364	163	-0.818891
J000094707_J000102913_P1_001P0014P1_AffySNP	4	116640000	117822297	809	-0.773378
J000094707_J000102913_P1_001P0014P1_AffySNP	4	117822356	118095000	152	-0.779846
J000094707_J000102913_P1_001P0014P1_AffySNP	4	118095062	118989000	452	-0.614025
J000094707_J000102913_P1_001P0014P1_AffySNP	4	118991131	120400000	937	-0.733085
J000094707_J000102913_P1_001P0014P1_AffySNP	4	120402000	127585000	4378	-0.785398
J000094707_J000102913_P1_001P0014P1_AffySNP	4	127585000	129215455	794	-0.707696
J000094707_J000102913_P1_001P0014P1_AffySNP	4	129216000	130815547	1078	-0.694527
J000094707_J000102913_P1_001P0014P1_AffySNP	4	130815866	131385000	307	-0.826118
J000094707_J000102913_P1_001P0014P1_AffySNP	4	131386000	132137632	342	-2.44925
J000094707_J000102913_P1_001P0014P1_AffySNP	4	132138000	132520687	207	-0.696674
J000094707_J000102913_P1_001P0014P1_AffySNP	4	132526258	133125000	409	-0.689898
J000094707_J000102913_P1_001P0014P1_AffySNP	4	133125098	134859265	927	-0.783582
J000094707_J000102913_P1_001P0014P1_AffySNP	4	134859332	141089541	4102	-0.800256
J000094707_J000102913_P1_001P0014P1_AffySNP	4	141089858	141462000	224	-0.911403
J000094707_J000102913_P1_001P0014P1_AffySNP	4	141463000	142311000	539	-0.854678
J000094707_J000102913_P1_001P0014P1_AffySNP	4	142311729	145830000	2032	-0.735279
J000094707_J000102913_P1_001P0014P1_AffySNP	4	145830000	146545906	432	-0.952907
J000094707_J000102913_P1_001P0014P1_AffySNP	4	146551000	147526000	601	-0.936225
J000094707_J000102913_P1_001P0014P1_AffySNP	4	147526227	147579024	41	-1.26672
J000094707_J000102913_P1_001P0014P1_AffySNP	4	147579385	147974000	226	-0.809479
J000094707_J000102913_P1_001P0014P1_AffySNP	4	147975879	149998000	1173	-0.962102
J000094707_J000102913_P1_001P0014P1_AffySNP	4	149998080	150258000	192	-0.971872
J000094707_J000102913_P1_001P0014P1_AffySNP	4	150259000	151814000	777	-0.869143
J000094707_J000102913_P1_001P0014P1_AffySNP	4	151819000	152069903	254	-0.642614
J000094707_J000102913_P1_001P0014P1_AffySNP	4	152070000	153625000	939	-0.841838
J000094707_J000102913_P1_001P0014P1_AffySNP	4	153627757	154450000	582	-0.905375
J000094707_J000102913_P1_001P0014P1_AffySNP	4	154451000	156570000	1523	-0.827997
J000094707_J000102913_P1_001P0014P1_AffySNP	4	156571030	157342624	454	-0.857608
J000094707_J000102913_P1_001P0014P1_AffySNP	4	157344000	161814000	2948	-0.816223
J000094707_J000102913_P1_001P0014P1_AffySNP	4	161814000	162879944	734	-0.9177
J000094707_J000102913_P1_001P0014P1_AffySNP	4	162880000	165483000	1703	-0.79914
J000094707_J000102913_P1_001P0014P1_AffySNP	4	165484000	166893455	858	-0.784168
J000094707_J000102913_P1_001P0014P1_AffySNP	4	166894582	171090000	2708	-0.832107
J000094707_J000102913_P1_001P0014P1_AffySNP	4	171091114	172572000	970	-0.809149
J000094707_J000102913_P1_001P0014P1_AffySNP	4	172572186	175032061	1445	-0.817691
J000094707_J000102913_P1_001P0014P1_AffySNP	4	175033000	176162000	649	-0.898536
J000094707_J000102913_P1_001P0014P1_AffySNP	4	176169000	178775306	1863	-0.843049
J000094707_J000102913_P1_001P0014P1_AffySNP	4	178776398	179891000	774	-0.936562
J000094707_J000102913_P1_001P0014P1_AffySNP	4	179895000	183051000	2596	-0.908645
J000094707_J000102913_P1_001P0014P1_AffySNP	4	183051000	183528000	259	-0.84577
J000094707_J000102913_P1_001P0014P1_AffySNP	4	183528906	186492000	2146	-0.98157
J000094707_J000102913_P1_001P0014P1_AffySNP	4	186492000	190107000	2440	-0.829378
J000094707_J000102913_P1_001P0014P1_AffySNP	5	15532	4109508	3129	-0.109399
J000094707_J000102913_P1_001P0014P1_AffySNP	5	4110008	10428900	5615	-0.0961133
J000094707_J000102913_P1_001P0014P1_AffySNP	5	10432100	11090927	590	-0.122126
J000094707_J000102913_P1_001P0014P1_AffySNP	5	11091700	21213700	6728	0.0107403
J000094707_J000102913_P1_001P0014P1_AffySNP	5	21218200	29682200	5078	0.158802
J000094707_J000102913_P1_001P0014P1_AffySNP	5	29682336	52394023	11580	-0.0191185
J000094707_J000102913_P1_001P0014P1_AffySNP	5	52395300	56682674	3115	0.0189517
J000094707_J000102913_P1_001P0014P1_AffySNP	5	56683302	58592900	1347	0.0306651
J000094707_J000102913_P1_001P0014P1_AffySNP	5	58594123	79756603	12664	-0.0143631
J000094707_J000102913_P1_001P0014P1_AffySNP	5	79756700	80645300	571	0.126091
J000094707_J000102913_P1_001P0014P1_AffySNP	5	80647895	80666759	15	-0.981073
J000094707_J000102913_P1_001P0014P1_AffySNP	5	80666857	82424900	1072	-0.0353392
J000094707_J000102913_P1_001P0014P1_AffySNP	5	82425900	82684900	187	0.200973
J000094707_J000102913_P1_001P0014P1_AffySNP	5	82688518	113063000	18336	0.0419513
J000094707_J000102913_P1_001P0014P1_AffySNP	5	113063073	113081000	17	-1.01321
J000094707_J000102913_P1_001P0014P1_AffySNP	5	113081666	119133000	4473	0.0120442
J000094707_J000102913_P1_001P0014P1_AffySNP	5	119133000	122086000	1965	-0.0136549
J000094707_J000102913_P1_001P0014P1_AffySNP	5	122088000	124725000	1772	0.00267493
J000094707_J000102913_P1_001P0014P1_AffySNP	5	124726647	125865065	831	0.100179
J000094707_J000102913_P1_001P0014P1_AffySNP	5	125865882	143784091	10802	-0.0753123
J000094707_J000102913_P1_001P0014P1_AffySNP	5	143787855	151178000	5043	0.00439924
J000094707_J000102913_P1_001P0014P1_AffySNP	5	151178988	169281000	12800	-0.0218084
J000094707_J000102913_P1_001P0014P1_AffySNP	5	169281521	181363000	7940	-0.103727
J000094707_J000102913_P1_001P0014P1_AffySNP	6	149662	24883900	19544	0.484643
J000094707_J000102913_P1_001P0014P1_AffySNP	6	24883921	49424200	15144	0.461516
J000094707_J000102913_P1_001P0014P1_AffySNP	6	49428740	72625309	13117	0.652115
J000094707_J000102913_P1_001P0014P1_AffySNP	6	72625380	72973704	261	0.0248951
J000094707_J000102913_P1_001P0014P1_AffySNP	6	72978000	74755900	1159	0.519763
J000094707_J000102913_P1_001P0014P1_AffySNP	6	74757200	79684649	3217	0.65647
J000094707_J000102913_P1_001P0014P1_AffySNP	6	79684800	79893243	154	0.49567
J000094707_J000102913_P1_001P0014P1_AffySNP	6	79895532	79906543	17	1.22033
J000094707_J000102913_P1_001P0014P1_AffySNP	6	79906899	86473793	4181	0.58458
J000094707_J000102913_P1_001P0014P1_AffySNP	6	86480300	103286950	10616	0.558043
J000094707_J000102913_P1_001P0014P1_AffySNP	6	103287000	103303972	24	1.89644
J000094707_J000102913_P1_001P0014P1_AffySNP	6	103304000	103314000	27	2.11647
J000094707_J000102913_P1_001P0014P1_AffySNP	6	103317795	104701000	935	0.563526
J000094707_J000102913_P1_001P0014P1_AffySNP	6	104701000	143005568	24521	0.545378
J000094707_J000102913_P1_001P0014P1_AffySNP	6	143006188	143808000	634	-0.0435145
J000094707_J000102913_P1_001P0014P1_AffySNP	6	143808495	162125000	13059	0.47113
J000094707_J000102913_P1_001P0014P1_AffySNP	6	162125186	162387852	219	-0.859613
J000094707_J000102913_P1_001P0014P1_AffySNP	6	162387977	162442000	41	-0.0742564
J000094707_J000102913_P1_001P0014P1_AffySNP	6	162442446	170742000	5960	0.414819
J000094707_J000102913_P1_001P0014P1_AffySNP	7	43259	10755438	6824	0.475737
J000094707_J000102913_P1_001P0014P1_AffySNP	7	10756338	16725371	4991	0.690535
J000094707_J000102913_P1_001P0014P1_AffySNP	7	16725668	50564800	24812	0.51342
J000094707_J000102913_P1_001P0014P1_AffySNP	7	50567279	54783000	3251	0.5796
J000094707_J000102913_P1_001P0014P1_AffySNP	7	54788835	80036700	10755	0.519188
J000094707_J000102913_P1_001P0014P1_AffySNP	7	80037400	89678700	6263	0.694376
J000094707_J000102913_P1_001P0014P1_AffySNP	7	89679160	128668332	23797	0.609019
J000094707_J000102913_P1_001P0014P1_AffySNP	7	128677604	137685823	5902	0.471183
J000094707_J000102913_P1_001P0014P1_AffySNP	7	137686000	142703718	3297	0.576717
J000094707_J000102913_P1_001P0014P1_AffySNP	7	142704379	159138060	10824	0.508324
J000094707_J000102913_P1_001P0014P1_AffySNP	7	159139768	159334000	127	0.420606
J000094707_J000102913_P1_001P0014P1_AffySNP	8	81254	1335042	860	-0.0649573
J000094707_J000102913_P1_001P0014P1_AffySNP	8	1335210	13943512	12375	-0.0331534
J000094707_J000102913_P1_001P0014P1_AffySNP	8	13944044	14663300	719	0.0839335
J000094707_J000102913_P1_001P0014P1_AffySNP	8	14664841	18805973	3810	0.0141984
J000094707_J000102913_P1_001P0014P1_AffySNP	8	18806000	23774600	3935	-0.0233988
J000094707_J000102913_P1_001P0014P1_AffySNP	8	23774748	27261500	2700	-0.0382556
J000094707_J000102913_P1_001P0014P1_AffySNP	8	27266400	28369800	916	-0.0388224
J000094707_J000102913_P1_001P0014P1_AffySNP	8	28369815	33416908	3361	-0.0560503
J000094707_J000102913_P1_001P0014P1_AffySNP	8	33417000	37513800	2363	-0.0222602
J000094707_J000102913_P1_001P0014P1_AffySNP	8	37514600	95955100	34350	0
J000094707_J000102913_P1_001P0014P1_AffySNP	8	95956000	109478768	8390	-0.0228207
J000094707_J000102913_P1_001P0014P1_AffySNP	8	109480720	111229000	968	0.0994338
J000094707_J000102913_P1_001P0014P1_AffySNP	8	111232000	127188311	10733	0.0328058
J000094707_J000102913_P1_001P0014P1_AffySNP	8	127189114	127844662	507	0.410393
J000094707_J000102913_P1_001P0014P1_AffySNP	8	127846000	128394131	452	-0.0708056
J000094707_J000102913_P1_001P0014P1_AffySNP	8	128395511	142847540	10995	-0.055424
J000094707_J000102913_P1_001P0014P1_AffySNP	8	142849000	145073000	807	-0.0877942
J000094707_J000102913_P1_001P0014P1_AffySNP	9	46431	1058200	1059	-0.714427
J000094707_J000102913_P1_001P0014P1_AffySNP	9	1058914	1874696	1060	-0.812081
J000094707_J000102913_P1_001P0014P1_AffySNP	9	1875786	2095756	200	-0.942196
J000094707_J000102913_P1_001P0014P1_AffySNP	9	2095948	2239429	191	-0.927884
J000094707_J000102913_P1_001P0014P1_AffySNP	9	2239760	3083639	892	-0.856082
J000094707_J000102913_P1_001P0014P1_AffySNP	9	3085004	4094202	936	-0.854494
J000094707_J000102913_P1_001P0014P1_AffySNP	9	4094225	5701896	1542	-0.821156
J000094707_J000102913_P1_001P0014P1_AffySNP	9	5703394	6977843	927	-0.801385
J000094707_J000102913_P1_001P0014P1_AffySNP	9	6977864	11434000	4352	-0.722141
J000094707_J000102913_P1_001P0014P1_AffySNP	9	11434873	12097677	529	-0.716179
J000094707_J000102913_P1_001P0014P1_AffySNP	9	12097700	13590419	1125	-0.698314
J000094707_J000102913_P1_001P0014P1_AffySNP	9	13590600	14388600	752	-0.689965
J000094707_J000102913_P1_001P0014P1_AffySNP	9	14389000	19896610	4838	-0.731152
J000094707_J000102913_P1_001P0014P1_AffySNP	9	19896959	20216065	287	-0.833495
J000094707_J000102913_P1_001P0014P1_AffySNP	9	20216200	20481900	209	-0.867945
J000094707_J000102913_P1_001P0014P1_AffySNP	9	20482241	22740333	1716	-0.781795
J000094707_J000102913_P1_001P0014P1_AffySNP	9	22741962	23613817	621	-0.80802
J000094707_J000102913_P1_001P0014P1_AffySNP	9	23614144	27514400	2955	-0.724773
J000094707_J000102913_P1_001P0014P1_AffySNP	9	27514964	27809670	238	-0.837849
J000094707_J000102913_P1_001P0014P1_AffySNP	9	27809900	29374200	1274	-0.724276
J000094707_J000102913_P1_001P0014P1_AffySNP	9	29377700	31253900	1357	-0.838889
J000094707_J000102913_P1_001P0014P1_AffySNP	9	31254100	31619573	227	-0.798506
J000094707_J000102913_P1_001P0014P1_AffySNP	9	31620100	31816100	146	-1.19697
J000094707_J000102913_P1_001P0014P1_AffySNP	9	31818108	31922700	79	-0.647675
J000094707_J000102913_P1_001P0014P1_AffySNP	9	31924602	32425272	416	-0.875251
J000094707_J000102913_P1_001P0014P1_AffySNP	9	32425678	36856271	2681	-0.777311
J000094707_J000102913_P1_001P0014P1_AffySNP	9	36860500	42995500	1823	-0.776593
J000094707_J000102913_P1_001P0014P1_AffySNP	9	68388000	83137100	10913	-2.77195
J000094707_J000102913_P1_001P0014P1_AffySNP	9	83138190	83195800	43	-2.9601
J000094707_J000102913_P1_001P0014P1_AffySNP	9	83196314	85229334	1660	-0.854561
J000094707_J000102913_P1_001P0014P1_AffySNP	9	85229633	86693500	927	-0.852634
J000094707_J000102913_P1_001P0014P1_AffySNP	9	86697400	87973500	1091	-0.960914
J000094707_J000102913_P1_001P0014P1_AffySNP	9	87974587	88564200	343	-0.854574
J000094707_J000102913_P1_001P0014P1_AffySNP	9	88565200	90283000	1290	-0.940124
J000094707_J000102913_P1_001P0014P1_AffySNP	9	90285500	91138900	745	-0.954556
J000094707_J000102913_P1_001P0014P1_AffySNP	9	91139503	92869700	1088	-0.900547
J000094707_J000102913_P1_001P0014P1_AffySNP	9	92871900	94443800	917	-0.811474
J000094707_J000102913_P1_001P0014P1_AffySNP	9	94447000	94609320	119	-1.09034
J000094707_J000102913_P1_001P0014P1_AffySNP	9	94609498	103289582	6057	-0.825125
J000094707_J000102913_P1_001P0014P1_AffySNP	9	103290000	104348000	793	-0.775165
J000094707_J000102913_P1_001P0014P1_AffySNP	9	104348000	105016462	627	-0.802
J000094707_J000102913_P1_001P0014P1_AffySNP	9	105016840	105091015	79	-2.30185
J000094707_J000102913_P1_001P0014P1_AffySNP	9	105094974	107474000	1648	-0.812594
J000094707_J000102913_P1_001P0014P1_AffySNP	9	107476000	107874000	309	-0.711666
J000094707_J000102913_P1_001P0014P1_AffySNP	9	107880000	108152260	287	-0.835946
J000094707_J000102913_P1_001P0014P1_AffySNP	9	108152954	109428604	1108	-0.759947
J000094707_J000102913_P1_001P0014P1_AffySNP	9	109429000	112003000	2110	-0.90317
J000094707_J000102913_P1_001P0014P1_AffySNP	9	112003000	112918704	616	-0.838321
J000094707_J000102913_P1_001P0014P1_AffySNP	9	112919644	113149000	163	-0.767576
J000094707_J000102913_P1_001P0014P1_AffySNP	9	113152914	114901604	1309	-0.820835
J000094707_J000102913_P1_001P0014P1_AffySNP	9	114902907	115238588	311	-0.940485
J000094707_J000102913_P1_001P0014P1_AffySNP	9	115239391	115651000	329	-0.722042
J000094707_J000102913_P1_001P0014P1_AffySNP	9	115651236	115911742	202	-0.906406
J000094707_J000102913_P1_001P0014P1_AffySNP	9	115912000	116163832	150	-0.694235
J000094707_J000102913_P1_001P0014P1_AffySNP	9	116165446	116234000	47	-0.624352
J000094707_J000102913_P1_001P0014P1_AffySNP	9	116234671	116641332	323	-0.773358
J000094707_J000102913_P1_001P0014P1_AffySNP	9	116643923	117217335	632	-0.737526
J000094707_J000102913_P1_001P0014P1_AffySNP	9	117218816	119511001	1885	-0.885847
J000094707_J000102913_P1_001P0014P1_AffySNP	9	119511051	119891000	407	-0.988903
J000094707_J000102913_P1_001P0014P1_AffySNP	9	119895709	122264385	1587	-0.825269
J000094707_J000102913_P1_001P0014P1_AffySNP	9	122265932	122509783	167	-0.798378
J000094707_J000102913_P1_001P0014P1_AffySNP	9	122510000	122640000	112	-1.10805
J000094707_J000102913_P1_001P0014P1_AffySNP	9	122640000	123312000	344	-0.896599
J000094707_J000102913_P1_001P0014P1_AffySNP	9	123314000	126666089	2156	-0.867363
J000094707_J000102913_P1_001P0014P1_AffySNP	9	126667000	126860000	136	-0.747591
J000094707_J000102913_P1_001P0014P1_AffySNP	9	126865000	129188000	1156	-0.879117
J000094707_J000102913_P1_001P0014P1_AffySNP	9	129188475	138201000	5168	-0.758686
J000094707_J000102913_P1_001P0014P1_AffySNP	10	26824	5884968	5159	-0.0595151
J000094707_J000102913_P1_001P0014P1_AffySNP	10	5887077	6347510	427	-0.0149481
J000094707_J000102913_P1_001P0014P1_AffySNP	10	6347543	10343046	3504	-0.0975736
J000094707_J000102913_P1_001P0014P1_AffySNP	10	10343116	19365500	7423	0.00335954
J000094707_J000102913_P1_001P0014P1_AffySNP	10	19365741	20013000	504	-0.784699
J000094707_J000102913_P1_001P0014P1_AffySNP	10	20013000	20062500	99	0.303502
J000094707_J000102913_P1_001P0014P1_AffySNP	10	20065254	20212223	133	-0.174036
J000094707_J000102913_P1_001P0014P1_AffySNP	10	20214982	21485300	976	0.148792
J000094707_J000102913_P1_001P0014P1_AffySNP	10	21485900	26045600	2975	-0.0214246
J000094707_J000102913_P1_001P0014P1_AffySNP	10	26053936	26287696	166	-0.220006
J000094707_J000102913_P1_001P0014P1_AffySNP	10	26287700	37343200	7949	0.0172395
J000094707_J000102913_P1_001P0014P1_AffySNP	10	42729253	46099039	2213	-0.0589868
J000094707_J000102913_P1_001P0014P1_AffySNP	10	46099199	47008700	418	0.80463
J000094707_J000102913_P1_001P0014P1_AffySNP	10	47016700	66297305	13697	0.0718248
J000094707_J000102913_P1_001P0014P1_AffySNP	10	66304836	68993300	1629	0.0551698
J000094707_J000102913_P1_001P0014P1_AffySNP	10	68993819	75781900	4181	-0.0310703
[truncated: 16,262 more rows]

## Sheet: JAX_SNP_GBM
ID	chromosome	start	end	N	log2.ratio
[truncated: 5,953 more rows]

[truncated: 33 more sheets: JAX_SNP_LUAD, JAX_SNP_LUSC, JAX_SNP_otherlung, JAX_SNP_melanoma, JAX_SNP_ovarian, JAX_SNP_sarcoma, JAX_SNP_othertumor, JAX-SNU_WES_gastric, JAX-SNU_RNASEQ-NORM_gastric, JAX-SNU_RNASEQ-TUM_gastric, HCI_SNP_breast, HCI_WES_breast, BCM_SNP_breast, MDACC_WES_LUAD, MDACC_WES_LUSC, MDACC_WES_otherlung, WISTAR_WES_melanoma, PDMR_WES_bladder, PDMR_WES_colorectal, PDMR_WES_headneck …]
